# Supplementary material for: A KNIME Workflow to Assist the Analogue Identification for Read-Across, Applied to Aromatase Activity
Source: Molecules. 2023 Feb 15;28(4):1832. doi: 10.3390/molecules28041832 (PMC9961311; doi:10.3390/molecules28041832)
Supplement: Supplementary file 1 [file molecules-28-01832-s001.zip]

Archive with 4 entries (4 files):
- RAX_workflow.knwf
- S1.Structural_Similarity.xlsx
- S2.Integrated_Similarity.xlsx
- User's guide.docx
