# Supplementary material for: A KNIME Workflow to Assist the Analogue Identification for Read-Across, Applied to Aromatase Activity
Source: Molecules. 2023 Feb 15;28(4):1832. doi: 10.3390/molecules28041832 (PMC9961311; doi:10.3390/molecules28041832)
Supplement: Supplementary file 1 [file molecules-28-01832-s001.zip › S1.Structural_Similarity.xlsx]

## Sheet: Index
		A KNIME workflow to assist the analogue identification for read-across, applied to aromatase activity
		Ana Yisel Caballero Alfonso 1,2,* , Chaywan Chaywan 1 , Domenico Gadaleta 1, Alessandra Roncaglioni1 and Emilio Benfenati 1,*
		Table of contents
		Table 1. Human Aromatase dataset used to construct the read-across workflow
		Table 2. Target identification
		Table 3. Categories formed to predict each TC using the StrS approach
		Table 4. Predictions for each TC using the StrS approach
		Table 5. Classification matrix and classification performance metrics of the workflow using the StrS approach
		Table 6. Ratio of analogues matching/not_matching the activity of the target (non-unique count)

## Sheet: Dataset
Table 1. Human Aromatase dataset used to construct the read-across workflow
Target_ID	Names	CAS_NOs	Assay outcome	AC50	Flag	VEGA SMILES (RDKit Mol)
0	2,2'-Dithiobisbenzothiazole	120-78-5	inactive		Monazole	c1ccc2sc(SSc3nc4ccccc4s3)nc2c1				Where two or more CAS numbers are specified, this corresponds with substances reported in the original database as ionic liquids or salts (cation + anion), in these specific cases, the substances were grouped by cation type. The assay outcome value report matches the unique value originally reported, as no differences were observed throughout the group (in all cases the substances were active or …
1	2-(2-Methylpropyl)thiazole	18640-74-9	inactive		Monazole	CC(C)Cc1nccs1
10	2-Methylbenzothiazole	120-75-2	inactive		Monazole	Cc1nc2ccccc2s1
100	Cladribine	4291-63-8	inactive		Diazole	Nc1nc(Cl)nc2c1ncn2C3CC(O)C(CO)O3
101	Clemizole hydrochloride	1163-36-6	inactive		Diazole	Clc1ccc(Cn2c(CN3CCCC3)nc4ccccc42)cc1
102	Dacarbazine	4342-03-4	inactive		Diazole	CN(C)N=Nc1nc[nH]c1C(N)=O
103	Dazmegrel	76894-77-4	inactive		Diazole	Cc1c(Cn2ccnc2)c3ccccc3n1CCC(=O)O
104	Dazoxiben	78218-09-4	inactive		Diazole	O=C(O)c1ccc(OCCn2ccnc2)cc1
105	Deracoxib	169590-41-4	inactive		Diazole	COc1ccc(-c2cc(C(F)F)nn2-c3ccc(S(N)(=O)=O)cc3)cc1F
106	Dimetilan	644-64-4	inactive		Diazole	Cc1cc(OC(=O)N(C)C)nn1C(=O)N(C)C
107	Dipyrone	68-89-3	inactive		Diazole	Cc1c(N(C)CS(=O)(=O)O)c(=O)n(-c2ccccc2)n1C
108	Domperidone	57808-66-9	inactive		Diazole	O=c1[nH]c2ccccc2n1CCCN3CCC(n4c(=O)[nH]c5cc(Cl)ccc54)CC3
109	Doramapimod	285983-48-4	inactive		Diazole	Cc1ccc(-n2nc(C(C)(C)C)cc2NC(=O)Nc3ccc(OCCN4CCOCC4)c5ccccc35)cc1
11	5-Acetyl-2,4-dimethylthiazole	38205-60-6	inactive		Monazole	CC(=O)c1sc(C)nc1C
110	Doxofylline	69975-86-6	inactive		Diazole	Cn1c(=O)c2c(ncn2CC3OCCO3)n(C)c1=O
111	Droperidol	548-73-2	inactive		Diazole	O=C(CCCN1CC=C(n2c(=O)[nH]c3ccccc32)CC1)c4ccc(F)cc4
112	Dyphylline	479-18-5	inactive		Diazole	Cn1c(=O)c2c(ncn2CC(O)CO)n(C)c1=O
113	Enoximone	77671-31-9	inactive		Diazole	CSc1ccc(C(=O)c2[nH]c(=O)[nH]c2C)cc1
114	Enprofylline	41078-02-8	inactive		Diazole	CCCn1c(=O)[nH]c(=O)c2[nH]cnc21
115	Ensulizole	27503-81-7	inactive		Diazole	O=S(=O)(O)c1ccc2[nH]c(-c3ccccc3)nc2c1
116	Entecavir	142217-69-4	inactive		Diazole	C=C1C(CO)C(O)CC1n2cnc3c(=O)[nH]c(N)nc32
117	Epirizole	18694-40-1	inactive		Diazole	COc1cc(C)nc(-n2nc(C)cc2OC)n1
118	Eprosartan mesylate	144143-96-4	inactive		Diazole	CCCCc1ncc(C=C(Cc2cccs2)C(=O)O)n1Cc3ccc(C(=O)O)cc3
119	Etandazole	22668-01-5	inactive		Diazole	O=C(Cn1ccnc1[N+](=O)[O-])NCCO
12	5-Methyl-3-isoxazolamine	1072-67-9	inactive		Monazole	Cc1cc(N)no1
120	Etofylline	519-37-9	inactive		Diazole	Cn1c(=O)c2c(ncn2CCO)n(C)c1=O
121	Etofylline clofibrate	54504-70-0	inactive		Diazole	Cn1c(=O)c2c(ncn2CCOC(=O)C(C)(C)Oc3ccc(Cl)cc3)n(C)c1=O
122	Etomidate	33125-97-2	inactive		Diazole	CCOC(=O)c1cncn1C(C)c2ccccc2
123	Etridiazole	2593-15-9	inactive		Diazole	CCOc1nc(C(Cl)(Cl)Cl)ns1
124	FD&C Yellow 5	1934-21-0	inactive		Diazole	O=C(O)c1[nH]n(-c2ccc(S(=O)(=O)O)cc2)c(=O)c1N=Nc3ccc(S(=O)(=O)O)cc3
125	FR140423	151506-44-4	inactive		Diazole	COc1ccc(-n2nc(C(F)F)cc2-c3ccc(S(C)=O)cc3)cc1
126	Fabesetron	129300-27-2	inactive		Diazole	Cc1[nH]cnc1CC2CCc3c(C)c4ccccc4n3C2=O
127	Famciclovir	104227-87-4	inactive		Diazole	CC(=O)OCC(CCn1cnc2cnc(N)nc21)COC(C)=O
128	Famprofazone	22881-35-2	inactive		Diazole	CC(C)c1c(CN(C)C(C)Cc2ccccc2)n(C)n(-c3ccccc3)c1=O
129	Fenethylline hydrochloride	1892-80-4	inactive		Diazole	CC(Cc1ccccc1)NCCn2cnc3c2c(=O)n(C)c(=O)n3C
13	6-Chloro-2,3-dihydrobenzoxazol-2-one	19932-84-4	inactive		Monazole	O=c1[nH]c2ccc(Cl)cc2o1
130	Fludarabine	21679-14-1	inactive		Diazole	Nc1nc(F)nc2c1ncn2C3OC(CO)C(O)C3O
131	Flufenacet	142459-58-3	inactive		Diazole	CC(C)N(C(=O)COc1nnc(C(F)(F)F)s1)c2ccc(F)cc2
132	Flumazenil	78755-81-4	inactive		Diazole	CCOC(=O)c1ncn-2c1CN(C)C(=O)c3cc(F)ccc32
133	Ganciclovir	82410-32-0	inactive		Diazole	Nc1nc2c(ncn2COC(CO)CO)c(=O)[nH]1
134	Glybuzole	1492-02-0	inactive		Diazole	CC(C)(C)c1nnc(NS(=O)(=O)c2ccccc2)s1
135	Glysobuzole	3567-08-6	inactive		Diazole	COc1ccc(S(=O)(=O)Nc2nnc(CC(C)C)s2)cc1
136	Gonadorelin hydrochloride	51952-41-1	inactive		Diazole	CC(C)CC(NC(=O)CNC(=O)C(Cc1ccc(O)cc1)NC(=O)C(CO)NC(=O)C(Cc2c[nH]c3ccccc23)NC(=O)C(Cc4cnc[nH]4)NC(=O)C5CCC(=O)N5)C(=O)NC(CCCNC(=N)N)C(=O)N6CCCC6C(=O)NCC(N)=O
137	Goserelin acetate	145781-92-6	inactive		Diazole	CC(C)CC(NC(=O)C(COC(C)(C)C)NC(=O)C(Cc1ccc(O)cc1)NC(=O)C(CO)NC(=O)C(Cc2c[nH]c3ccccc23)NC(=O)C(Cc4c[nH]cn4)NC(=O)C5CCC(=O)N5)C(=O)NC(CCCNC(=N)N)C(=O)N6CCCC6C(=O)NNC(N)=O
138	Granisetron hydrochloride	107007-99-8	inactive		Diazole	CN1C2CCCC1CC(NC(=O)c3nn(C)c4ccccc34)C2
139	Ibudilast	50847-11-5	inactive		Diazole	CC(C)C(=O)c1c(C(C)C)nn2ccccc12
14	Aztreonam	78110-38-0	inactive		Monazole	CC1C(NC(=O)C(=NOC(C)(C)C(=O)O)c2csc(N)n2)C(=O)N1S(=O)(=O)O
140	Imidazole	288-32-4	inactive		Diazole	c1c[nH]cn1
141	Imiloxan	81167-16-0	inactive		Diazole	CCn1ccnc1CC2COc3ccccc3O2
142	Imiquimod	99011-02-6	inactive		Diazole	CC(C)Cn1cnc2c(N)nc3ccccc3c21
143	Inosine	58-63-9	inactive		Diazole	OCC1OC(n2cnc3c(O)ncnc32)C(O)C1O
144	Iodoantipyrine	129-81-7	inactive		Diazole	Cc1c(I)c(=O)n(-c2ccccc2)n1C
145	Iomazenil	127985-21-1	inactive		Diazole	CCOC(=O)c1ncn-2c1CN(C)C(=O)c3c(I)cccc32
146	Ipronidazole	14885-29-1	inactive		Diazole	CC(C)c1ncc([N+](=O)[O-])n1C
147	Isbufylline	90162-60-0	inactive		Diazole	CC(C)Cn1cnc2c1c(=O)n(C)c(=O)n2C
148	Isradipine	75695-93-1	inactive		Diazole	COC(=O)C1=C(C)NC(C)=C(C(=O)OC(C)C)C1c2cccc3nonc23
149	Itasetron	123258-84-4	inactive		Diazole	CN1C2CCC1CC(NC(=O)n3c(=O)[nH]c4ccccc43)C2
15	Benzothiazole	95-16-9	inactive		Monazole	c1ccc2scnc2c1
150	Ketoconazole	65277-42-1	inactive		Diazole	CC(=O)N1CCN(c2ccc(OCC3COC(Cn4ccnc4)(c5ccc(Cl)cc5Cl)O3)cc2)CC1
151	Kinetin	525-79-1	inactive		Diazole	c1coc(CNc2[nH]cnc-3ncnc23)c1
152	Leuprolide acetate salt	74381-53-6	inactive		Diazole	CCNC(=O)C1CCCN1C(=O)C(CCCNC(=N)N)NC(=O)C(CC(C)C)NC(=O)C(CC(C)C)NC(=O)C(Cc2ccc(O)cc2)NC(=O)C(CO)NC(=O)C(Cc3c[nH]c4ccccc34)NC(=O)C(Cc5cnc[nH]5)NC(=O)C6CCC(=O)N6
153	Lisofylline	6493-06-7	inactive		Diazole	CC(O)CCCCn1c(=O)c2c(ncn2C)n(C)c1=O
154	Lonazolac	53808-88-1	inactive		Diazole	O=C(O)Cc1cn(-c2ccccc2)nc1-c3ccc(Cl)cc3
155	Lonidamine	50264-69-2	inactive		Diazole	O=C(O)c1nn(Cc2ccc(Cl)cc2Cl)c3ccccc13
156	Mebendazole	31431-39-7	inactive		Diazole	COC(=O)Nc1nc2cc(C(=O)c3ccccc3)ccc2[nH]1
157	Methazolamide	554-57-4	inactive		Diazole	CC(=O)N=c1sc(S(N)(=O)=O)nn1C
158	Methimazole	60-56-0	inactive		Diazole	Cn1cc[nH]c1=S
159	Metomidate hydrochloride	35944-74-2	inactive		Diazole	COC(=O)c1cncn1C(C)c2ccccc2
16	Carumonam sodium	86832-68-0	inactive		Monazole	NC(=O)OCC1C(NC(=O)C(=NOCC(=O)O)c2csc(N)n2)C(=O)N1S(=O)(=O)O
160	Metronidazole	443-48-1	inactive		Diazole	Cc1ncc([N+](=O)[O-])n1CCO
161	Minodronic acid	180064-38-4	inactive		Diazole	O=P(O)(O)C(O)(Cc1cnc2ccccn12)P(=O)(O)O
162	Mizolastine	108612-45-9	inactive		Diazole	CN(c1nccc(=O)[nH]1)C2CCN(c3nc4ccccc4n3Cc5ccc(F)cc5)CC2
163	Molsidomine	25717-80-0	inactive		Diazole	CCOC(=O)Nc1c[n+](N2CCOCC2)no1
164	N-Benzyladenine	1214-39-7	inactive		Diazole	c1ccc(CNc2[nH]cnc-3ncnc23)cc1
165	Nifenazone	2139-47-1	inactive		Diazole	Cc1c(NC(=O)c2cccnc2)c(=O)n(-c3ccccc3)n1C
166	Nitrefazole	21721-92-6	inactive		Diazole	Cc1nc([N+](=O)[O-])cn1-c2ccc([N+](=O)[O-])cc2
167	Nizofenone	54533-86-7	inactive		Diazole	CCN(CC)Cc1nccn1-c2ccc([N+](=O)[O-])cc2C(=O)c3ccccc3Cl
168	O6-Methylguanine	20535-83-5	inactive		Diazole	COc1nc(N)nc2nc[nH]c12
169	Ondansetron, Ondansetron hydrochloride dihydrate	99614-02-5, 103639-04-9	inactive		Diazole	Cc1nccn1CC2CCc3c(c4ccccc4n3C)C2=O
17	Cefdinir	91832-40-5	inactive		Monazole	C=CC1=C(C(=O)O)N2C(=O)C(NC(=O)C(=NO)c3csc(N)n3)C2SC1
170	Ornidazole	16773-42-5	inactive		Diazole	Cc1ncc([N+](=O)[O-])n1CC(O)CCl
171	Oxfendazole	53716-50-0	inactive		Diazole	COC(=O)Nc1nc2cc(S(=O)c3ccccc3)ccc2[nH]1
172	Oxibendazole	20559-55-1	inactive		Diazole	CCCOc1ccc2[nH]c(NC(=O)OC)nc2c1
173	Oxypurinol	2465-59-0	inactive		Diazole	O=c1[nH]c(=O)c2c[nH]nc2[nH]1
174	Ozagrel hydrochloride	78712-43-3	inactive		Diazole	O=C(O)C=Cc1ccc(Cn2ccnc2)cc1
175	Penciclovir	39809-25-1	inactive		Diazole	Nc1nc(=O)c2ncn(CCC(CO)CO)c2[nH]1
176	Pentoxifylline	6493-05-6	inactive		Diazole	CC(=O)CCCCn1c(=O)c2c(ncn2C)n(C)c1=O
177	Pilocarpine	92-13-7	inactive		Diazole	CCC1C(=O)OCC1Cc2cncn2C
178	Pimozide	2062-78-4	inactive		Diazole	O=c1[nH]c2ccccc2n1C3CCN(CCCC(c4ccc(F)cc4)c5ccc(F)cc5)CC3
179	Procodazole	23249-97-0	inactive		Diazole	O=C(O)CCc1nc2ccccc2[nH]1
18	Cefepime chloride hydrochloride hydrate	123171-59-5	inactive		Monazole	CON=C(C(=O)NC1C(=O)N2C(C(=O)O)=C(C[N+]3(C)CCCC3)CSC12)c4csc(N)n4
180	Propentofylline	55242-55-2	inactive		Diazole	CCCn1cnc2c1c(=O)n(CCCCC(C)=O)c(=O)n2C
181	Propyphenazone	479-92-5	inactive		Diazole	Cc1c(C(C)C)c(=O)n(-c2ccccc2)n1C
182	Proxazole citrate	132-35-4	inactive		Diazole	CCC(c1ccccc1)c2noc(CCN(CC)CC)n2
183	Proxyphylline	603-00-9	inactive		Diazole	CC(O)Cn1cnc2c1c(=O)n(C)c(=O)n2C
184	Pyraflufen-ethyl	129630-19-9	inactive		Diazole	CCOC(=O)COc1cc(-c2nn(C)c(OC(F)F)c2Cl)c(F)cc1Cl
185	Pyrazophos	13457-18-6	inactive		Diazole	CCOC(=O)c1cn2nc(OP(=S)(OCC)OCC)cc2nc1C
186	Ramifenazone	3615-24-5	inactive		Diazole	Cc1c(NC(C)C)c(=O)n(-c2ccccc2)n1C
187	Ramosetron hydrochloride	132907-72-3	inactive		Diazole	Cn1cc(C(=O)C2CCc3[nH]cnc3C2)c4ccccc41
188	Rifaximin	80621-81-4	inactive		Diazole	COC1/C=C\OC2(C)Oc3c(C)c(O)c4c(O)c(c5c(nc6cc(C)ccn65)c4c3C2=O)NC(=O)/C(/C)=C/C=C/C(C)C(O)C(C)C(O)C(C)C(OC(C)=O)C1C
189	Rimonabant	168273-06-1	inactive		Diazole	Cc1c(C(=O)NN2CCCCC2)nn(-c3ccc(Cl)cc3Cl)c1-c4ccc(Cl)cc4
19	Cefetamet pivoxil HCl	111696-23-2	inactive		Monazole	CON=C(C(=O)NC1C(=O)N2C(C(=O)OCOC(=O)C(C)(C)C)=C(C)CSC12)c3csc(N)n3
190	Ronidazole	7681-76-7	inactive		Diazole	Cn1c([N+](=O)[O-])cnc1COC(N)=O
191	Secnidazole	3366-95-8	inactive		Diazole	Cc1ncc([N+](=O)[O-])n1CC(C)O
192	Sildenafil citrate	171599-83-0	inactive		Diazole	CCCc1nn(C)c2c(=O)[nH]c(-c3cc(S(=O)(=O)N4CCN(C)CC4)ccc3OCC)nc12
193	Sulfaethidole	94-19-9	inactive		Diazole	CCc1nnc(NS(=O)(=O)c2ccc(N)cc2)s1
194	Sulfamethizole	144-82-1	inactive		Diazole	Cc1nnc(NS(=O)(=O)c2ccc(N)cc2)s1
195	Sulfaphenazole	526-08-9	inactive		Diazole	Nc1ccc(S(=O)(=O)Nc2ccnn2-c3ccccc3)cc1
196	Sulmazole	73384-60-8	inactive		Diazole	COc1cc(S(C)=O)ccc1-c2nc3ncccc3[nH]2
197	Telmisartan	144701-48-4	inactive		Diazole	CCCc1nc2c(C)cc(-c3nc4ccccc4n3C)cc2n1Cc5ccc(-c6ccccc6C(=O)O)cc5
198	Temozolomide	85622-93-1	inactive		Diazole	Cn1nnc2c(C(N)=O)ncn2c1=O
199	Tenatoprazole	113712-98-4	inactive		Diazole	COc1ccc2[nH]c(S(=O)Cc3ncc(C)c(OC)c3C)nc2n1
2	2-Acetylthiazole	24295-03-2	inactive		Monazole	CC(=O)c1nccs1
20	Cefixime	79350-37-1	inactive		Monazole	C=CC1=C(C(=O)O)N2C(=O)C(NC(=O)C(=NOCC(=O)O)c3csc(N)n3)C2SC1
200	Tenofovir disoproxil fumarate	202138-50-9	inactive		Diazole	CC(C)OC(=O)OCOP(=O)(COC(C)Cn1cnc2c(N)ncnc21)OCOC(=O)OC(C)C
201	Theobromine	83-67-0	inactive		Diazole	Cn1cnc2c1c(=O)[nH]c(=O)n2C
202	Theophylline	58-55-9	inactive		Diazole	Cn1c(=O)c2[nH]cnc2n(C)c1=O
203	Timolol, Timolol maleate salt	26839-75-8, 26921-17-5	inactive		Diazole	CC(C)(C)NCC(O)COc1nsnc1N2CCOCC2
204	Tinidazole	19387-91-8	inactive		Diazole	CCS(=O)(=O)CCn1c([N+](=O)[O-])cnc1C
205	Tizanidine	51322-75-9	inactive		Diazole	Clc1ccc2nsnc2c1NC3=NCCN3
206	Uric acid	69-93-2	inactive		Diazole	O=c1[nH]c(=O)c2[nH]c(=O)[nH]c2[nH]1
207	cAMP	60-92-4	inactive		Diazole	Nc1ncnc2c1ncn2C3OC4COP(=O)(O)OC4C3O
208	phenazone	60-80-0	inactive		Diazole	Cc1cc(=O)n(-c2ccccc2)n1C
209	1,2,3-Benzotriazole	95-14-7	inactive		Triazole	c1ccc2[nH]nnc2c1
21	Ceftiofur	80370-57-6	inactive		Monazole	CON=C(C(=O)NC1C(=O)N2C(C(=O)O)=C(CSC(=O)c3ccco3)CSC12)c4csc(N)n4
210	1H-Benzotriazol-1-ol	2592-95-2	inactive		Triazole	On1nnc2ccccc21
211	1H-Benzotriazole, 5-chloro-	94-97-3	inactive		Triazole	Clc1ccc2[nH]nnc2c1
212	Apafant	105219-56-5	inactive		Triazole	Cc1nnc2n1-c3sc(CCC(=O)N4CCOCC4)cc3C(c5ccccc5Cl)=NC2
213	Azaconazole	60207-31-0	inactive		Triazole	Clc1ccc(C2(Cn3cncn3)OCCO2)c(Cl)c1
214	Bumetrizole	3896-11-5	inactive		Triazole	Cc1cc(-n2nc3ccc(Cl)cc3n2)c(O)c(C(C)(C)C)c1
215	Estazolam	29975-16-4	inactive		Triazole	Clc1ccc-2c(c1)C(c3ccccc3)=NCc4nncn42
216	Flucarbazone-sodium	181274-17-9	inactive		Triazole	COc1nn(C(=O)NS(=O)(=O)c2ccccc2OC(F)(F)F)c(=O)n1C
217	Fluconazole	86386-73-4	inactive		Triazole	OC(Cn1cncn1)(Cn2cncn2)c3ccc(F)cc3F
218	Flumetsulam	98967-40-9	inactive		Triazole	Cc1ccn2nc(S(=O)(=O)Nc3c(F)cccc3F)nc2n1
219	Isazofos	42509-80-8	inactive		Triazole	CCOP(=S)(OCC)Oc1nc(Cl)n(C(C)C)n1
22	Ceftizoxime sodium	68401-82-1	inactive		Monazole	CON=C(C(=O)NC1C(=O)N2C(C(=O)O)=CCSC12)c3csc(N)n3
220	Itraconazole	84625-61-6	inactive		Triazole	CCC(C)n1ncn(-c2ccc(N3CCN(c4ccc(OCC5COC(Cn6cncn6)(c7ccc(Cl)cc7Cl)O5)cc4)CC3)cc2)c1=O
221	Maraviroc	376348-65-1	inactive		Triazole	Cc1nnc(C(C)C)n1C2CC3CCC(C2)N3CCC(NC(=O)C4CCC(F)(F)CC4)c5ccccc5
222	Octrizole	3147-75-9	inactive		Triazole	CC(C)(C)CC(C)(C)c1ccc(O)c(-n2nc3ccccc3n2)c1
223	Paclobutrazol	76738-62-0	inactive		Triazole	CC(C)(C)C(O)C(Cc1ccc(Cl)cc1)n2cncn2
224	Penoxsulam	219714-96-2	inactive		Triazole	COc1cnc(OC)n2nc(NS(=O)(=O)c3c(OCC(F)F)cccc3C(F)(F)F)nc12
225	Rizatriptan	144034-80-0	inactive		Triazole	CN(C)CCc1c[nH]c2ccc(Cn3cncn3)cc12
226	Sulfentrazone	122836-35-5	inactive		Triazole	Cc1nn(-c2cc(NS(C)(=O)=O)c(Cl)cc2Cl)c(=O)n1C(F)F
227	Tazobactam sodium	89785-84-2	inactive		Triazole	CC1(Cn2ccnn2)C(C(=O)O)N3C(=O)CC3S1(=O)=O
228	Trapidil	15421-84-8	inactive		Triazole	CCN(CC)c1cc(C)nc2ncnn12
229	Trazodone hydrochloride	25332-39-2	inactive		Triazole	O=c1n(CCCN2CCN(c3cccc(Cl)c3)CC2)nc4ccccn14
23	Chlorzoxazone	95-25-0	inactive		Monazole	O=c1[nH]c2cc(Cl)ccc2o1
230	Triazophos	24017-47-8	inactive		Triazole	CCOP(=S)(OCC)Oc1ncn(-c2ccccc2)n1
231	Triticonazole	131983-72-7	inactive		Triazole	CC1(C)CCC(=Cc2ccc(Cl)cc2)C1(O)Cn3cncn3
232	Voriconazole	137234-62-9	inactive		Triazole	CC(c1ncncc1F)C(O)(Cn2cncn2)c3ccc(F)cc3F
233	Zaprinast	37762-06-4	inactive		Triazole	CCCOc1ccccc1-c2nc3[nH]nnc3c(=O)[nH]2
234	propoxycarbazone-sodium	181274-15-7	inactive		Triazole	CCCOc1nn(C(=O)NS(=O)(=O)c2ccccc2C(=O)OC)c(=O)n1C
235	Danazol	17230-88-5	active antagonist	57.71097463	Monazole	C#CC1(O)CCC2C3CCC4=Cc5oncc5CC4(C)C3CCC21C
236	N-tert-Butyl-2-benzothiazolesulfenamide	95-31-8	active antagonist	42.36881464	Monazole	CC(C)(C)NSc1nc2ccccc2s1
237	Phosalone	2310-17-0	active antagonist	51.59080425	Monazole	CCOP(=S)(OCC)SCn1c(=O)oc2cc(Cl)ccc21
238	1,3-Didecyl-2-methylimidazolium chloride	70862-65-6	active antagonist	3.575745032	Diazole	CCCCCCCCCCn1cc[n+](CCCCCCCCCC)c1C
239	1-Decyl-3-methylimidazolium chloride, 1-Decyl-3-methylimidazolium hexafluorophosphate, 1-Decyl-3-methylimidazolium trifluoromethanesulfonate	171058-18-7, 362043-46-7, 412009-62-2	active antagonist	13.37107504	Diazole	CCCCCCCCCCn1cc[n+](C)c1
24	Clomethiazole	533-45-9	inactive		Monazole	Cc1ncsc1CCCl
240	1-Dodecyl-3-methylimidazolium hexafluorophosphate, 1-Dodecyl-3-methylimidazolium tetrafluoroborate, 1-Dodecyl-3-methylimidazolium trifluoromethanesulfonate	219947-93-0, 244193-59-7, 404001-52-1	active antagonist	3.559685519	Diazole	CCCCCCCCCCCCn1cc[n+](C)c1
241	1-Hexadecyl-3-methylimidazolium chloride, 1-Hexadecyl-3-methylimidazolium tetrafluoroborate	61546-01-8, 244193-64-4	active antagonist	7.014787544	Diazole	CCCCCCCCCCCCCCCCn1cc[n+](C)c1
242	1-Methyl-3-octadecylimidazolium hexafluorophosphate	219947-96-3	active antagonist	3.164232471	Diazole	CCCCCCCCCCCCCCCCCCn1cc[n+](C)c1
243	1-Methyl-3-octylimidazolium chloride, 1-Methyl-3-octylimidazolium hexafluorophosphate, 1-Methyl-3-octylimidazolium tetrafluoroborate, 1-Methyl-3-octylimidazolium trifluoromethanesulfonate	64697-40-1, 304680-36-2, 244193-52-0, 403842-84-2	active antagonist	42.25601803	Diazole	CCCCCCCCn1cc[n+](C)c1
244	1-Methyl-3-tetradecylimidazolium chloride	171058-21-2	active antagonist	4.44676399	Diazole	CCCCCCCCCCCCCCn1cc[n+](C)c1
245	1-[2-(Trifluoromethyl)phenyl]-1H-imidazole	25371-96-4	active antagonist	6.943856577	Diazole	FC(F)(F)c1ccccc1-n2ccnc2
246	6-Thioguanine	154-42-7	active antagonist	0.470732356	Diazole	Nc1nc2nc[nH]c2c(=S)[nH]1
247	Bifonazole	60628-96-8	active antagonist	0.87417975	Diazole	c1ccc(-c2ccc(C(c3ccccc3)n4ccnc4)cc2)cc1
248	Butoconazole nitrate	64872-77-1	active antagonist	13.76149096	Diazole	Clc1ccc(CCC(Cn2ccnc2)Sc3c(Cl)cccc3Cl)cc1
249	Climbazole	38083-17-9	active antagonist	13.33319023	Diazole	CC(C)(C)C(=O)C(Oc1ccc(Cl)cc1)n2ccnc2
25	Clothianidin	210880-92-5	inactive		Monazole	CNC(=N[N+](=O)[O-])NCc1cnc(Cl)s1
250	Clofarabine	123318-82-1	active antagonist	1.584652629	Diazole	Nc1nc(Cl)nc2c1ncn2C3OC(CO)C(O)C3F
251	Econazole nitrate	24169-02-6	active antagonist	0.67955585	Diazole	Clc1ccc(COC(Cn2ccnc2)c3ccc(Cl)cc3Cl)cc1
252	Fadrozole hydrochloride	102676-31-3	active antagonist	0.009023255	Diazole	N#Cc1ccc(C2CCCc3cncn32)cc1
253	Imazalil, Imazalil sulfate	35554-44-0, 58594-72-2	active antagonist	0.683702011	Diazole	C=CCOC(Cn1ccnc1)c2ccc(Cl)cc2Cl
254	Imazodan	84243-58-3	active antagonist	7.215516244	Diazole	O=C1CCC(c2ccc(-n3ccnc3)cc2)=NN1
255	Isoconazole	27523-40-6	active antagonist	10.12353423	Diazole	Clc1ccc(C(Cn2ccnc2)OCc3c(Cl)cccc3Cl)c(Cl)c1
256	Lanoconazole	101530-10-3	active antagonist	3.101706799	Diazole	N#CC(=C1SCC(c2ccccc2Cl)S1)n3ccnc3
257	Liarozole hydrochloride	145858-50-0	active antagonist	0.510819431	Diazole	Clc1cccc(C(c2ccc3nc[nH]c3c2)n4ccnc4)c1
258	Luliconazole	187164-19-8	active antagonist	1.298099343	Diazole	N#CC(=C1SCC(c2ccc(Cl)cc2Cl)S1)n3ccnc3
259	Medetomidine hydrochloride	86347-15-1	active antagonist	29.84929481	Diazole	Cc1cccc(C(C)c2c[nH]cn2)c1C
26	Cloxacillin sodium	642-78-4	inactive		Monazole	Cc1onc(-c2ccccc2Cl)c1C(=O)NC3C(=O)N4C3SC(C)(C)C4C(=O)O
260	Metrifudil	23707-33-7	active antagonist	5.955717307	Diazole	Cc1ccccc1CNc2ncnc3c2ncn3C4OC(CO)C(O)C4O
261	Miconazole	22916-47-8	active antagonist	7.738655062	Diazole	Clc1ccc(COC(Cn2ccnc2)c3ccc(Cl)cc3Cl)c(Cl)c1
262	Oxiconazole nitrate	64211-46-7	active antagonist	2.6603212	Diazole	Clc1ccc(CON=C(Cn2ccnc2)c3ccc(Cl)cc3Cl)c(Cl)c1
263	Prochloraz	67747-09-5	active antagonist	1.383638746	Diazole	CCCN(CCOc1c(Cl)cc(Cl)cc1Cl)C(=O)n2ccnc2
264	Sertaconazole nitrate	99592-39-9	active antagonist	5.073786117	Diazole	Clc1ccc(C(Cn2ccnc2)OCc3csc4c(Cl)cccc34)c(Cl)c1
265	Sulconazole nitrate	61318-91-0	active antagonist	3.080814071	Diazole	Clc1ccc(CSC(Cn2ccnc2)c3ccc(Cl)cc3Cl)cc1
266	Timiperone	57648-21-2	active antagonist	18.12455735	Diazole	O=C(CCCN1CCC(n2c(=S)[nH]c3ccccc32)CC1)c4ccc(F)cc4
267	Tioconazole	65899-73-2	active antagonist	5.515701337	Diazole	Clc1ccc(C(Cn2ccnc2)OCc3ccsc3Cl)c(Cl)c1
268	Triclabendazole	68786-66-3	active antagonist	23.71013766	Diazole	CSc1nc2cc(Cl)c(Oc3cccc(Cl)c3Cl)cc2[nH]1
269	Triflumizole	68694-11-1	active antagonist	0.050406116	Diazole	CCCOCC(=Nc1ccc(Cl)cc1C(F)(F)F)n2ccnc2
27	Epothilone B	152044-54-7	inactive		Monazole	CC(=Cc1csc(C)n1)C2CC3OC3(C)CCCC(C)C(O)C(C)C(=O)C(C)(C)C(O)CC(=O)O2
270	Zaldaride	109826-26-8	active antagonist	29.84929481	Diazole	CC1(CN2CCC(n3c(=O)[nH]c4ccccc43)CC2)OCc5ccccc5-n6cccc61
271	Anastrozole	120511-73-1	active antagonist	0.296680243	Triazole	CC(C)(C#N)c1cc(Cn2cncn2)cc(C(C)(C)C#N)c1
272	Carfentrazone-ethyl	128639-02-1	active antagonist	54.48267328	Triazole	CCOC(=O)C(Cl)Cc1cc(-n2nc(C)n(C(F)F)c2=O)c(F)cc1Cl
273	Etaconazole	60207-93-4	active antagonist	26.27796574	Triazole	CCC1COC(Cn2cncn2)(c3ccc(Cl)cc3Cl)O1
274	Fenbuconazole	114369-43-6	active antagonist	33.08199884	Triazole	N#CC(CCc1ccc(Cl)cc1)(Cn2cncn2)c3ccccc3
275	Flutriafol	76674-21-0	active antagonist	48.55773367	Triazole	OC(Cn1cncn1)(c2ccc(F)cc2)c3ccccc3F
276	Ipconazole	125225-28-7	active antagonist	3.967251205	Triazole	CC(C)C1CCC(Cc2ccc(Cl)cc2)C1(O)Cn3cncn3
277	Israpafant	117279-73-9	active antagonist	23.71013766	Triazole	Cc1nnc2n1-c3sc(CCc4ccc(CC(C)C)cc4)cc3C(c5ccccc5Cl)=NC2C
278	Letrozole	112809-51-5	active antagonist	0.017324691	Triazole	N#Cc1ccc(C(c2ccc(C#N)cc2)n3cncn3)cc1
279	Myclobutanil	88671-89-0	active antagonist	5.015372462	Triazole	CCCCC(C#N)(Cn1cncn1)c2ccc(Cl)cc2
28	Famotidine	76824-35-6	inactive		Monazole	NC(N)=Nc1nc(CSCCC(N)=NS(N)(=O)=O)cs1
280	Penconazole	66246-88-6	active antagonist	14.22083428	Triazole	CCCC(Cn1cncn1)c2ccc(Cl)cc2Cl
281	Propiconazole	60207-90-1	active antagonist	31.19953934	Triazole	CCCC1COC(Cn2cncn2)(c3ccc(Cl)cc3Cl)O1
282	Tebuconazole	107534-96-3	active antagonist	33.41299372	Triazole	CC(C)(C)C(O)(CCc1ccc(Cl)cc1)Cn2cncn2
283	Tetraconazole	112281-77-3	active antagonist	7.360970032	Triazole	FC(F)C(F)(F)OCC(Cn1cncn1)c2ccc(Cl)cc2Cl
284	Triadimefon	43121-43-3	active antagonist	54.42727188	Triazole	CC(C)(C)C(=O)C(Oc1ccc(Cl)cc1)n2cncn2
285	Triadimenol	55219-65-3	active antagonist	25.70797877	Triazole	CC(C)(C)C(O)C(Oc1ccc(Cl)cc1)n2cncn2
286	2-Amino-4-(p-nitrophenyl)thiazole	2104-09-8	active agonist	9.787152462	Monazole	Nc1nc(-c2ccc([N+](=O)[O-])cc2)cs1
287	2-Amino-4-phenylthiazole hydrobromide hydrate	52253-69-7	active agonist	6.332838637	Monazole	Nc1nc(-c2ccccc2)cs1
288	2-Amino-5,6-dimethylbenzothiazole	29927-08-0	active agonist	1.230887115	Monazole	Cc1cc2nc(N)sc2cc1C
289	2-Amino-6-ethoxybenzothiazole	94-45-1	active agonist	1.708886166	Monazole	CCOc1ccc2nc(N)sc2c1
29	Fenclozic acid	17969-20-9	inactive		Monazole	O=C(O)Cc1csc(-c2ccc(Cl)cc2)n1
290	2-Amino-6-methoxybenzothiazole	1747-60-0	active agonist	6.60072656	Monazole	COc1ccc2nc(N)sc2c1
291	2-Aminobenzothiazole	136-95-8	active agonist	31.19953934	Monazole	Nc1nc2ccccc2s1
292	Arotinolol hydrochloride	68377-91-3	active agonist	22.38381333	Monazole	CC(C)(C)NCC(O)CSc1nc(-c2ccc(C(N)=O)s2)cs1
293	Cefodizime sodium	86329-79-5	active agonist	29.84929481	Monazole	CON=C(C(=O)NC1C(=O)N2C(C(=O)O)=C(CSc3nc(C)c(CC(=O)O)s3)CSC12)c4csc(N)n4
294	Diamthazole	95-27-2	active agonist	22.38381333	Monazole	CCN(CC)CCOc1ccc2nc(N(C)C)sc2c1
295	Fanetizole	79069-94-6	active agonist	1.496008549	Monazole	c1ccc(CCNc2nc(-c3ccccc3)cs2)cc1
296	Febuxostat	144060-53-7	active agonist	0.036163246	Monazole	Cc1nc(-c2ccc(OCC(C)C)c(C#N)c2)sc1C(=O)O
297	Leflunomide	75706-12-6	active agonist	1.800247248	Monazole	Cc1oncc1C(=O)Nc2ccc(C(F)(F)F)cc2
298	Methabenzthiazuron	18691-97-9	active agonist	2.087333014	Monazole	CNC(=O)N(C)c1nc2ccccc2s1
299	Nitazoxanide	55981-09-4	active agonist	0.455268297	Monazole	CC(=O)Oc1ccccc1C(=O)Nc2ncc([N+](=O)[O-])s2
3	2-Amino-4-chlorobenzothiazole	19952-47-7	inactive		Monazole	Nc1nc2c(Cl)cccc2s1
30	Hymexazol	10004-44-1	inactive		Monazole	Cc1cc(=O)[nH]o1
300	Parecoxib sodium	198470-85-8	active agonist	26.603212	Monazole	CCC(=O)NS(=O)(=O)c1ccc(-c2c(-c3ccccc3)noc2C)cc1
301	Riluzole	1744-22-5	active agonist	9.439175816	Monazole	Nc1nc2ccc(OC(F)(F)F)cc2s1
302	Tenonitrozole	3810-35-3	active agonist	0.595571731	Monazole	O=C(Nc1ncc([N+](=O)[O-])s1)c2cccs2
303	Tioxidazole	61570-90-9	active agonist	0.87417975	Monazole	CCCOc1ccc2nc(NC(=O)OC)sc2c1
304	6-Mercaptopurine	50-44-2	active agonist	6.263651938	Diazole	S=c1[nH]cnc2[nH]cnc12
305	Abacavir	136470-78-5	active agonist	2.6603212	Diazole	Nc1nc(NC2CC2)c3ncn(C4C=CC(CO)C4)c3n1
306	Acadesine	2627-69-2	active agonist	24.63773287	Diazole	NC(=O)c1ncn(C2OC(CO)C(O)C2O)c1N
307	Adenine	73-24-5	active agonist	5.515701337	Diazole	Nc1ncnc2[nH]cnc12
308	Albendazole	54965-21-8	active agonist	1.180317435	Diazole	CCCSc1ccc2[nH]c(NC(=O)OC)nc2c1
309	Azathioprine	446-86-6	active agonist	10.42256963	Diazole	Cn1cnc([N+](=O)[O-])c1Sc2ncnc3nc[nH]c23
31	Isoxaben	82558-50-7	inactive		Monazole	CCC(C)(CC)c1cc(NC(=O)c2c(OC)cccc2OC)on1
310	Cambendazole	26097-80-3	active agonist	3.480172269	Diazole	CC(C)OC(=O)Nc1ccc2[nH]c(-c3cscn3)nc2c1
311	Carbendazim	10605-21-7	active agonist	43.27712569	Diazole	COC(=O)Nc1nc2ccccc2[nH]1
312	Fenbendazole	43210-67-9	active agonist	1.051959022	Diazole	COC(=O)Nc1nc2cc(Sc3ccccc3)ccc2[nH]1
313	Furafylline	80288-49-9	active agonist	29.84929481	Diazole	Cc1nc2c([nH]1)c(=O)n(C)c(=O)n2Cc3ccco3
314	Lansoprazole	103577-45-3	active agonist	12.34811718	Diazole	Cc1c(OCC(F)(F)F)ccnc1CS(=O)c2nc3ccccc3[nH]2
315	N-Benzyl-9-(tetrahydro-2H-pyran-2-yl)adenine	2312-73-4	active agonist	2.73060203	Diazole	c1ccc(CNc2ncnc3c2ncn3C4CCCCO4)cc1
316	Nocodazole	31430-18-9	active agonist	2.511505164	Diazole	COC(=O)Nc1nc2cc(C(=O)c3cccs3)ccc2[nH]1
317	Parbendazole	14255-87-9	active agonist	2.181049334	Diazole	CCCCc1ccc2[nH]c(NC(=O)OC)nc2c1
318	Pifexole	27199-40-2	active agonist	1.496008549	Diazole	Clc1ccccc1-c2nc(-c3ccncc3)no2
319	Thiabendazole	148-79-8	active agonist	5.009363789	Diazole	c1ccc2[nH]c(-c3cscn3)nc2c1
32	Isoxaflutole	141112-29-0	inactive		Monazole	CS(=O)(=O)c1cc(C(F)(F)F)ccc1C(=O)c2cnoc2C3CC3
320	thioinosine	574-25-4	active agonist	5.731488281	Diazole	OCC1OC(n2cnc3c(S)ncnc32)C(O)C1O
321	2-(2H-Benzotriazol-2-yl)-4-methylphenol	2440-22-4	active agonist	1.673447504	Triazole	Cc1ccc(O)c(-n2nc3ccccc3n2)c1
322	Alprazolam	28981-97-7	active agonist	4.21632496	Triazole	Cc1nnc2n1-c3ccc(Cl)cc3C(c4ccccc4)=NC2
323	Brotizolam	57801-81-7	active agonist	11.8832183	Triazole	Cc1nnc2n1-c3sc(Br)cc3C(c4ccccc4Cl)=NC2
324	Etizolam	40054-69-1	active agonist	23.71013766	Triazole	CCc1cc2c(s1)-n3c(C)nnc3CN=C2c4ccccc4Cl
325	Ribavirin	36791-04-5	active agonist	2.564569459	Triazole	NC(=O)c1ncn(C2OC(CO)C(O)C2O)n1
33	Isoxathion	18854-01-8	inactive		Monazole	CCOP(=S)(OCC)Oc1cc(-c2ccccc2)on1
34	Isoxicam	34552-84-6	inactive		Monazole	Cc1cc(NC(=O)C2=C(O)c3ccccc3S(=O)(=O)N2C)no1
35	Lintitript	136381-85-6	inactive		Monazole	O=C(O)Cn1c(C(=O)Nc2nc(-c3ccccc3Cl)cs2)cc4ccccc41
36	Meloxicam	71125-38-7	inactive		Monazole	Cc1cnc(NC(=O)C2=C(O)c3ccccc3S(=O)(=O)N2C)s1
37	Mofezolac	78967-07-4	inactive		Monazole	COc1ccc(-c2noc(CC(=O)O)c2-c3ccc(OC)cc3)cc1
38	N-Acetyl sulfamethoxazole	21312-10-7	inactive		Monazole	CC(=O)Nc1ccc(S(=O)(=O)Nc2cc(C)on2)cc1
39	Niridazole	61-57-4	inactive		Monazole	O=C1NCCN1c2ncc([N+](=O)[O-])s2
4	2-Amino-4-methoxybenzothiazole	5464-79-9	inactive		Monazole	COc1cccc2sc(N)nc12
40	Nithiamide	140-40-9	inactive		Monazole	CC(=O)Nc1ncc([N+](=O)[O-])s1
41	Oxaprozin	21256-18-8	inactive		Monazole	O=C(O)CCc1nc(-c2ccccc2)c(-c3ccccc3)o1
42	Paliperidone	144598-75-4	inactive		Monazole	Cc1nc2n(c(=O)c1CCN3CCC(c4noc5cc(F)ccc45)CC3)CCCC2O
43	Pamicogrel	101001-34-7	inactive		Monazole	CCOC(=O)Cn1cccc1-c2nc(-c3ccc(OC)cc3)c(-c4ccc(OC)cc4)s2
44	Phthalylsulfathiazole	85-73-4	inactive		Monazole	O=C(O)c1ccccc1C(=O)Nc2ccc(S(=O)(=O)Nc3nccs3)cc2
45	Pramipexole	104632-26-0	inactive		Monazole	CCCNC1CCc2nc(N)sc2C1
46	Risperidone	106266-06-2	inactive		Monazole	Cc1nc2n(c(=O)c1CCN3CCC(c4noc5cc(F)ccc45)CC3)CCCC2
47	Ritanserin	87051-43-2	inactive		Monazole	Cc1nc2sccn2c(=O)c1CCN3CCC(=C(c4ccc(F)cc4)c5ccc(F)cc5)CC3
48	Ritonavir	155213-67-5	inactive		Monazole	CC(C)c1nc(CN(C)C(=O)NC(C(=O)NC(Cc2ccccc2)CC(O)C(Cc3ccccc3)NC(=O)OCc4cncs4)C(C)C)cs1
49	Romazarit	109543-76-2	inactive		Monazole	Cc1nc(-c2ccc(Cl)cc2)oc1COC(C)(C)C(=O)O
5	2-Amino-4-methylbenzothiazole	1477-42-5	inactive		Monazole	Cc1cccc2sc(N)nc12
50	Succinylsulfathiazole	116-43-8	inactive		Monazole	O=C(O)CCC(=O)Nc1ccc(S(=O)(=O)Nc2nccs2)cc1
51	Sulfamethoxazole	723-46-6	inactive		Monazole	Cc1cc(NS(=O)(=O)c2ccc(N)cc2)no1
52	Sulfathiazole	72-14-0	inactive		Monazole	Nc1ccc(S(=O)(=O)Nc2nccs2)cc1
53	Sulfisoxazole	127-69-5	inactive		Monazole	Cc1noc(NS(=O)(=O)c2ccc(N)cc2)c1C
54	Talipexole	101626-70-4	inactive		Monazole	C=CCN1CCc2nc(N)sc2CC1
55	Thiamethoxam	153719-23-4	inactive		Monazole	CN1COCN(Cc2cnc(Cl)s2)C1=N[N+](=O)[O-]
56	Thiamine thiozole	137-00-8	inactive		Monazole	Cc1ncsc1CCO
57	Tiotidine	69014-14-8	inactive		Monazole	CNC(=NC#N)NCCSCc1csc(N=C(N)N)n1
58	Valdecoxib	181695-72-7	inactive		Monazole	Cc1onc(-c2ccccc2)c1-c3ccc(S(N)(=O)=O)cc3
59	Zonisamide	68291-97-4	inactive		Monazole	NS(=O)(=O)Cc1noc2ccccc12
6	2-Amino-4-thiazoleacetic acid	29676-71-9	inactive		Monazole	Nc1nc(CC(=O)O)cs1
60	Zoxazolamine	61-80-3	inactive		Monazole	Nc1nc2cc(Cl)ccc2o1
61	(3,5-Dimethyl-1H-pyrazol-1-yl)methanol	85264-33-1	inactive		Diazole	Cc1cc(C)n(CO)n1
62	1,2-Dimethyl-5-nitroimidazole	551-92-8	inactive		Diazole	Cc1ncc([N+](=O)[O-])n1C
63	1-Benzyl-3-methylimidazolium chloride	36443-80-8	inactive		Diazole	C[n+]1ccn(Cc2ccccc2)c1
64	1-Hexyl-3-methylimidazolium chloride, 1-Hexyl-3-methylimidazolium hexafluorophosphate, 1-Hexyl-3-methylimidazolium tetrafluoroborate, 1-Hexyl-3-methylimidazolium trifluoromethanesulfonate	171058-17-6, 304680-35-1, 244193-50-8, 460345-16-8	inactive		Diazole	CCCCCCn1cc[n+](C)c1
65	2',3'-Dideoxyadenosine	4097-22-7	inactive		Diazole	Nc1ncnc2c1ncn2C3CCC(CO)O3
66	2-Aminobenzimidazole	934-32-7	inactive		Diazole	Nc1nc2ccccc2[nH]1
67	4,5-Diphenylimidazole	668-94-0	inactive		Diazole	c1ccc(-c2nc[nH]c2-c3ccccc3)cc1
68	4-Dimethylaminoantipyrine	58-15-1	inactive		Diazole	Cc1c(N(C)C)c(=O)n(-c2ccccc2)n1C
69	4-Methylimidazole	822-36-6	inactive		Diazole	Cc1c[nH]cn1
7	2-Aminothiazole	96-50-4	inactive		Monazole	Nc1nccs1
70	4-Methylpyrazole hydrochloride	56010-88-9	inactive		Diazole	Cc1cn[nH]c1
71	5-(5-Nitro-2-furyl)-1,3,4-oxadiazole-2-ol	2122-86-3	inactive		Diazole	O=[N+]([O-])c1ccc(-c2nnc(O)o2)o1
72	5-Chloro-2-methyl-1H-benzimidazole	2818-69-1	inactive		Diazole	Cc1nc2ccc(Cl)cc2[nH]1
73	5-Nitroindazole	5401-94-5	inactive		Diazole	O=[N+]([O-])c1ccc2[nH]ncc2c1
74	6-Nitrobenzimidazole	94-52-0	inactive		Diazole	O=[N+]([O-])c1ccc2[nH]cnc2c1
75	8-Bromotheophylline	10381-75-6	inactive		Diazole	Cn1c(=O)c2[nH]c(Br)nc2n(C)c1=O
76	Acetazolamide	59-66-5	inactive		Diazole	CC(=O)Nc1nnc(S(N)(=O)=O)s1
77	Acibenzolar-S-methyl	135158-54-2	inactive		Diazole	CSC(=O)c1cccc2nnsc12
78	Acyclovir	59277-89-3	inactive		Diazole	Nc1nc2c(ncn2COCCO)c(=O)[nH]1
79	Adenosine	58-61-7	inactive		Diazole	Nc1ncnc2c1ncn2C3OC(CO)C(O)C3O
8	2-Benzoxazolinone	59-49-4	inactive		Monazole	O=c1[nH]c2ccccc2o1
80	Adenosine-5-phosphate	61-19-8	inactive		Diazole	Nc1ncnc2c1ncn2C3OC(COP(=O)(O)O)C(O)C3O
81	Allopurinol	315-30-0	inactive		Diazole	Oc1ncnc2[nH]ncc12
82	Alosetron hydrochloride	122852-69-1	inactive		Diazole	Cc1nc[nH]c1CN2CCc3c(c4ccccc4n3C)C2=O
83	Alpidem	82626-01-5	inactive		Diazole	CCCN(CCC)C(=O)Cc1c(-c2ccc(Cl)cc2)nc3ccc(Cl)cn13
84	Ampyrone	83-07-8	inactive		Diazole	Cc1c(N)c(=O)n(-c2ccccc2)n1C
85	Anagrelide hydrochloride	58579-51-4	inactive		Diazole	Oc1cn2c(n1)Nc3ccc(Cl)c(Cl)c3C2
86	Atipamezole	104054-27-5	inactive		Diazole	CCC1(c2cnc[nH]2)Cc3ccccc3C1
87	Bendamustine	16506-27-7	inactive		Diazole	Cn1c(CCCC(=O)O)nc2cc(N(CCCl)CCCl)ccc21
88	Bendazac sodium	23255-99-4	inactive		Diazole	O=C(O)COc1nn(Cc2ccccc2)c3ccccc13
89	Benperidol	2062-84-2	inactive		Diazole	O=C(CCCN1CCC(n2c(=O)[nH]c3ccccc32)CC1)c4ccc(F)cc4
9	2-Bromobenzothiazole	2516-40-7	inactive		Monazole	Brc1nc2ccccc2s1
90	Benzimidazole	51-17-2	inactive		Diazole	c1ccc2[nH]cnc2c1
91	Benznidazole	22994-85-0	inactive		Diazole	O=C(Cn1ccnc1[N+](=O)[O-])NCc2ccccc2
92	Benzydamine hydrochloride	132-69-4	inactive		Diazole	CN(C)CCCOc1nn(Cc2ccccc2)c3ccccc13
93	Bretazenil	84379-13-5	inactive		Diazole	CC(C)(C)OC(=O)c1ncn-2c1C3CCCN3C(=O)c4c(Br)cccc42
94	Caffeine, Caffeine, citrated	58-08-2, 69-22-7	inactive		Diazole	Cn1c(=O)c2c(ncn2C)n(C)c1=O
95	Carbimazole	22232-54-8	inactive		Diazole	CCOC(=O)n1ccn(C)c1=S
96	Cefoselis sulfate	122841-12-7	inactive		Diazole	CON=C(C(=O)NC1C(=O)N2C(C(=O)O)=C(C[n+]3ccc(N)n3CCO)CSC12)c4csc(N)n4
97	Cefozopran hydrochloride	113981-44-5	inactive		Diazole	CON=C(C(=O)NC1C(=O)N2C(C(=O)O)=C(C[n+]3ccn4ncccc43)CSC12)c5nsc(N)n5
98	Chlormidazole	3689-76-7	inactive		Diazole	Cc1nc2ccccc2n1Cc3ccc(Cl)cc3
99	Cimetidine	51481-61-9	inactive		Diazole	CNC(=NC#N)NCCSCc1nc[nH]c1C

## Sheet: Target_ID
Table 2. Target identification
										Physical chemical properties
Target_ID	Names	CAS_NOs	Assay outcome	AC50	Flag	VEGA SMILES (RDKit Mol)		Mannhold LogP	Hydrogen Bond Acceptors	Hydrogen Bond Donors	Topological Polar Surface Area	Molecular Weight
0	2-Amino-4-(p-nitrophenyl)thiazole	2104-09-8	active	9.787152462	Monazole	Nc1nc(-c2ccc([N+](=O)[O-])cc2)cs1		1.79	2	1	110.29	221.026
1	2-Amino-4-phenylthiazole hydrobromide hydrate	52253-69-7	active	6.332838637	Monazole	Nc1nc(-c2ccccc2)cs1		2.12	2	1	67.15	176.041
2	2-Amino-5,6-dimethylbenzothiazole	29927-08-0	active	1.230887115	Monazole	Cc1cc2nc(N)sc2cc1C		2.12	2	1	67.15	178.056
3	2-Amino-6-ethoxybenzothiazole	94-45-1	active	1.708886166	Monazole	CCOc1ccc2nc(N)sc2c1		2.01	2	1	76.38	194.051
4	2-Amino-6-methoxybenzothiazole	1747-60-0	active	6.60072656	Monazole	COc1ccc2nc(N)sc2c1		1.9	2	1	76.38	180.036
5	2-Aminobenzothiazole	136-95-8	active	31.19953934	Monazole	Nc1nc2ccccc2s1		1.9	2	1	67.15	150.025
6	Arotinolol hydrochloride	68377-91-3	active	22.38381333	Monazole	CC(C)(C)NCC(O)CSc1nc(-c2ccc(C(N)=O)s2)cs1		2.23	5	3	170.02	371.08
7	Cefodizime sodium	86329-79-5	active	29.84929481	Monazole	CON=C(C(=O)NC1C(=O)N2C(C(=O)O)=C(CSc3nc(C)c(CC(=O)O)s3)CSC12)c1csc(N)n1		1.79	11	4	304.48	584.028
8	Diamthazole	95-27-2	active	22.38381333	Monazole	CCN(CC)CCOc1ccc2nc(N(C)C)sc2c1		2.56	3	0	56.84	293.156
9	Fanetizole	79069-94-6	active	1.496008549	Monazole	c1ccc(CCNc2nc(-c3ccccc3)cs2)cc1		3	2	1	53.16	280.103
10	Febuxostat	144060-53-7	active	0.036163246	Monazole	Cc1nc(-c2ccc(OCC(C)C)c(C#N)c2)sc1C(=O)O		2.56	4	1	111.45	316.088
11	Leflunomide	75706-12-6	active	1.800247248	Monazole	Cc1oncc1C(=O)Nc1ccc(C(F)(F)F)cc1		2.01	2	1	55.13	270.062
12	Methabenzthiazuron	18691-97-9	active	2.087333014	Monazole	CNC(=O)N(C)c1nc2ccccc2s1		2.01	4	1	73.47	221.062
13	Nitazoxanide	55981-09-4	active	0.455268297	Monazole	CC(=O)Oc1ccccc1C(=O)Nc1ncc([N+](=O)[O-])s1		1.79	4	1	139.67	307.026
14	Parecoxib sodium	198470-85-8	active	26.603212	Monazole	CCC(=O)NS(=O)(=O)c1ccc(-c2c(-c3ccccc3)noc2C)cc1		2.78	4	1	97.65	370.099
15	Riluzole	1744-22-5	active	9.439175816	Monazole	Nc1nc2ccc(OC(F)(F)F)cc2s1		1.57	2	1	76.38	234.007
16	Tenonitrozole	3810-35-3	active	0.595571731	Monazole	O=C(Nc1ncc([N+](=O)[O-])s1)c1cccs1		1.46	3	1	141.61	254.977
17	Tioxidazole	61570-90-9	active	0.87417975	Monazole	CCCOc1ccc2nc(NC(=O)OC)sc2c1		2.12	4	1	88.69	266.073
18	6-Mercaptopurine	50-44-2	active	6.263651938	Diazole	S=c1[nH]cnc2[nH]cnc12		1.46	2	2	89.45	152.016
19	Abacavir	136470-78-5	active	2.6603212	Diazole	Nc1nc(NC2CC2)c2ncn(C3C=CC(CO)C3)c2n1		2.23	6	3	101.88	286.154
20	Acadesine	2627-69-2	active	24.63773287	Diazole	NC(=O)c1ncn(C2OC(CO)C(O)C2O)c1N		1.46	8	5	156.85	258.096
21	Adenine	73-24-5	active	5.515701337	Diazole	Nc1ncnc2[nH]cnc12		1.46	4	2	80.48	135.054
22	Albendazole	54965-21-8	active	1.180317435	Diazole	CCCSc1ccc2[nH]c(NC(=O)OC)nc2c1		2.12	4	2	92.31	265.088
23	Azathioprine	446-86-6	active	10.42256963	Diazole	Cn1cnc([N+](=O)[O-])c1Sc1ncnc2nc[nH]c12		1.35	4	1	140.72	277.038
24	Cambendazole	26097-80-3	active	3.480172269	Diazole	CC(C)OC(=O)Nc1ccc2[nH]c(-c3cscn3)nc2c1		2.23	5	2	108.14	302.084
25	Carbendazim	10605-21-7	active	43.27712569	Diazole	COC(=O)Nc1nc2ccccc2[nH]1		1.9	4	2	67.01	191.069
26	Fenbendazole	43210-67-9	active	1.051959022	Diazole	COC(=O)Nc1nc2cc(Sc3ccccc3)ccc2[nH]1		2.45	4	2	92.31	299.073
27	Furafylline	80288-49-9	active	29.84929481	Diazole	Cc1nc2c([nH]1)c(=O)n(C)c(=O)n2Cc1ccco1		2.01	1	1	85.82	260.091
28	Lansoprazole	103577-45-3	active	12.34811718	Diazole	Cc1c(OCC(F)(F)F)ccnc1CS(=O)c1nc2ccccc2[nH]1		2.23	3	1	87.08	369.076
29	N-Benzyl-9-(tetrahydro-2H-pyran-2-yl)adenine	2312-73-4	active	2.73060203	Diazole	c1ccc(CNc2ncnc3c2ncn3C2CCCCO2)cc1		2.67	5	1	64.86	309.159
30	Nocodazole	31430-18-9	active	2.511505164	Diazole	COC(=O)Nc1nc2cc(C(=O)c3cccs3)ccc2[nH]1		2.23	5	2	112.32	301.052
31	Parbendazole	14255-87-9	active	2.181049334	Diazole	CCCCc1ccc2[nH]c(NC(=O)OC)nc2c1		2.34	4	2	67.01	247.132
32	Pifexole	27199-40-2	active	1.496008549	Diazole	Clc1ccccc1-c1nc(-c2ccncc2)no1		2.34	2	0	51.81	257.036
33	Thiabendazole	148-79-8	active	5.009363789	Diazole	c1ccc2[nH]c(-c3cscn3)nc2c1		2.12	2	1	69.81	201.036
34	thioinosine	574-25-4	active	5.731488281	Diazole	OCC1OC(n2cnc3c(S)ncnc32)C(O)C1O		1.57	7	3	152.32	284.058
35	2-(2H-Benzotriazol-2-yl)-4-methylphenol	2440-22-4	active	1.673447504	Triazole	Cc1ccc(O)c(-n2nc3ccccc3n2)c1		2.45	2	1	50.94	225.09
36	Alprazolam	28981-97-7	active	4.21632496	Triazole	Cc1nnc2n1-c1ccc(Cl)cc1C(c1ccccc1)=NC2		2.78	3	0	43.07	308.083
37	Brotizolam	57801-81-7	active	11.8832183	Triazole	Cc1nnc2n1-c1sc(Br)cc1C(c1ccccc1Cl)=NC2		2.34	3	0	71.31	391.95
38	Etizolam	40054-69-1	active	23.71013766	Triazole	CCc1cc2c(s1)-n1c(C)nnc1CN=C2c1ccccc1Cl		2.67	3	0	71.31	342.071
39	Ribavirin	36791-04-5	active	2.564569459	Triazole	NC(=O)c1ncn(C2OC(CO)C(O)C2O)n1		1.35	8	4	143.72	244.081
40	Danazol	17230-88-5	active	57.71097463	Monazole	C#CC1(O)CCC2C3CCC4=Cc5oncc5CC4(C)C3CCC21C		3.55	1	1	46.26	337.204
41	N-tert-Butyl-2-benzothiazolesulfenamide	95-31-8	active	42.36881464	Monazole	CC(C)(C)NSc1nc2ccccc2s1		2.23	2	1	78.46	238.06
42	Phosalone	2310-17-0	active	51.59080425	Monazole	CCOP(=S)(OCC)SCn1c(=O)oc2cc(Cl)ccc21		1.79	2	0	120.8	366.987
43	1,3-Didecyl-2-methylimidazolium chloride	70862-65-6	active	3.575745032	Diazole	CCCCCCCCCCn1cc[n+](CCCCCCCCCC)c1C		3.88	0	0	8.81	363.374
44	1-Decyl-3-methylimidazolium chloride, 1-Decyl-3-methylimidazolium hexafluorophosphate, 1-Decyl-3-methylimidazolium trifluoromethanesulfonate	171058-18-7, 362043-46-7, 412009-62-2	active	13.37107504	Diazole	CCCCCCCCCCn1cc[n+](C)c1		2.78	0	0	8.81	223.217
45	1-Dodecyl-3-methylimidazolium hexafluorophosphate, 1-Dodecyl-3-methylimidazolium tetrafluoroborate, 1-Dodecyl-3-methylimidazolium trifluoromethanesulfonate	219947-93-0, 244193-59-7, 404001-52-1	active	3.559685519	Diazole	CCCCCCCCCCCCn1cc[n+](C)c1		3	0	0	8.81	251.249
46	1-Hexadecyl-3-methylimidazolium chloride, 1-Hexadecyl-3-methylimidazolium tetrafluoroborate	61546-01-8, 244193-64-4	active	7.014787544	Diazole	CCCCCCCCCCCCCCCCn1cc[n+](C)c1		3.44	0	0	8.81	307.311
47	1-Methyl-3-octadecylimidazolium hexafluorophosphate	219947-96-3	active	3.164232471	Diazole	CCCCCCCCCCCCCCCCCCn1cc[n+](C)c1		3.66	0	0	8.81	335.343
48	1-Methyl-3-octylimidazolium chloride, 1-Methyl-3-octylimidazolium hexafluorophosphate, 1-Methyl-3-octylimidazolium tetrafluoroborate, 1-Methyl-3-octylimidazolium trifluoromethanesulfonate	64697-40-1, 304680-36-2, 244193-52-0, 403842-84-2	active	42.25601803	Diazole	CCCCCCCCn1cc[n+](C)c1		2.56	0	0	8.81	195.186
49	1-Methyl-3-tetradecylimidazolium chloride	171058-21-2	active	4.44676399	Diazole	CCCCCCCCCCCCCCn1cc[n+](C)c1		3.22	0	0	8.81	279.28
50	1-[2-(Trifluoromethyl)phenyl]-1H-imidazole	25371-96-4	active	6.943856577	Diazole	FC(F)(F)c1ccccc1-n1ccnc1		2.01	1	0	17.82	212.056
51	6-Thioguanine	154-42-7	active	0.470732356	Diazole	Nc1nc2nc[nH]c2c(=S)[nH]1		1.35	3	3	115.47	167.027
52	Bifonazole	60628-96-8	active	0.87417975	Diazole	c1ccc(-c2ccc(C(c3ccccc3)n3ccnc3)cc2)cc1		3.66	1	0	17.82	310.147
53	Butoconazole nitrate	64872-77-1	active	13.76149096	Diazole	Clc1ccc(CCC(Cn2ccnc2)Sc2c(Cl)cccc2Cl)cc1		2.89	1	0	43.12	410.018
54	Climbazole	38083-17-9	active	13.33319023	Diazole	CC(C)(C)C(=O)C(Oc1ccc(Cl)cc1)n1ccnc1		2.56	2	0	44.12	292.098
55	Clofarabine	123318-82-1	active	1.584652629	Diazole	Nc1nc(Cl)nc2c1ncn2C1OC(CO)C(O)C1F		1.46	7	3	119.31	303.053
56	Econazole nitrate	24169-02-6	active	0.67955585	Diazole	Clc1ccc(COC(Cn2ccnc2)c2ccc(Cl)cc2Cl)cc1		2.78	2	0	27.05	380.025
57	Fadrozole hydrochloride	102676-31-3	active	0.009023255	Diazole	N#Cc1ccc(C2CCCc3cncn32)cc1		2.67	2	0	41.61	223.111
58	Imazalil, Imazalil sulfate	35554-44-0, 58594-72-2	active	0.683702011	Diazole	C=CCOC(Cn1ccnc1)c1ccc(Cl)cc1Cl		2.45	2	0	27.05	296.048
59	Imazodan	84243-58-3	active	7.215516244	Diazole	O=C1CCC(c2ccc(-n3ccnc3)cc2)=NN1		2.34	4	1	59.28	240.101
60	Isoconazole	27523-40-6	active	10.12353423	Diazole	Clc1ccc(C(Cn2ccnc2)OCc2c(Cl)cccc2Cl)c(Cl)c1		2.67	2	0	27.05	413.986
61	Lanoconazole	101530-10-3	active	3.101706799	Diazole	N#CC(=C1SCC(c2ccccc2Cl)S1)n1ccnc1		2.34	2	0	92.21	319
62	Liarozole hydrochloride	145858-50-0	active	0.510819431	Diazole	Clc1cccc(C(c2ccc3nc[nH]c3c2)n2ccnc2)c1		2.78	2	1	46.5	308.083
63	Luliconazole	187164-19-8	active	1.298099343	Diazole	N#CC(=C1SCC(c2ccc(Cl)cc2Cl)S1)n1ccnc1		2.23	2	0	92.21	352.961
64	Medetomidine hydrochloride	86347-15-1	active	29.84929481	Diazole	Cc1cccc(C(C)c2c[nH]cn2)c1C		2.67	1	1	28.68	200.131
65	Metrifudil	23707-33-7	active	5.955717307	Diazole	Cc1ccccc1CNc1ncnc2c1ncn2C1OC(CO)C(O)C1O		2.45	8	4	125.55	371.159
66	Miconazole	22916-47-8	active	7.738655062	Diazole	Clc1ccc(COC(Cn2ccnc2)c2ccc(Cl)cc2Cl)c(Cl)c1		2.67	2	0	27.05	413.986
67	Oxiconazole nitrate	64211-46-7	active	2.6603212	Diazole	Clc1ccc(CON=C(Cn2ccnc2)c2ccc(Cl)cc2Cl)c(Cl)c1		2.56	1	0	39.41	426.981
68	Prochloraz	67747-09-5	active	1.383638746	Diazole	CCCN(CCOc1c(Cl)cc(Cl)cc1Cl)C(=O)n1ccnc1		2.23	3	0	47.36	375.031
69	Sertaconazole nitrate	99592-39-9	active	5.073786117	Diazole	Clc1ccc(C(Cn2ccnc2)OCc2csc3c(Cl)cccc23)c(Cl)c1		2.89	2	0	55.29	435.997
70	Sulconazole nitrate	61318-91-0	active	3.080814071	Diazole	Clc1ccc(CSC(Cn2ccnc2)c2ccc(Cl)cc2Cl)cc1		2.78	1	0	43.12	396.002
71	Timiperone	57648-21-2	active	18.12455735	Diazole	O=C(CCCN1CCC(n2c(=S)[nH]c3ccccc32)CC1)c1ccc(F)cc1		3.22	2	1	73.12	397.162
72	Tioconazole	65899-73-2	active	5.515701337	Diazole	Clc1ccc(C(Cn2ccnc2)OCc2ccsc2Cl)c(Cl)c1		2.45	2	0	55.29	385.981
73	Triclabendazole	68786-66-3	active	23.71013766	Diazole	CSc1nc2cc(Cl)c(Oc3cccc(Cl)c3Cl)cc2[nH]1		2.23	1	1	63.21	357.95
74	Triflumizole	68694-11-1	active	0.050406116	Diazole	CCCOCC(=Nc1ccc(Cl)cc1C(F)(F)F)n1ccnc1		2.23	3	0	39.41	345.086
75	Zaldaride	109826-26-8	active	29.84929481	Diazole	CC1(CN2CCC(n3c(=O)[nH]c4ccccc43)CC2)OCc2ccccc2-n2cccc21		3.66	2	1	55.19	428.221
76	Anastrozole	120511-73-1	active	0.296680243	Triazole	CC(C)(C#N)c1cc(Cn2cncn2)cc(C(C)(C)C#N)c1		2.78	4	0	78.29	293.164
77	Carfentrazone-ethyl	128639-02-1	active	54.48267328	Triazole	CCOC(=O)C(Cl)Cc1cc(-n2nc(C)n(C(F)F)c2=O)c(F)cc1Cl		1.9	3	0	66.12	411.036
78	Etaconazole	60207-93-4	active	26.27796574	Triazole	CCC1COC(Cn2cncn2)(c2ccc(Cl)cc2Cl)O1		2.23	4	0	49.17	327.054
79	Fenbuconazole	114369-43-6	active	33.08199884	Triazole	N#CC(CCc1ccc(Cl)cc1)(Cn1cncn1)c1ccccc1		3	3	0	54.5	336.114
80	Flutriafol	76674-21-0	active	48.55773367	Triazole	OC(Cn1cncn1)(c1ccc(F)cc1)c1ccccc1F		2.56	3	1	50.94	301.103
81	Ipconazole	125225-28-7	active	3.967251205	Triazole	CC(C)C1CCC(Cc2ccc(Cl)cc2)C1(O)Cn1cncn1		2.89	3	1	50.94	333.161
82	Israpafant	117279-73-9	active	23.71013766	Triazole	Cc1nnc2n1-c1sc(CCc3ccc(CC(C)C)cc3)cc1C(c1ccccc1Cl)=NC2C		3.88	3	0	71.31	488.18
83	Letrozole	112809-51-5	active	0.017324691	Triazole	N#Cc1ccc(C(c2ccc(C#N)cc2)n2cncn2)cc1		2.78	4	0	78.29	285.101
84	Myclobutanil	88671-89-0	active	5.015372462	Triazole	CCCCC(C#N)(Cn1cncn1)c1ccc(Cl)cc1		2.56	3	0	54.5	288.114
85	Penconazole	66246-88-6	active	14.22083428	Triazole	CCCC(Cn1cncn1)c1ccc(Cl)cc1Cl		2.34	2	0	30.71	283.064
86	Propiconazole	60207-90-1	active	31.19953934	Triazole	CCCC1COC(Cn2cncn2)(c2ccc(Cl)cc2Cl)O1		2.34	4	0	49.17	341.07
87	Tebuconazole	107534-96-3	active	33.41299372	Triazole	CC(C)(C)C(O)(CCc1ccc(Cl)cc1)Cn1cncn1		2.67	3	1	50.94	307.145
88	Tetraconazole	112281-77-3	active	7.360970032	Triazole	FC(F)C(F)(F)OCC(Cn1cncn1)c1ccc(Cl)cc1Cl		1.79	3	0	39.94	371.022
89	Triadimefon	43121-43-3	active	54.42727188	Triazole	CC(C)(C)C(=O)C(Oc1ccc(Cl)cc1)n1cncn1		2.34	3	0	57.01	293.093
90	Triadimenol	55219-65-3	active	25.70797877	Triazole	CC(C)(C)C(O)C(Oc1ccc(Cl)cc1)n1cncn1		2.34	3	1	60.17	295.109
91	2,2'-Dithiobisbenzothiazole	120-78-5	inactive		Monazole	c1ccc2sc(SSc3nc4ccccc4s3)nc2c1		2.34	2	0	132.86	331.957
92	2-(2-Methylpropyl)thiazole	18640-74-9	inactive		Monazole	CC(C)Cc1nccs1		2.01	1	0	41.13	141.061
93	2-Acetylthiazole	24295-03-2	inactive		Monazole	CC(=O)c1nccs1		1.68	2	0	58.2	127.009
94	2-Amino-4-chlorobenzothiazole	19952-47-7	inactive		Monazole	Nc1nc2c(Cl)cccc2s1		1.79	2	1	67.15	183.986
95	2-Amino-4-methoxybenzothiazole	5464-79-9	inactive		Monazole	COc1cccc2sc(N)nc12		1.9	2	1	76.38	180.036
96	2-Amino-4-methylbenzothiazole	1477-42-5	inactive		Monazole	Cc1cccc2sc(N)nc12		2.01	2	1	67.15	164.041
97	2-Amino-4-thiazoleacetic acid	29676-71-9	inactive		Monazole	Nc1nc(CC(=O)O)cs1		1.46	4	2	104.45	158.015
98	2-Aminothiazole	96-50-4	inactive		Monazole	Nc1nccs1		1.46	2	1	67.15	100.01
99	2-Benzoxazolinone	59-49-4	inactive		Monazole	O=c1[nH]c2ccccc2o1		1.9	0	1	46	135.032
100	2-Bromobenzothiazole	2516-40-7	inactive		Monazole	Brc1nc2ccccc2s1		1.9	1	0	41.13	212.925
101	2-Methylbenzothiazole	120-75-2	inactive		Monazole	Cc1nc2ccccc2s1		2.12	1	0	41.13	149.03
102	5-Acetyl-2,4-dimethylthiazole	38205-60-6	inactive		Monazole	CC(=O)c1sc(C)nc1C		1.9	2	0	58.2	155.04
103	5-Methyl-3-isoxazolamine	1072-67-9	inactive		Monazole	Cc1cc(N)no1		1.57	1	1	52.05	98.048
104	6-Chloro-2,3-dihydrobenzoxazol-2-one	19932-84-4	inactive		Monazole	O=c1[nH]c2ccc(Cl)cc2o1		1.79	0	1	46	168.993
105	Aztreonam	78110-38-0	inactive		Monazole	CC1C(NC(=O)C(=NOC(C)(C)C(=O)O)c2csc(N)n2)C(=O)N1S(=O)(=O)O		1.24	11	4	238.2	435.052
106	Benzothiazole	95-16-9	inactive		Monazole	c1ccc2scnc2c1		2.01	1	0	41.13	135.014
107	Carumonam sodium	86832-68-0	inactive		Monazole	NC(=O)OCC1C(NC(=O)C(=NOCC(=O)O)c2csc(N)n2)C(=O)N1S(=O)(=O)O		0.8	14	5	290.52	466.021
108	Cefdinir	91832-40-5	inactive		Monazole	C=CC1=C(C(=O)O)N2C(=O)C(NC(=O)C(=NO)c3csc(N)n3)C2SC1		1.68	8	4	211.75	395.036
109	Cefepime chloride hydrochloride hydrate	123171-59-5	inactive		Monazole	CON=C(C(=O)NC1C(=O)N2C(C(=O)O)=C(C[N+]3(C)CCCC3)CSC12)c1csc(N)n1		2.12	8	3	200.75	481.133
110	Cefetamet pivoxil HCl	111696-23-2	inactive		Monazole	CON=C(C(=O)NC1C(=O)N2C(C(=O)OCOC(=O)C(C)(C)C)=C(C)CSC12)c1csc(N)n1		2.12	10	2	216.05	511.12
111	Cefixime	79350-37-1	inactive		Monazole	C=CC1=C(C(=O)O)N2C(=O)C(NC(=O)C(=NOCC(=O)O)c3csc(N)n3)C2SC1		1.68	10	4	238.05	453.041
112	Ceftiofur	80370-57-6	inactive		Monazole	CON=C(C(=O)NC1C(=O)N2C(C(=O)O)=C(CSC(=O)c3ccco3)CSC12)c1csc(N)n1		1.9	9	3	256.26	523.029
113	Ceftizoxime sodium	68401-82-1	inactive		Monazole	CON=C(C(=O)NC1C(=O)N2C(C(=O)O)=CCSC12)c1csc(N)n1		1.57	8	3	200.75	383.036
114	Chlorzoxazone	95-25-0	inactive		Monazole	O=c1[nH]c2cc(Cl)ccc2o1		1.79	0	1	46	168.993
115	Clomethiazole	533-45-9	inactive		Monazole	Cc1ncsc1CCCl		1.79	1	0	41.13	161.007
116	Clothianidin	210880-92-5	inactive		Monazole	CNC(=N[N+](=O)[O-])NCc1cnc(Cl)s1		1.13	4	2	120.69	249.009
117	Cloxacillin sodium	642-78-4	inactive		Monazole	Cc1onc(-c2ccccc2Cl)c1C(=O)NC1C(=O)N2C1SC(C)(C)C2C(=O)O		2.45	6	2	138.04	435.066
118	Epothilone B	152044-54-7	inactive		Monazole	CC(=Cc1csc(C)n1)C1CC2OC2(C)CCCC(C)C(O)C(C)C(=O)C(C)(C)C(O)CC(=O)O1		3.55	7	2	137.49	507.265
119	Famotidine	76824-35-6	inactive		Monazole	NC(N)=Nc1nc(CSCCC(N)=NS(N)(=O)=O)cs1		1.02	9	4	237.75	337.045
120	Fenclozic acid	17969-20-9	inactive		Monazole	O=C(O)Cc1csc(-c2ccc(Cl)cc2)n1		2.12	3	1	78.43	252.996
121	Hymexazol	10004-44-1	inactive		Monazole	Cc1cc(=O)[nH]o1		1.57	0	1	46	99.032
122	Isoxaben	82558-50-7	inactive		Monazole	CCC(C)(CC)c1cc(NC(=O)c2c(OC)cccc2OC)on1		2.78	2	1	73.59	332.174
123	Isoxaflutole	141112-29-0	inactive		Monazole	CS(=O)(=O)c1cc(C(F)(F)F)ccc1C(=O)c1cnoc1C1CC1		2.12	3	0	85.62	359.044
124	Isoxathion	18854-01-8	inactive		Monazole	CCOP(=S)(OCC)Oc1cc(-c2ccccc2)on1		2.12	2	0	95.62	313.054
125	Isoxicam	34552-84-6	inactive		Monazole	Cc1cc(NC(=O)C2=C(O)c3ccccc3S(=O)(=O)N2C)no1		2.01	6	2	121.12	335.058
126	Lintitript	136381-85-6	inactive		Monazole	O=C(O)Cn1c(C(=O)Nc2nc(-c3ccccc3Cl)cs2)cc2ccccc21		2.78	5	2	112.46	411.044
127	Meloxicam	71125-38-7	inactive		Monazole	Cc1cnc(NC(=O)C2=C(O)c3ccccc3S(=O)(=O)N2C)s1		2.01	7	2	136.22	351.035
128	Mofezolac	78967-07-4	inactive		Monazole	COc1ccc(-c2noc(CC(=O)O)c2-c2ccc(OC)cc2)cc1		2.89	2	1	81.79	339.111
129	N-Acetyl sulfamethoxazole	21312-10-7	inactive		Monazole	CC(=O)Nc1ccc(S(=O)(=O)Nc2cc(C)on2)cc1		1.9	5	2	109.68	295.063
130	Niridazole	61-57-4	inactive		Monazole	O=C1NCCN1c1ncc([N+](=O)[O-])s1		1.24	4	1	116.61	214.016
131	Nithiamide	140-40-9	inactive		Monazole	CC(=O)Nc1ncc([N+](=O)[O-])s1		1.24	3	1	113.37	187.005
132	Oxaprozin	21256-18-8	inactive		Monazole	O=C(O)CCc1nc(-c2ccccc2)c(-c2ccccc2)o1		3	3	1	63.33	293.105
133	Paliperidone	144598-75-4	inactive		Monazole	Cc1nc2n(c(=O)c1CCN1CCC(c3noc4cc(F)ccc34)CC1)CCCC2O		3.11	3	1	84.39	426.207
134	Pamicogrel	101001-34-7	inactive		Monazole	CCOC(=O)Cn1cccc1-c1nc(-c2ccc(OC)cc2)c(-c2ccc(OC)cc2)s1		3.44	3	0	90.82	448.146
135	Phthalylsulfathiazole	85-73-4	inactive		Monazole	O=C(O)c1ccccc1C(=O)Nc1ccc(S(=O)(=O)Nc2nccs2)cc1		2.23	8	3	162.08	403.03
136	Pramipexole	104632-26-0	inactive		Monazole	CCCNC1CCc2nc(N)sc2C1		2.12	3	2	79.18	211.114
137	Risperidone	106266-06-2	inactive		Monazole	Cc1nc2n(c(=O)c1CCN1CCC(c3noc4cc(F)ccc34)CC1)CCCC2		3.22	2	0	64.16	410.212
138	Ritanserin	87051-43-2	inactive		Monazole	Cc1nc2sccn2c(=O)c1CCN1CCC(=C(c2ccc(F)cc2)c2ccc(F)cc2)CC1		3.66	2	0	65.85	477.169
139	Ritonavir	155213-67-5	inactive		Monazole	CC(C)c1nc(CN(C)C(=O)NC(C(=O)NC(Cc2ccccc2)CC(O)C(Cc2ccccc2)NC(=O)OCc2cncs2)C(C)C)cs1		4.1	11	4	202.26	720.313
140	Romazarit	109543-76-2	inactive		Monazole	Cc1nc(-c2ccc(Cl)cc2)oc1COC(C)(C)C(=O)O		2.45	4	1	72.56	309.077
141	Succinylsulfathiazole	116-43-8	inactive		Monazole	O=C(O)CCC(=O)Nc1ccc(S(=O)(=O)Nc2nccs2)cc1		1.79	8	3	162.08	355.03
142	Sulfamethoxazole	723-46-6	inactive		Monazole	Cc1cc(NS(=O)(=O)c2ccc(N)cc2)no1		1.79	4	2	106.6	253.052
143	Sulfathiazole	72-14-0	inactive		Monazole	Nc1ccc(S(=O)(=O)Nc2nccs2)cc1		1.68	5	2	121.7	255.014
144	Sulfisoxazole	127-69-5	inactive		Monazole	Cc1noc(NS(=O)(=O)c2ccc(N)cc2)c1C		1.9	4	2	106.6	267.068
145	Talipexole	101626-70-4	inactive		Monazole	C=CCN1CCc2nc(N)sc2CC1		2.12	3	1	70.39	209.099
146	Thiamethoxam	153719-23-4	inactive		Monazole	CN1COCN(Cc2cnc(Cl)s2)C1=N[N+](=O)[O-]		1.24	5	0	112.34	291.019
147	Thiamine thiozole	137-00-8	inactive		Monazole	Cc1ncsc1CCO		1.79	2	1	61.36	143.04
148	Tiotidine	69014-14-8	inactive		Monazole	CNC(=NC#N)NCCSCc1csc(N=C(N)N)n1		1.46	8	4	191.04	312.094
149	Valdecoxib	181695-72-7	inactive		Monazole	Cc1onc(-c2ccccc2)c1-c1ccc(S(N)(=O)=O)cc1		2.56	3	1	94.57	314.073
150	Zonisamide	68291-97-4	inactive		Monazole	NS(=O)(=O)Cc1noc2ccccc12		1.68	3	1	94.57	212.026
151	Zoxazolamine	61-80-3	inactive		Monazole	Nc1nc2cc(Cl)ccc2o1		1.79	2	1	52.05	168.009
152	(3,5-Dimethyl-1H-pyrazol-1-yl)methanol	85264-33-1	inactive		Diazole	Cc1cc(C)n(CO)n1		1.79	2	1	38.05	126.079
153	1,2-Dimethyl-5-nitroimidazole	551-92-8	inactive		Diazole	Cc1ncc([N+](=O)[O-])n1C		1.46	1	0	60.96	141.054
154	1-Benzyl-3-methylimidazolium chloride	36443-80-8	inactive		Diazole	C[n+]1ccn(Cc2ccccc2)c1		2.45	0	0	8.81	173.108
155	1-Hexyl-3-methylimidazolium chloride, 1-Hexyl-3-methylimidazolium hexafluorophosphate, 1-Hexyl-3-methylimidazolium tetrafluoroborate, 1-Hexyl-3-methylimidazolium trifluoromethanesulfonate	171058-17-6, 304680-35-1, 244193-50-8, 460345-16-8	inactive		Diazole	CCCCCCn1cc[n+](C)c1		2.34	0	0	8.81	167.155
156	2',3'-Dideoxyadenosine	4097-22-7	inactive		Diazole	Nc1ncnc2c1ncn2C1CCC(CO)O1		1.79	6	2	99.08	235.107
157	2-Aminobenzimidazole	934-32-7	inactive		Diazole	Nc1nc2ccccc2[nH]1		1.9	2	2	54.7	133.064
158	4,5-Diphenylimidazole	668-94-0	inactive		Diazole	c1ccc(-c2nc[nH]c2-c2ccccc2)cc1		2.89	1	1	28.68	220.1
159	4-Dimethylaminoantipyrine	58-15-1	inactive		Diazole	Cc1c(N(C)C)c(=O)n(-c2ccccc2)n1C		2.45	1	0	30.17	231.137
160	4-Methylimidazole	822-36-6	inactive		Diazole	Cc1c[nH]cn1		1.68	1	1	28.68	82.0531
161	4-Methylpyrazole hydrochloride	56010-88-9	inactive		Diazole	Cc1cn[nH]c1		1.68	1	1	28.68	82.0531
162	5-(5-Nitro-2-furyl)-1,3,4-oxadiazole-2-ol	2122-86-3	inactive		Diazole	O=[N+]([O-])c1ccc(-c2nnc(O)o2)o1		1.24	2	1	115.43	197.007
163	5-Chloro-2-methyl-1H-benzimidazole	2818-69-1	inactive		Diazole	Cc1nc2ccc(Cl)cc2[nH]1		2.01	1	1	28.68	166.03
164	5-Nitroindazole	5401-94-5	inactive		Diazole	O=[N+]([O-])c1ccc2[nH]ncc2c1		1.68	1	1	71.82	163.038
165	6-Nitrobenzimidazole	94-52-0	inactive		Diazole	O=[N+]([O-])c1ccc2[nH]cnc2c1		1.68	1	1	71.82	163.038
166	8-Bromotheophylline	10381-75-6	inactive		Diazole	Cn1c(=O)c2[nH]c(Br)nc2n(C)c1=O		1.46	1	1	72.68	257.975
167	Acetazolamide	59-66-5	inactive		Diazole	CC(=O)Nc1nnc(S(N)(=O)=O)s1		0.91	7	2	151.66	221.988
168	Acibenzolar-S-methyl	135158-54-2	inactive		Diazole	CSC(=O)c1cccc2nnsc12		1.79	3	0	96.39	209.992
169	Acyclovir	59277-89-3	inactive		Diazole	Nc1nc2c(ncn2COCCO)c(=O)[nH]1		1.46	5	3	119.05	225.086
170	Adenosine	58-61-7	inactive		Diazole	Nc1ncnc2c1ncn2C1OC(CO)C(O)C1O		1.57	8	4	139.54	267.097
171	Adenosine-5-phosphate	61-19-8	inactive		Diazole	Nc1ncnc2c1ncn2C1OC(COP(=O)(O)O)C(O)C1O		1.13	11	5	195.88	347.063
172	Allopurinol	315-30-0	inactive		Diazole	Oc1ncnc2[nH]ncc12		1.46	3	2	74.69	136.039
173	Alosetron hydrochloride	122852-69-1	inactive		Diazole	Cc1nc[nH]c1CN1CCc2c(c3ccccc3n2C)C1=O		2.78	3	1	53.92	294.148
174	Alpidem	82626-01-5	inactive		Diazole	CCCN(CCC)C(=O)Cc1c(-c2ccc(Cl)cc2)nc2ccc(Cl)cn12		3.11	3	0	37.61	403.122
175	Ampyrone	83-07-8	inactive		Diazole	Cc1c(N)c(=O)n(-c2ccccc2)n1C		2.23	1	1	52.95	203.106
176	Anagrelide hydrochloride	58579-51-4	inactive		Diazole	Oc1cn2c(n1)Nc1ccc(Cl)c(Cl)c1C2		1.9	2	2	50.08	254.997
177	Atipamezole	104054-27-5	inactive		Diazole	CCC1(c2cnc[nH]2)Cc2ccccc2C1		2.78	1	1	28.68	212.131
178	Bendamustine	16506-27-7	inactive		Diazole	Cn1c(CCCC(=O)O)nc2cc(N(CCCl)CCCl)ccc21		2.45	4	1	58.36	357.101
179	Bendazac sodium	23255-99-4	inactive		Diazole	O=C(O)COc1nn(Cc2ccccc2)c2ccccc12		2.67	3	1	64.35	282.1
180	Benperidol	2062-84-2	inactive		Diazole	O=C(CCCN1CCC(n2c(=O)[nH]c3ccccc32)CC1)c1ccc(F)cc1		3.22	2	1	58.1	381.185
181	Benzimidazole	51-17-2	inactive		Diazole	c1ccc2[nH]cnc2c1		2.01	1	1	28.68	118.053
182	Benznidazole	22994-85-0	inactive		Diazole	O=C(Cn1ccnc1[N+](=O)[O-])NCc1ccccc1		2.01	3	1	90.06	260.091
183	Benzydamine hydrochloride	132-69-4	inactive		Diazole	CN(C)CCCOc1nn(Cc2ccccc2)c2ccccc12		3.11	2	0	30.29	309.184
184	Bretazenil	84379-13-5	inactive		Diazole	CC(C)(C)OC(=O)c1ncn2c1C1CCCN1C(=O)c1c(Br)cccc1-2		2.78	5	0	64.43	417.069
185	Caffeine, Caffeine, citrated	58-08-2, 69-22-7	inactive		Diazole	Cn1c(=O)c2c(ncn2C)n(C)c1=O		1.68	1	0	61.82	194.08
186	Carbimazole	22232-54-8	inactive		Diazole	CCOC(=O)n1ccn(C)c1=S		1.68	2	0	68.25	186.046
187	Cefoselis sulfate	122841-12-7	inactive		Diazole	CON=C(C(=O)NC1C(=O)N2C(C(=O)O)=C(C[n+]3ccc(N)n3CCO)CSC12)c1csc(N)n1		1.79	10	5	255.81	523.118
188	Cefozopran hydrochloride	113981-44-5	inactive		Diazole	CON=C(C(=O)NC1C(=O)N2C(C(=O)O)=C(C[n+]3ccn4ncccc43)CSC12)c1nsc(N)n1		1.79	10	3	234.82	516.087
189	Chlormidazole	3689-76-7	inactive		Diazole	Cc1nc2ccccc2n1Cc1ccc(Cl)cc1		2.78	1	0	17.82	256.077
190	Cimetidine	51481-61-9	inactive		Diazole	CNC(=NC#N)NCCSCc1nc[nH]c1C		1.79	5	3	114.19	252.116
191	Cladribine	4291-63-8	inactive		Diazole	Nc1nc(Cl)nc2c1ncn2C1CC(O)C(CO)O1		1.57	7	3	119.31	285.063
192	Clemizole hydrochloride	1163-36-6	inactive		Diazole	Clc1ccc(Cn2c(CN3CCCC3)nc3ccccc32)cc1		3.11	2	0	21.06	325.135
193	Dacarbazine	4342-03-4	inactive		Diazole	CN(C)N=Nc1nc[nH]c1C(N)=O		1.35	6	2	99.73	182.092
194	Dazmegrel	76894-77-4	inactive		Diazole	Cc1c(Cn2ccnc2)c2ccccc2n1CCC(=O)O		2.67	3	1	60.05	283.132
195	Dazoxiben	78218-09-4	inactive		Diazole	O=C(O)c1ccc(OCCn2ccnc2)cc1		2.23	3	1	64.35	232.085
196	Deracoxib	169590-41-4	inactive		Diazole	COc1ccc(-c2cc(C(F)F)nn2-c2ccc(S(N)(=O)=O)cc2)cc1F		2.23	4	1	95.59	397.071
197	Dimetilan	644-64-4	inactive		Diazole	Cc1cc(OC(=O)N(C)C)nn1C(=O)N(C)C		1.79	5	0	67.67	240.122
198	Dipyrone	68-89-3	inactive		Diazole	Cc1c(N(C)CS(=O)(=O)O)c(=O)n(-c2ccccc2)n1C		2.01	4	1	92.92	311.094
199	Domperidone	57808-66-9	inactive		Diazole	O=c1[nH]c2ccccc2n1CCCN1CCC(n2c(=O)[nH]c3cc(Cl)ccc32)CC1		3	1	2	78.82	425.162
200	Doramapimod	285983-48-4	inactive		Diazole	Cc1ccc(-n2nc(C(C)(C)C)cc2NC(=O)Nc2ccc(OCCN3CCOCC3)c3ccccc23)cc1		3.99	6	2	80.65	527.29
201	Doxofylline	69975-86-6	inactive		Diazole	Cn1c(=O)c2c(ncn2CC2OCCO2)n(C)c1=O		1.79	3	0	80.28	266.102
202	Droperidol	548-73-2	inactive		Diazole	O=C(CCCN1CC=C(n2c(=O)[nH]c3ccccc32)CC1)c1ccc(F)cc1		3.22	2	1	58.1	379.17
203	Dyphylline	479-18-5	inactive		Diazole	Cn1c(=O)c2c(ncn2CC(O)CO)n(C)c1=O		1.68	3	2	102.28	254.102
204	Enoximone	77671-31-9	inactive		Diazole	CSc1ccc(C(=O)c2[nH]c(=O)[nH]c2C)cc1		2.23	1	2	91.02	248.062
205	Enprofylline	41078-02-8	inactive		Diazole	CCCn1c(=O)[nH]c(=O)c2[nH]cnc21		1.68	1	2	83.54	194.08
206	Ensulizole	27503-81-7	inactive		Diazole	O=S(=O)(O)c1ccc2[nH]c(-c3ccccc3)nc2c1		2.23	4	2	91.43	274.041
207	Entecavir	142217-69-4	inactive		Diazole	C=C1C(CO)C(O)CC1n1cnc2c(=O)[nH]c(N)nc21		1.9	5	4	130.05	277.117
208	Epirizole	18694-40-1	inactive		Diazole	COc1cc(C)nc(-n2nc(C)cc2OC)n1		2.01	3	0	62.06	234.112
209	Eprosartan mesylate	144143-96-4	inactive		Diazole	CCCCc1ncc(C=C(Cc2cccs2)C(=O)O)n1Cc1ccc(C(=O)O)cc1		3.22	5	2	120.66	424.146
210	Etandazole	22668-01-5	inactive		Diazole	O=C(Cn1ccnc1[N+](=O)[O-])NCCO		1.35	4	2	110.29	214.07
211	Etofylline	519-37-9	inactive		Diazole	Cn1c(=O)c2c(ncn2CCO)n(C)c1=O		1.68	2	1	82.05	224.091
212	Etofylline clofibrate	54504-70-0	inactive		Diazole	Cn1c(=O)c2c(ncn2CCOC(=O)C(C)(C)Oc2ccc(Cl)cc2)n(C)c1=O		2.45	3	0	97.35	420.12
213	Etomidate	33125-97-2	inactive		Diazole	CCOC(=O)c1cncn1C(C)c1ccccc1		2.56	3	0	44.12	244.121
214	Etridiazole	2593-15-9	inactive		Diazole	CCOc1nc(C(Cl)(Cl)Cl)ns1		1.24	2	0	63.25	245.919
215	FD&C Yellow 5	1934-21-0	inactive		Diazole	O=C(O)c1[nH]n(-c2ccc(S(=O)(=O)O)cc2)c(=O)c1N=Nc1ccc(S(=O)(=O)O)cc1		1.57	10	4	225.31	468.005
216	FR140423	151506-44-4	inactive		Diazole	COc1ccc(-n2nc(C(F)F)cc2-c2ccc(S(C)=O)cc2)cc1		2.67	2	0	63.33	362.09
217	Fabesetron	129300-27-2	inactive		Diazole	Cc1[nH]cnc1CC1CCc2c(C)c3ccccc3n2C1=O		3	2	1	50.68	293.153
218	Famciclovir	104227-87-4	inactive		Diazole	CC(=O)OCC(CCn1cnc2cnc(N)nc21)COC(C)=O		2.01	8	1	122.22	321.144
219	Famprofazone	22881-35-2	inactive		Diazole	CC(C)c1c(CN(C)C(C)Cc2ccccc2)n(C)n(-c2ccccc2)c1=O		3.66	1	0	30.17	377.247
220	Fenethylline hydrochloride	1892-80-4	inactive		Diazole	CC(Cc1ccccc1)NCCn1cnc2c1c(=O)n(C)c(=O)n2C		2.67	2	1	73.85	341.185
221	Fludarabine	21679-14-1	inactive		Diazole	Nc1nc(F)nc2c1ncn2C1OC(CO)C(O)C1O		1.46	8	4	139.54	285.087
222	Flufenacet	142459-58-3	inactive		Diazole	CC(C)N(C(=O)COc1nnc(C(F)(F)F)s1)c1ccc(F)cc1		1.9	4	0	83.56	363.066
223	Flumazenil	78755-81-4	inactive		Diazole	CCOC(=O)c1ncn2c1CN(C)C(=O)c1cc(F)ccc1-2		2.34	5	0	64.43	303.102
224	Ganciclovir	82410-32-0	inactive		Diazole	Nc1nc2c(ncn2COC(CO)CO)c(=O)[nH]1		1.46	6	4	139.28	255.097
225	Glybuzole	1492-02-0	inactive		Diazole	CC(C)(C)c1nnc(NS(=O)(=O)c2ccccc2)s1		2.01	5	1	108.57	297.061
226	Glysobuzole	3567-08-6	inactive		Diazole	COc1ccc(S(=O)(=O)Nc2nnc(CC(C)C)s2)cc1		2.01	5	1	117.8	327.071
227	Gonadorelin hydrochloride	51952-41-1	inactive		Diazole	CC(C)CC(NC(=O)CNC(=O)C(Cc1ccc(O)cc1)NC(=O)C(CO)NC(=O)C(Cc1c[nH]c2ccccc12)NC(=O)C(Cc1cnc[nH]1)NC(=O)C1CCC(=O)N1)C(=O)NC(CCCNC(=N)N)C(=O)N1CCCC1C(=O)NCC(N)=O		4.21	27	17	472.13	1181.57
228	Goserelin acetate	145781-92-6	inactive		Diazole	CC(C)CC(NC(=O)C(COC(C)(C)C)NC(=O)C(Cc1ccc(O)cc1)NC(=O)C(CO)NC(=O)C(Cc1c[nH]c2ccccc12)NC(=O)C(Cc1c[nH]cn1)NC(=O)C1CCC(=O)N1)C(=O)NC(CCCNC(=N)N)C(=O)N1CCCC1C(=O)NNC(N)=O		4.43	29	18	493.39	1268.64
229	Granisetron hydrochloride	107007-99-8	inactive		Diazole	CN1C2CCCC1CC(NC(=O)c1nn(C)c3ccccc13)C2		2.89	4	1	50.16	312.195
230	Ibudilast	50847-11-5	inactive		Diazole	CC(C)C(=O)c1c(C(C)C)nn2ccccc12		2.67	2	0	34.37	230.142
231	Imidazole	288-32-4	inactive		Diazole	c1c[nH]cn1		1.57	1	1	28.68	68.0374
232	Imiloxan	81167-16-0	inactive		Diazole	CCn1ccnc1CC1COc2ccccc2O1		2.56	1	0	36.28	244.121
233	Imiquimod	99011-02-6	inactive		Diazole	CC(C)Cn1cnc2c(N)nc3ccccc3c21		2.56	3	1	56.73	240.137
234	Inosine	58-63-9	inactive		Diazole	OCC1OC(n2cnc3c(O)ncnc32)C(O)C1O		1.57	7	4	133.75	268.081
235	Iodoantipyrine	129-81-7	inactive		Diazole	Cc1c(I)c(=O)n(-c2ccccc2)n1C		2.23	0	0	26.93	313.992
236	Iomazenil	127985-21-1	inactive		Diazole	CCOC(=O)c1ncn2c1CN(C)C(=O)c1c(I)cccc1-2		2.34	5	0	64.43	411.008
237	Ipronidazole	14885-29-1	inactive		Diazole	CC(C)c1ncc([N+](=O)[O-])n1C		1.68	1	0	60.96	169.085
238	Isbufylline	90162-60-0	inactive		Diazole	CC(C)Cn1cnc2c1c(=O)n(C)c(=O)n2C		2.01	1	0	61.82	236.127
239	Isradipine	75695-93-1	inactive		Diazole	COC(=O)C1=C(C)NC(C)=C(C(=O)OC(C)C)C1c1cccc2nonc12		2.67	5	1	103.55	371.148
240	Itasetron	123258-84-4	inactive		Diazole	CN1C2CCC1CC(NC(=O)n1c(=O)[nH]c3ccccc31)C2		2.56	3	2	70.13	300.159
241	Ketoconazole	65277-42-1	inactive		Diazole	CC(=O)N1CCN(c2ccc(OCC3COC(Cn4ccnc4)(c4ccc(Cl)cc4Cl)O3)cc2)CC1		3.22	6	0	69.06	530.149
242	Kinetin	525-79-1	inactive		Diazole	c1coc(CNc2[nH]cnc3ncnc2-3)c1		1.9	4	2	79.63	215.081
243	Leuprolide acetate salt	74381-53-6	inactive		Diazole	CCNC(=O)C1CCCN1C(=O)C(CCCNC(=N)N)NC(=O)C(CC(C)C)NC(=O)C(CC(C)C)NC(=O)C(Cc1ccc(O)cc1)NC(=O)C(CO)NC(=O)C(Cc1c[nH]c2ccccc12)NC(=O)C(Cc1cnc[nH]1)NC(=O)C1CCC(=O)N1		4.87	25	16	429.04	1208.65
244	Lisofylline	6493-06-7	inactive		Diazole	CC(O)CCCCn1c(=O)c2c(ncn2C)n(C)c1=O		2.12	2	1	82.05	280.154
245	Lonazolac	53808-88-1	inactive		Diazole	O=C(O)Cc1cn(-c2ccccc2)nc1-c1ccc(Cl)cc1		2.78	3	1	55.12	312.067
246	Lonidamine	50264-69-2	inactive		Diazole	O=C(O)c1nn(Cc2ccc(Cl)cc2Cl)c2ccccc12		2.45	3	1	55.12	320.012
247	Mebendazole	31431-39-7	inactive		Diazole	COC(=O)Nc1nc2cc(C(=O)c3ccccc3)ccc2[nH]1		2.56	5	2	84.08	295.096
248	Methazolamide	554-57-4	inactive		Diazole	CC(=O)N=c1sc(S(N)(=O)=O)nn1C		1.02	6	1	144.03	236.004
249	Methimazole	60-56-0	inactive		Diazole	Cn1cc[nH]c1=S		1.57	0	1	52.81	114.025
250	Metomidate hydrochloride	35944-74-2	inactive		Diazole	COC(=O)c1cncn1C(C)c1ccccc1		2.45	3	0	44.12	230.106
251	Metronidazole	443-48-1	inactive		Diazole	Cc1ncc([N+](=O)[O-])n1CCO		1.46	2	1	81.19	171.064
252	Minodronic acid	180064-38-4	inactive		Diazole	O=P(O)(O)C(O)(Cc1cnc2ccccn12)P(=O)(O)O		1.24	8	5	172.21	322.012
253	Mizolastine	108612-45-9	inactive		Diazole	CN(c1nccc(=O)[nH]1)C1CCN(c2nc3ccccc3n2Cc2ccc(F)cc2)CC1		3.22	4	1	70.05	432.207
254	Molsidomine	25717-80-0	inactive		Diazole	CCOC(=O)Nc1c[n+](N2CCOCC2)no1		1.57	5	1	80.71	243.109
255	N-Benzyladenine	1214-39-7	inactive		Diazole	c1ccc(CNc2[nH]cnc3ncnc2-3)cc1		2.23	4	2	66.49	225.101
256	Nifenazone	2139-47-1	inactive		Diazole	Cc1c(NC(=O)c2cccnc2)c(=O)n(-c2ccccc2)n1C		2.67	3	1	68.92	308.127
257	Nitrefazole	21721-92-6	inactive		Diazole	Cc1nc([N+](=O)[O-])cn1-c1ccc([N+](=O)[O-])cc1		1.68	1	0	104.1	248.055
258	Nizofenone	54533-86-7	inactive		Diazole	CCN(CC)Cc1nccn1-c1ccc([N+](=O)[O-])cc1C(=O)c1ccccc1Cl		2.89	3	0	81.27	412.13
259	O6-Methylguanine	20535-83-5	inactive		Diazole	COc1nc(N)nc2nc[nH]c12		1.46	4	2	89.71	165.065
260	Ondansetron, Ondansetron hydrochloride dihydrate	99614-02-5, 103639-04-9	inactive		Diazole	Cc1nccn1CC1CCc2c(c3ccccc3n2C)C1=O		3	2	0	39.82	293.153
261	Ornidazole	16773-42-5	inactive		Diazole	Cc1ncc([N+](=O)[O-])n1CC(O)CCl		1.46	2	1	81.19	219.041
262	Oxfendazole	53716-50-0	inactive		Diazole	COC(=O)Nc1nc2cc(S(=O)c3ccccc3)ccc2[nH]1		2.34	5	2	103.29	315.068
263	Oxibendazole	20559-55-1	inactive		Diazole	CCCOc1ccc2[nH]c(NC(=O)OC)nc2c1		2.12	4	2	76.24	249.111
264	Oxypurinol	2465-59-0	inactive		Diazole	O=c1[nH]c(=O)c2c[nH]nc2[nH]1		1.35	1	3	94.4	152.033
265	Ozagrel hydrochloride	78712-43-3	inactive		Diazole	O=C(O)C=Cc1ccc(Cn2ccnc2)cc1		2.45	3	1	55.12	228.09
266	Penciclovir	39809-25-1	inactive		Diazole	Nc1nc(=O)c2ncn(CCC(CO)CO)c2[nH]1		1.68	5	4	130.05	253.117
267	Pentoxifylline	6493-05-6	inactive		Diazole	CC(=O)CCCCn1c(=O)c2c(ncn2C)n(C)c1=O		2.12	2	0	78.89	278.138
268	Pilocarpine	92-13-7	inactive		Diazole	CCC1C(=O)OCC1Cc1cncn1C		2.23	3	0	44.12	208.121
269	Pimozide	2062-78-4	inactive		Diazole	O=c1[nH]c2ccccc2n1C1CCN(CCCC(c2ccc(F)cc2)c2ccc(F)cc2)CC1		3.88	1	1	41.03	461.228
270	Procodazole	23249-97-0	inactive		Diazole	O=C(O)CCc1nc2ccccc2[nH]1		2.12	3	2	65.98	190.074
271	Propentofylline	55242-55-2	inactive		Diazole	CCCn1cnc2c1c(=O)n(CCCCC(C)=O)c(=O)n2C		2.34	2	0	78.89	306.169
272	Propyphenazone	479-92-5	inactive		Diazole	Cc1c(C(C)C)c(=O)n(-c2ccccc2)n1C		2.67	0	0	26.93	230.142
273	Proxazole citrate	132-35-4	inactive		Diazole	CCC(c1ccccc1)c1noc(CCN(CC)CC)n1		2.89	2	0	42.16	287.2
274	Proxyphylline	603-00-9	inactive		Diazole	CC(O)Cn1cnc2c1c(=O)n(C)c(=O)n2C		1.79	2	1	82.05	238.107
275	Pyraflufen-ethyl	129630-19-9	inactive		Diazole	CCOC(=O)COc1cc(-c2nn(C)c(OC(F)F)c2Cl)c(F)cc1Cl		1.9	3	0	62.58	412.02
276	Pyrazophos	13457-18-6	inactive		Diazole	CCOC(=O)c1cn2nc(OP(=S)(OCC)OCC)cc2nc1C		1.9	6	0	126.08	373.086
277	Ramifenazone	3615-24-5	inactive		Diazole	Cc1c(NC(C)C)c(=O)n(-c2ccccc2)n1C		2.56	1	1	38.96	245.153
278	Ramosetron hydrochloride	132907-72-3	inactive		Diazole	Cn1cc(C(=O)C2CCc3[nH]cnc3C2)c2ccccc21		2.89	2	1	50.68	279.137
279	Rifaximin	80621-81-4	inactive		Diazole	COC1/C=C\OC2(C)Oc3c(C)c(O)c4c(O)c(c5c(nc6cc(C)ccn65)c4c3C2=O)NC(=O)/C(C)=C/C=C/C(C)C(O)C(C)C(O)C(C)C(OC(C)=O)C1C		4.65	10	5	198.38	785.352
280	Rimonabant	168273-06-1	inactive		Diazole	Cc1c(C(=O)NN2CCCCC2)nn(-c2ccc(Cl)cc2Cl)c1-c1ccc(Cl)cc1		3	4	1	50.16	462.078
281	Ronidazole	7681-76-7	inactive		Diazole	Cn1c([N+](=O)[O-])cnc1COC(N)=O		1.24	4	1	113.28	200.055
282	Secnidazole	3366-95-8	inactive		Diazole	Cc1ncc([N+](=O)[O-])n1CC(C)O		1.57	2	1	81.19	185.08
283	Sildenafil citrate	171599-83-0	inactive		Diazole	CCCc1nn(C)c2c(=O)[nH]c(-c3cc(S(=O)(=O)N4CCN(C)CC4)ccc3OCC)nc12		2.67	6	1	121.8	474.205
284	Sulfaethidole	94-19-9	inactive		Diazole	CCc1nnc(NS(=O)(=O)c2ccc(N)cc2)s1		1.68	6	2	134.59	284.04
285	Sulfamethizole	144-82-1	inactive		Diazole	Cc1nnc(NS(=O)(=O)c2ccc(N)cc2)s1		1.57	6	2	134.59	270.025
286	Sulfaphenazole	526-08-9	inactive		Diazole	Nc1ccc(S(=O)(=O)Nc2ccnn2-c2ccccc2)cc1		2.34	5	2	98.39	314.084
287	Sulmazole	73384-60-8	inactive		Diazole	COc1cc(S(C)=O)ccc1-c1nc2ncccc2[nH]1		2.34	3	1	87.08	287.073
288	Telmisartan	144701-48-4	inactive		Diazole	CCCc1nc2c(C)cc(-c3nc4ccccc4n3C)cc2n1Cc1ccc(-c2ccccc2C(=O)O)cc1		4.43	4	1	72.94	514.237
289	Temozolomide	85622-93-1	inactive		Diazole	Cn1nnc2c(C(N)=O)ncn2c1=O		1.24	5	1	108.17	194.055
290	Tenatoprazole	113712-98-4	inactive		Diazole	COc1ccc2[nH]c(S(=O)Cc3ncc(C)c(OC)c3C)nc2n1		2.34	4	1	109.2	346.11
291	Tenofovir disoproxil fumarate	202138-50-9	inactive		Diazole	CC(C)OC(=O)OCOP(=O)(COC(C)Cn1cnc2c(N)ncnc21)OCOC(=O)OC(C)C		1.79	14	1	195.25	519.173
292	Theobromine	83-67-0	inactive		Diazole	Cn1cnc2c1c(=O)[nH]c(=O)n2C		1.57	1	1	72.68	180.065
293	Theophylline	58-55-9	inactive		Diazole	Cn1c(=O)c2[nH]cnc2n(C)c1=O		1.57	1	1	72.68	180.065
294	Timolol, Timolol maleate salt	26839-75-8, 26921-17-5	inactive		Diazole	CC(C)(C)NCC(O)COc1nsnc1N1CCOCC1		2.01	6	2	107.98	316.157
295	Tinidazole	19387-91-8	inactive		Diazole	CCS(=O)(=O)CCn1c([N+](=O)[O-])cnc1C		1.46	3	0	103.48	247.063
296	Tizanidine	51322-75-9	inactive		Diazole	Clc1ccc2nsnc2c1NC1=NCCN1		1.68	5	2	90.44	253.019
297	Uric acid	69-93-2	inactive		Diazole	O=c1[nH]c(=O)c2[nH]c(=O)[nH]c2[nH]1		1.24	0	4	114.37	168.028
298	cAMP	60-92-4	inactive		Diazole	Nc1ncnc2c1ncn2C1OC2COP(=O)(O)OC2C1O		1.24	10	3	164.65	329.053
299	phenazone	60-80-0	inactive		Diazole	Cc1cc(=O)n(-c2ccccc2)n1C		2.34	0	0	26.93	188.095
300	1,2,3-Benzotriazole	95-14-7	inactive		Triazole	c1ccc2[nH]nnc2c1		1.79	2	1	41.57	119.048
301	1H-Benzotriazol-1-ol	2592-95-2	inactive		Triazole	On1nnc2ccccc21		1.68	2	1	50.94	135.043
302	1H-Benzotriazole, 5-chloro-	94-97-3	inactive		Triazole	Clc1ccc2[nH]nnc2c1		1.68	2	1	41.57	153.009
303	Apafant	105219-56-5	inactive		Triazole	Cc1nnc2n1-c1sc(CCC(=O)N3CCOCC3)cc1C(c1ccccc1Cl)=NC2		2.89	6	0	100.85	455.118
304	Azaconazole	60207-31-0	inactive		Triazole	Clc1ccc(C2(Cn3cncn3)OCCO2)c(Cl)c1		2.01	4	0	49.17	299.023
305	Bumetrizole	3896-11-5	inactive		Triazole	Cc1cc(-n2nc3ccc(Cl)cc3n2)c(O)c(C(C)(C)C)c1		2.78	2	1	50.94	315.114
306	Estazolam	29975-16-4	inactive		Triazole	Clc1ccc2c(c1)C(c1ccccc1)=NCc1nncn1-2		2.67	3	0	43.07	294.067
307	Flucarbazone-sodium	181274-17-9	inactive		Triazole	COc1nn(C(=O)NS(=O)(=O)c2ccccc2OC(F)(F)F)c(=O)n1C		1.24	5	1	129.9	396.035
308	Fluconazole	86386-73-4	inactive		Triazole	OC(Cn1cncn1)(Cn1cncn1)c1ccc(F)cc1F		1.9	5	1	81.65	306.104
309	Flumetsulam	98967-40-9	inactive		Triazole	Cc1ccn2nc(S(=O)(=O)Nc3c(F)cccc3F)nc2n1		1.68	6	1	97.63	325.045
310	Isazofos	42509-80-8	inactive		Triazole	CCOP(=S)(OCC)Oc1nc(Cl)n(C(C)C)n1		1.46	4	0	100.3	313.042
311	Itraconazole	84625-61-6	inactive		Triazole	CCC(C)n1ncn(-c2ccc(N3CCN(c4ccc(OCC5COC(Cn6cncn6)(c6ccc(Cl)cc6Cl)O5)cc4)CC3)cc2)c1=O		3.77	7	0	104.7	704.239
312	Maraviroc	376348-65-1	inactive		Triazole	Cc1nnc(C(C)C)n1C1CC2CCC(C1)N2CCC(NC(=O)C1CCC(F)(F)CC1)c1ccccc1		3.77	5	1	63.05	513.328
313	Octrizole	3147-75-9	inactive		Triazole	CC(C)(C)CC(C)(C)c1ccc(O)c(-n2nc3ccccc3n2)c1		3.22	2	1	50.94	323.2
314	Paclobutrazol	76738-62-0	inactive		Triazole	CC(C)(C)C(O)C(Cc1ccc(Cl)cc1)n1cncn1		2.56	3	1	50.94	293.129
315	Penoxsulam	219714-96-2	inactive		Triazole	COc1cnc(OC)n2nc(NS(=O)(=O)c3c(OCC(F)F)cccc3C(F)(F)F)nc12		1.46	6	1	125.32	483.064
316	Rizatriptan	144034-80-0	inactive		Triazole	CN(C)CCc1c[nH]c2ccc(Cn3cncn3)cc12		2.56	3	1	49.74	269.164
317	Sulfentrazone	122836-35-5	inactive		Triazole	Cc1nn(-c2cc(NS(C)(=O)=O)c(Cl)cc2Cl)c(=O)n1C(F)F		1.35	4	1	94.37	385.982
318	Tazobactam sodium	89785-84-2	inactive		Triazole	CC1(Cn2ccnn2)C(C(=O)O)N2C(=O)CC2S1(=O)=O		1.46	8	1	130.84	300.053
319	Trapidil	15421-84-8	inactive		Triazole	CCN(CC)c1cc(C)nc2ncnn12		2.01	4	0	46.32	205.133
320	Trazodone hydrochloride	25332-39-2	inactive		Triazole	O=c1n(CCCN2CCN(c3cccc(Cl)c3)CC2)nc2ccccn12		2.78	3	0	45.78	371.151
321	Triazophos	24017-47-8	inactive		Triazole	CCOP(=S)(OCC)Oc1ncn(-c2ccccc2)n1		1.9	4	0	100.3	313.065
322	Triticonazole	131983-72-7	inactive		Triazole	CC1(C)CCC(=Cc2ccc(Cl)cc2)C1(O)Cn1cncn1		2.78	3	1	50.94	317.129
323	Voriconazole	137234-62-9	inactive		Triazole	CC(c1ncncc1F)C(O)(Cn1cncn1)c1ccc(F)cc1F		2.23	5	1	76.72	349.115
324	Zaprinast	37762-06-4	inactive		Triazole	CCCOc1ccccc1-c1nc2[nH]nnc2c(=O)[nH]1		2.12	3	2	96.55	271.107
325	propoxycarbazone-sodium	181274-15-7	inactive		Triazole	CCCOc1nn(C(=O)NS(=O)(=O)c2ccccc2C(=O)OC)c(=O)n1C		1.79	7	1	146.97	398.09

## Sheet: Categories
Table 3. Categories formed to predict each TC using the StrS approach
Category_ID	Analogues_Names	CAS_NOs	Assay outcome	AC50	VEGA SMILES (RDKit Mol)	Structural Similarity (Tanimoto)	Structural similarity rank	*Each category_ID number correspond to its respective target chemical ID number
0	2-Amino-4-phenylthiazole hydrobromide hydrate	52253-69-7	active	6.33284	Nc1nc(-c2ccccc2)cs1	0.879433	1	** In red letters appears highlighted the case studies
0	Fanetizole	79069-94-6	active	1.49601	c1ccc(CCNc2nc(-c3ccccc3)cs2)cc1	0.8	2
0	2-Amino-5,6-dimethylbenzothiazole	29927-08-0	active	1.23089	Cc1cc2nc(N)sc2cc1C	0.79375	3
0	2-Amino-4-methylbenzothiazole	1477-42-5	inactive		Cc1cccc2sc(N)nc12	0.787097	4
0	2-Aminobenzothiazole	136-95-8	active	31.1995	Nc1nc2ccccc2s1	0.785235	5
0	Methabenzthiazuron	18691-97-9	active	2.08733	CNC(=O)N(C)c1nc2ccccc2s1	0.723926	6
0	N-tert-Butyl-2-benzothiazolesulfenamide	95-31-8	active	42.3688	CC(C)(C)NSc1nc2ccccc2s1	0.705128	7
1	Fanetizole	79069-94-6	active	1.49601	c1ccc(CCNc2nc(-c3ccccc3)cs2)cc1	0.899281	1
1	2-Amino-4-(p-nitrophenyl)thiazole	2104-09-8	active	9.78715	Nc1nc(-c2ccc([N+](=O)[O-])cc2)cs1	0.879433	2
1	2-Amino-4-methylbenzothiazole	1477-42-5	inactive		Cc1cccc2sc(N)nc12	0.832168	3
1	2-Aminobenzothiazole	136-95-8	active	31.1995	Nc1nc2ccccc2s1	0.818841	4
1	2-Amino-5,6-dimethylbenzothiazole	29927-08-0	active	1.23089	Cc1cc2nc(N)sc2cc1C	0.813333	5
1	Methabenzthiazuron	18691-97-9	active	2.08733	CNC(=O)N(C)c1nc2ccccc2s1	0.75	6
1	N-tert-Butyl-2-benzothiazolesulfenamide	95-31-8	active	42.3688	CC(C)(C)NSc1nc2ccccc2s1	0.743056	7
1	2-Amino-4-chlorobenzothiazole	19952-47-7	inactive		Nc1nc2c(Cl)cccc2s1	0.723684	8
1	2-Methylbenzothiazole	120-75-2	inactive		Cc1nc2ccccc2s1	0.723404	9
1	2-Bromobenzothiazole	2516-40-7	inactive		Brc1nc2ccccc2s1	0.716312	10
1	Fenclozic acid	17969-20-9	inactive		O=C(O)Cc1csc(-c2ccc(Cl)cc2)n1	0.708861	11
1	Benzothiazole	95-16-9	inactive		c1ccc2scnc2c1	0.708333	12
1	Sulfathiazole	72-14-0	inactive		Nc1ccc(S(=O)(=O)Nc2nccs2)cc1	0.705882	13
2	2-Amino-4-methylbenzothiazole	1477-42-5	inactive		Cc1cccc2sc(N)nc12	0.893333	1
2	2-Aminobenzothiazole	136-95-8	active	31.1995	Nc1nc2ccccc2s1	0.844595	2
2	2-Amino-4-phenylthiazole hydrobromide hydrate	52253-69-7	active	6.33284	Nc1nc(-c2ccccc2)cs1	0.813333	3
2	2-Amino-4-(p-nitrophenyl)thiazole	2104-09-8	active	9.78715	Nc1nc(-c2ccc([N+](=O)[O-])cc2)cs1	0.79375	4
2	Methabenzthiazuron	18691-97-9	active	2.08733	CNC(=O)N(C)c1nc2ccccc2s1	0.78882	5
2	N-tert-Butyl-2-benzothiazolesulfenamide	95-31-8	active	42.3688	CC(C)(C)NSc1nc2ccccc2s1	0.784314	6
2	2-Methylbenzothiazole	120-75-2	inactive		Cc1nc2ccccc2s1	0.766667	7
2	2-Amino-4-chlorobenzothiazole	19952-47-7	inactive		Nc1nc2c(Cl)cccc2s1	0.753086	8
2	2-Bromobenzothiazole	2516-40-7	inactive		Brc1nc2ccccc2s1	0.748344	9
2	Fanetizole	79069-94-6	active	1.49601	c1ccc(CCNc2nc(-c3ccccc3)cs2)cc1	0.743902	10
2	2,2'-Dithiobisbenzothiazole	120-78-5	inactive		c1ccc2sc(SSc3nc4ccccc4s3)nc2c1	0.72956	11
2	Benzothiazole	95-16-9	inactive		c1ccc2scnc2c1	0.729032	12
2	2-Amino-6-methoxybenzothiazole	1747-60-0	active	6.60073	COc1ccc2nc(N)sc2c1	0.703297	13
3	2-Amino-6-methoxybenzothiazole	1747-60-0	active	6.60073	COc1ccc2nc(N)sc2c1	0.976048	1
3	Tioxidazole	61570-90-9	active	0.87418	CCCOc1ccc2nc(NC(=O)OC)sc2c1	0.943503	2
3	Riluzole	1744-22-5	active	9.43918	Nc1nc2ccc(OC(F)(F)F)cc2s1	0.935673	3
3	Diamthazole	95-27-2	active	22.3838	CCN(CC)CCOc1ccc2nc(N(C)C)sc2c1	0.921348	4
3	2-Amino-4-methoxybenzothiazole	5464-79-9	inactive		COc1cccc2sc(N)nc12	0.897143	5
3	2-Aminobenzothiazole	136-95-8	active	31.1995	Nc1nc2ccccc2s1	0.754491	6
3	Methabenzthiazuron	18691-97-9	active	2.08733	CNC(=O)N(C)c1nc2ccccc2s1	0.730337	7
3	Oxibendazole	20559-55-1	inactive		CCCOc1ccc2[nH]c(NC(=O)OC)nc2c1	0.71	8
3	2-Amino-4-methylbenzothiazole	1477-42-5	inactive		Cc1cccc2sc(N)nc12	0.707865	9
4	2-Amino-6-ethoxybenzothiazole	94-45-1	active	1.70889	CCOc1ccc2nc(N)sc2c1	0.976048	1
4	Riluzole	1744-22-5	active	9.43918	Nc1nc2ccc(OC(F)(F)F)cc2s1	0.958084	2
4	Tioxidazole	61570-90-9	active	0.87418	CCCOc1ccc2nc(NC(=O)OC)sc2c1	0.920904	3
4	2-Amino-4-methoxybenzothiazole	5464-79-9	inactive		COc1cccc2sc(N)nc12	0.918129	4
4	Diamthazole	95-27-2	active	22.3838	CCN(CC)CCOc1ccc2nc(N(C)C)sc2c1	0.898876	5
4	2-Aminobenzothiazole	136-95-8	active	31.1995	Nc1nc2ccccc2s1	0.773006	6
4	Methabenzthiazuron	18691-97-9	active	2.08733	CNC(=O)N(C)c1nc2ccccc2s1	0.747126	7
4	2-Amino-4-methylbenzothiazole	1477-42-5	inactive		Cc1cccc2sc(N)nc12	0.724138	8
4	N-tert-Butyl-2-benzothiazolesulfenamide	95-31-8	active	42.3688	CC(C)(C)NSc1nc2ccccc2s1	0.710059	9
4	2-Amino-5,6-dimethylbenzothiazole	29927-08-0	active	1.23089	Cc1cc2nc(N)sc2cc1C	0.703297	10
4	2-Methylbenzothiazole	120-75-2	inactive		Cc1nc2ccccc2s1	0.70303	11
5	2-Bromobenzothiazole	2516-40-7	inactive		Brc1nc2ccccc2s1	0.883721	1
5	Methabenzthiazuron	18691-97-9	active	2.08733	CNC(=O)N(C)c1nc2ccccc2s1	0.880282	2
5	2-Amino-4-chlorobenzothiazole	19952-47-7	inactive		Nc1nc2c(Cl)cccc2s1	0.878571	3
5	2-Amino-4-methylbenzothiazole	1477-42-5	inactive		Cc1cccc2sc(N)nc12	0.878571	4
5	2-Methylbenzothiazole	120-75-2	inactive		Cc1nc2ccccc2s1	0.876923	5
5	N-tert-Butyl-2-benzothiazolesulfenamide	95-31-8	active	42.3688	CC(C)(C)NSc1nc2ccccc2s1	0.866667	6
5	Benzothiazole	95-16-9	inactive		c1ccc2scnc2c1	0.857143	7
5	2-Amino-5,6-dimethylbenzothiazole	29927-08-0	active	1.23089	Cc1cc2nc(N)sc2cc1C	0.844595	8
5	2,2'-Dithiobisbenzothiazole	120-78-5	inactive		c1ccc2sc(SSc3nc4ccccc4s3)nc2c1	0.827338	9
5	2-Amino-4-phenylthiazole hydrobromide hydrate	52253-69-7	active	6.33284	Nc1nc(-c2ccccc2)cs1	0.818841	10
5	2-Amino-4-(p-nitrophenyl)thiazole	2104-09-8	active	9.78715	Nc1nc(-c2ccc([N+](=O)[O-])cc2)cs1	0.785235	11
5	2-Amino-6-methoxybenzothiazole	1747-60-0	active	6.60073	COc1ccc2nc(N)sc2c1	0.773006	12
5	Riluzole	1744-22-5	active	9.43918	Nc1nc2ccc(OC(F)(F)F)cc2s1	0.768293	13
5	2-Amino-6-ethoxybenzothiazole	94-45-1	active	1.70889	CCOc1ccc2nc(N)sc2c1	0.754491	14
5	Fanetizole	79069-94-6	active	1.49601	c1ccc(CCNc2nc(-c3ccccc3)cs2)cc1	0.743421	15
5	Thiabendazole	148-79-8	active	5.00936	c1ccc2[nH]c(-c3cscn3)nc2c1	0.740741	16
5	2-Amino-4-methoxybenzothiazole	5464-79-9	inactive		COc1cccc2sc(N)nc12	0.732143	17
5	Sulfathiazole	72-14-0	inactive		Nc1ccc(S(=O)(=O)Nc2nccs2)cc1	0.723684	18
5	Tioxidazole	61570-90-9	active	0.87418	CCCOc1ccc2nc(NC(=O)OC)sc2c1	0.711864	19
5	2-Aminobenzimidazole	934-32-7	inactive		Nc1nc2ccccc2[nH]1	0.710345	20
7	Cefepime chloride hydrochloride hydrate	123171-59-5	inactive		CON=C(C(=O)NC1C(=O)N2C(C(=O)O)=C(C[N+]3(C)CCCC3)CSC12)c1csc(N)n1	0.863095	1
7	Ceftizoxime sodium	68401-82-1	inactive		CON=C(C(=O)NC1C(=O)N2C(C(=O)O)=CCSC12)c1csc(N)n1	0.816568	2
7	Cefdinir	91832-40-5	inactive		C=CC1=C(C(=O)O)N2C(=O)C(NC(=O)C(=NO)c3csc(N)n3)C2SC1	0.807018	3
7	Cefixime	79350-37-1	inactive		C=CC1=C(C(=O)O)N2C(=O)C(NC(=O)C(=NOCC(=O)O)c3csc(N)n3)C2SC1	0.795455	4
7	Cefetamet pivoxil HCl	111696-23-2	inactive		CON=C(C(=O)NC1C(=O)N2C(C(=O)OCOC(=O)C(C)(C)C)=C(C)CSC12)c1csc(N)n1	0.789773	5
7	Cefoselis sulfate	122841-12-7	inactive		CON=C(C(=O)NC1C(=O)N2C(C(=O)O)=C(C[n+]3ccc(N)n3CCO)CSC12)c1csc(N)n1	0.755	6
7	Ceftiofur	80370-57-6	inactive		CON=C(C(=O)NC1C(=O)N2C(C(=O)O)=C(CSC(=O)c3ccco3)CSC12)c1csc(N)n1	0.718894	7
7	Aztreonam	78110-38-0	inactive		CC1C(NC(=O)C(=NOC(C)(C)C(=O)O)c2csc(N)n2)C(=O)N1S(=O)(=O)O	0.713483	8
8	2-Amino-6-ethoxybenzothiazole	94-45-1	active	1.70889	CCOc1ccc2nc(N)sc2c1	0.921348	1
8	2-Amino-6-methoxybenzothiazole	1747-60-0	active	6.60073	COc1ccc2nc(N)sc2c1	0.898876	2
8	Tioxidazole	61570-90-9	active	0.87418	CCCOc1ccc2nc(NC(=O)OC)sc2c1	0.892473	3
8	Riluzole	1744-22-5	active	9.43918	Nc1nc2ccc(OC(F)(F)F)cc2s1	0.862637	4
8	2-Amino-4-methoxybenzothiazole	5464-79-9	inactive		COc1cccc2sc(N)nc12	0.857923	5
8	Methabenzthiazuron	18691-97-9	active	2.08733	CNC(=O)N(C)c1nc2ccccc2s1	0.726776	6
9	2-Amino-4-phenylthiazole hydrobromide hydrate	52253-69-7	active	6.33284	Nc1nc(-c2ccccc2)cs1	0.899281	1
9	2-Amino-4-(p-nitrophenyl)thiazole	2104-09-8	active	9.78715	Nc1nc(-c2ccc([N+](=O)[O-])cc2)cs1	0.8	2
9	2-Amino-4-methylbenzothiazole	1477-42-5	inactive		Cc1cccc2sc(N)nc12	0.757962	3
9	Methabenzthiazuron	18691-97-9	active	2.08733	CNC(=O)N(C)c1nc2ccccc2s1	0.75	4
9	2-Amino-5,6-dimethylbenzothiazole	29927-08-0	active	1.23089	Cc1cc2nc(N)sc2cc1C	0.743902	5
9	2-Aminobenzothiazole	136-95-8	active	31.1995	Nc1nc2ccccc2s1	0.743421	6
9	Thiabendazole	148-79-8	active	5.00936	c1ccc2[nH]c(-c3cscn3)nc2c1	0.715116	7
10	Pamicogrel	101001-34-7	inactive		CCOC(=O)Cn1cccc1-c1nc(-c2ccc(OC)cc2)c(-c2ccc(OC)cc2)s1	0.725225	1
11	N-Acetyl sulfamethoxazole	21312-10-7	inactive		CC(=O)Nc1ccc(S(=O)(=O)Nc2cc(C)on2)cc1	0.701754	1
12	2-Aminobenzothiazole	136-95-8	active	31.1995	Nc1nc2ccccc2s1	0.880282	1
12	2-Amino-4-methylbenzothiazole	1477-42-5	inactive		Cc1cccc2sc(N)nc12	0.816993	2
12	N-tert-Butyl-2-benzothiazolesulfenamide	95-31-8	active	42.3688	CC(C)(C)NSc1nc2ccccc2s1	0.816327	3
12	2-Methylbenzothiazole	120-75-2	inactive		Cc1nc2ccccc2s1	0.811189	4
12	Benzothiazole	95-16-9	inactive		c1ccc2scnc2c1	0.794521	5
12	2-Bromobenzothiazole	2516-40-7	inactive		Brc1nc2ccccc2s1	0.791667	6
12	2-Amino-5,6-dimethylbenzothiazole	29927-08-0	active	1.23089	Cc1cc2nc(N)sc2cc1C	0.78882	7
12	2-Amino-4-chlorobenzothiazole	19952-47-7	inactive		Nc1nc2c(Cl)cccc2s1	0.782051	8
12	2,2'-Dithiobisbenzothiazole	120-78-5	inactive		c1ccc2sc(SSc3nc4ccccc4s3)nc2c1	0.769737	9
12	2-Amino-4-phenylthiazole hydrobromide hydrate	52253-69-7	active	6.33284	Nc1nc(-c2ccccc2)cs1	0.75	10
12	Fanetizole	79069-94-6	active	1.49601	c1ccc(CCNc2nc(-c3ccccc3)cs2)cc1	0.75	11
12	Tioxidazole	61570-90-9	active	0.87418	CCCOc1ccc2nc(NC(=O)OC)sc2c1	0.747253	12
12	2-Amino-6-methoxybenzothiazole	1747-60-0	active	6.60073	COc1ccc2nc(N)sc2c1	0.747126	13
12	Thiabendazole	148-79-8	active	5.00936	c1ccc2[nH]c(-c3cscn3)nc2c1	0.736842	14
12	2-Amino-6-ethoxybenzothiazole	94-45-1	active	1.70889	CCOc1ccc2nc(N)sc2c1	0.730337	15
12	Diamthazole	95-27-2	active	22.3838	CCN(CC)CCOc1ccc2nc(N(C)C)sc2c1	0.726776	16
12	Albendazole	54965-21-8	active	1.18032	CCCSc1ccc2[nH]c(NC(=O)OC)nc2c1	0.725146	17
12	2-Amino-4-(p-nitrophenyl)thiazole	2104-09-8	active	9.78715	Nc1nc(-c2ccc([N+](=O)[O-])cc2)cs1	0.723926	18
12	Riluzole	1744-22-5	active	9.43918	Nc1nc2ccc(OC(F)(F)F)cc2s1	0.723164	19
12	Fenbendazole	43210-67-9	active	1.05196	COC(=O)Nc1nc2cc(Sc3ccccc3)ccc2[nH]1	0.72093	20
12	2-Amino-4-methoxybenzothiazole	5464-79-9	inactive		COc1cccc2sc(N)nc12	0.709497	21
12	Oxfendazole	53716-50-0	inactive		COC(=O)Nc1nc2cc(S(=O)c3ccccc3)ccc2[nH]1	0.708571	22
14	Valdecoxib	181695-72-7	inactive		Cc1onc(-c2ccccc2)c1-c1ccc(S(N)(=O)=O)cc1	0.962025	1
14	Zonisamide	68291-97-4	inactive		NS(=O)(=O)Cc1noc2ccccc12	0.832335	2
14	Sulfisoxazole	127-69-5	inactive		Cc1noc(NS(=O)(=O)c2ccc(N)cc2)c1C	0.785714	3
14	Mofezolac	78967-07-4	inactive		COc1ccc(-c2noc(CC(=O)O)c2-c2ccc(OC)cc2)cc1	0.741935	4
14	Isoxathion	18854-01-8	inactive		CCOP(=S)(OCC)Oc1cc(-c2ccccc2)on1	0.725714	5
15	2-Amino-6-methoxybenzothiazole	1747-60-0	active	6.60073	COc1ccc2nc(N)sc2c1	0.958084	1
15	2-Amino-6-ethoxybenzothiazole	94-45-1	active	1.70889	CCOc1ccc2nc(N)sc2c1	0.935673	2
15	Tioxidazole	61570-90-9	active	0.87418	CCCOc1ccc2nc(NC(=O)OC)sc2c1	0.883978	3
15	2-Amino-4-methoxybenzothiazole	5464-79-9	inactive		COc1cccc2sc(N)nc12	0.88	4
15	Diamthazole	95-27-2	active	22.3838	CCN(CC)CCOc1ccc2nc(N(C)C)sc2c1	0.862637	5
15	2-Aminobenzothiazole	136-95-8	active	31.1995	Nc1nc2ccccc2s1	0.768293	6
15	Methabenzthiazuron	18691-97-9	active	2.08733	CNC(=O)N(C)c1nc2ccccc2s1	0.723164	7
15	2-Amino-4-methylbenzothiazole	1477-42-5	inactive		Cc1cccc2sc(N)nc12	0.700565	8
17	2-Amino-6-ethoxybenzothiazole	94-45-1	active	1.70889	CCOc1ccc2nc(N)sc2c1	0.943503	1
17	2-Amino-6-methoxybenzothiazole	1747-60-0	active	6.60073	COc1ccc2nc(N)sc2c1	0.920904	2
17	Diamthazole	95-27-2	active	22.3838	CCN(CC)CCOc1ccc2nc(N(C)C)sc2c1	0.892473	3
17	Riluzole	1744-22-5	active	9.43918	Nc1nc2ccc(OC(F)(F)F)cc2s1	0.883978	4
17	2-Amino-4-methoxybenzothiazole	5464-79-9	inactive		COc1cccc2sc(N)nc12	0.848649	5
17	Oxibendazole	20559-55-1	inactive		CCCOc1ccc2[nH]c(NC(=O)OC)nc2c1	0.76	6
17	Methabenzthiazuron	18691-97-9	active	2.08733	CNC(=O)N(C)c1nc2ccccc2s1	0.747253	7
17	2-Aminobenzothiazole	136-95-8	active	31.1995	Nc1nc2ccccc2s1	0.711864	8
18	6-Thioguanine	154-42-7	active	0.470732	Nc1nc2nc[nH]c2c(=S)[nH]1	1	1
18	Adenine	73-24-5	active	5.5157	Nc1ncnc2[nH]cnc12	0.932039	2
18	Azathioprine	446-86-6	active	10.4226	Cn1cnc([N+](=O)[O-])c1Sc1ncnc2nc[nH]c12	0.746269	3
18	O6-Methylguanine	20535-83-5	inactive		COc1nc(N)nc2nc[nH]c12	0.744186	4
18	Theophylline	58-55-9	inactive		Cn1c(=O)c2[nH]cnc2n(C)c1=O	0.744186	5
18	Theobromine	83-67-0	inactive		Cn1cnc2c1c(=O)[nH]c(=O)n2C	0.736434	6
18	Enprofylline	41078-02-8	inactive		CCCn1c(=O)[nH]c(=O)c2[nH]cnc21	0.721805	7
18	Uric acid	69-93-2	inactive		O=c1[nH]c(=O)c2[nH]c(=O)[nH]c2[nH]1	0.709677	8
18	8-Bromotheophylline	10381-75-6	inactive		Cn1c(=O)c2[nH]c(Br)nc2n(C)c1=O	0.70229	9
19	2',3'-Dideoxyadenosine	4097-22-7	inactive		Nc1ncnc2c1ncn2C1CCC(CO)O1	0.751678	1
19	Cladribine	4291-63-8	inactive		Nc1nc(Cl)nc2c1ncn2C1CC(O)C(CO)O1	0.732026	2
19	Entecavir	142217-69-4	inactive		C=C1C(CO)C(O)CC1n1cnc2c(=O)[nH]c(N)nc21	0.725146	3
19	Penciclovir	39809-25-1	inactive		Nc1nc(=O)c2ncn(CCC(CO)CO)c2[nH]1	0.724359	4
19	Clofarabine	123318-82-1	active	1.58465	Nc1nc(Cl)nc2c1ncn2C1OC(CO)C(O)C1F	0.722581	5
19	Adenosine	58-61-7	inactive		Nc1ncnc2c1ncn2C1OC(CO)C(O)C1O	0.722581	6
19	Famciclovir	104227-87-4	inactive		CC(=O)OCC(CCn1cnc2cnc(N)nc21)COC(C)=O	0.714286	7
19	N-Benzyl-9-(tetrahydro-2H-pyran-2-yl)adenine	2312-73-4	active	2.7306	c1ccc(CNc2ncnc3c2ncn3C2CCCCO2)cc1	0.71345	8
19	Fludarabine	21679-14-1	inactive		Nc1nc(F)nc2c1ncn2C1OC(CO)C(O)C1O	0.713376	9
20	Adenosine	58-61-7	inactive		Nc1ncnc2c1ncn2C1OC(CO)C(O)C1O	0.806897	1
20	Fludarabine	21679-14-1	inactive		Nc1nc(F)nc2c1ncn2C1OC(CO)C(O)C1O	0.795918	2
20	Adenosine-5-phosphate	61-19-8	inactive		Nc1ncnc2c1ncn2C1OC(COP(=O)(O)O)C(O)C1O	0.774834	3
20	Cladribine	4291-63-8	inactive		Nc1nc(Cl)nc2c1ncn2C1CC(O)C(CO)O1	0.768707	4
20	2',3'-Dideoxyadenosine	4097-22-7	inactive		Nc1ncnc2c1ncn2C1CCC(CO)O1	0.765517	5
20	cAMP	60-92-4	inactive		Nc1ncnc2c1ncn2C1OC2COP(=O)(O)OC2C1O	0.764706	6
20	Clofarabine	123318-82-1	active	1.58465	Nc1nc(Cl)nc2c1ncn2C1OC(CO)C(O)C1F	0.758389	7
20	thioinosine	574-25-4	active	5.73149	OCC1OC(n2cnc3c(S)ncnc32)C(O)C1O	0.737179	8
20	Ganciclovir	82410-32-0	inactive		Nc1nc2c(ncn2COC(CO)CO)c(=O)[nH]1	0.736842	9
20	Dyphylline	479-18-5	inactive		Cn1c(=O)c2c(ncn2CC(O)CO)n(C)c1=O	0.735099	10
20	Lisofylline	6493-06-7	inactive		CC(O)CCCCn1c(=O)c2c(ncn2C)n(C)c1=O	0.732026	11
20	Inosine	58-63-9	inactive		OCC1OC(n2cnc3c(O)ncnc32)C(O)C1O	0.727848	12
20	Acyclovir	59277-89-3	inactive		Nc1nc2c(ncn2COCCO)c(=O)[nH]1	0.703947	13
20	Penciclovir	39809-25-1	inactive		Nc1nc(=O)c2ncn(CCC(CO)CO)c2[nH]1	0.703226	14
20	Proxyphylline	603-00-9	inactive		CC(O)Cn1cnc2c1c(=O)n(C)c(=O)n2C	0.701987	15
21	6-Mercaptopurine	50-44-2	active	6.26365	S=c1[nH]cnc2[nH]cnc12	0.932039	1
21	6-Thioguanine	154-42-7	active	0.470732	Nc1nc2nc[nH]c2c(=S)[nH]1	0.932039	2
21	O6-Methylguanine	20535-83-5	inactive		COc1nc(N)nc2nc[nH]c12	0.786885	3
21	Theophylline	58-55-9	inactive		Cn1c(=O)c2[nH]cnc2n(C)c1=O	0.786885	4
21	Theobromine	83-67-0	inactive		Cn1cnc2c1c(=O)[nH]c(=O)n2C	0.778689	5
21	Enprofylline	41078-02-8	inactive		CCCn1c(=O)[nH]c(=O)c2[nH]cnc21	0.761905	6
21	Uric acid	69-93-2	inactive		O=c1[nH]c(=O)c2[nH]c(=O)[nH]c2[nH]1	0.752137	7
21	8-Bromotheophylline	10381-75-6	inactive		Cn1c(=O)c2[nH]c(Br)nc2n(C)c1=O	0.741935	8
21	Azathioprine	446-86-6	active	10.4226	Cn1cnc([N+](=O)[O-])c1Sc1ncnc2nc[nH]c12	0.732824	9
21	Acyclovir	59277-89-3	inactive		Nc1nc2c(ncn2COCCO)c(=O)[nH]1	0.730769	10
21	Caffeine, Caffeine, citrated	58-08-2, 69-22-7	inactive		Cn1c(=O)c2c(ncn2C)n(C)c1=O	0.715447	11
21	Ganciclovir	82410-32-0	inactive		Nc1nc2c(ncn2COC(CO)CO)c(=O)[nH]1	0.703704	12
21	Penciclovir	39809-25-1	inactive		Nc1nc(=O)c2ncn(CCC(CO)CO)c2[nH]1	0.703704	13
22	Fenbendazole	43210-67-9	active	1.05196	COC(=O)Nc1nc2cc(Sc3ccccc3)ccc2[nH]1	0.968153	1
22	Oxfendazole	53716-50-0	inactive		COC(=O)Nc1nc2cc(S(=O)c3ccccc3)ccc2[nH]1	0.95	2
22	Carbendazim	10605-21-7	active	43.2771	COC(=O)Nc1nc2ccccc2[nH]1	0.883117	3
22	Parbendazole	14255-87-9	active	2.18105	CCCCc1ccc2[nH]c(NC(=O)OC)nc2c1	0.814371	4
22	2-Aminobenzimidazole	934-32-7	inactive		Nc1nc2ccccc2[nH]1	0.792208	5
22	Ensulizole	27503-81-7	inactive		O=S(=O)(O)c1ccc2[nH]c(-c3ccccc3)nc2c1	0.782857	6
22	Procodazole	23249-97-0	inactive		O=C(O)CCc1nc2ccccc2[nH]1	0.77381	7
22	Nocodazole	31430-18-9	active	2.51151	COC(=O)Nc1nc2cc(C(=O)c3cccs3)ccc2[nH]1	0.772021	8
22	Cambendazole	26097-80-3	active	3.48017	CC(C)OC(=O)Nc1ccc2[nH]c(-c3cscn3)nc2c1	0.768421	9
22	Thiabendazole	148-79-8	active	5.00936	c1ccc2[nH]c(-c3cscn3)nc2c1	0.761364	10
22	Benzimidazole	51-17-2	inactive		c1ccc2[nH]cnc2c1	0.757764	11
22	Itasetron	123258-84-4	inactive		CN1C2CCC1CC(NC(=O)n1c(=O)[nH]c3ccccc31)C2	0.744318	12
22	5-Chloro-2-methyl-1H-benzimidazole	2818-69-1	inactive		Cc1nc2ccc(Cl)cc2[nH]1	0.729412	13
22	Methabenzthiazuron	18691-97-9	active	2.08733	CNC(=O)N(C)c1nc2ccccc2s1	0.725146	14
22	Mebendazole	31431-39-7	inactive		COC(=O)Nc1nc2cc(C(=O)c3ccccc3)ccc2[nH]1	0.719577	15
22	Oxibendazole	20559-55-1	inactive		CCCOc1ccc2[nH]c(NC(=O)OC)nc2c1	0.704663	16
22	6-Nitrobenzimidazole	94-52-0	inactive		O=[N+]([O-])c1ccc2[nH]cnc2c1	0.704545	17
23	6-Mercaptopurine	50-44-2	active	6.26365	S=c1[nH]cnc2[nH]cnc12	0.746269	1
23	6-Thioguanine	154-42-7	active	0.470732	Nc1nc2nc[nH]c2c(=S)[nH]1	0.746269	2
23	Adenine	73-24-5	active	5.5157	Nc1ncnc2[nH]cnc12	0.732824	3
24	Thiabendazole	148-79-8	active	5.00936	c1ccc2[nH]c(-c3cscn3)nc2c1	0.857143	1
24	Albendazole	54965-21-8	active	1.18032	CCCSc1ccc2[nH]c(NC(=O)OC)nc2c1	0.768421	2
24	Fenbendazole	43210-67-9	active	1.05196	COC(=O)Nc1nc2cc(Sc3ccccc3)ccc2[nH]1	0.755208	3
24	Oxfendazole	53716-50-0	inactive		COC(=O)Nc1nc2cc(S(=O)c3ccccc3)ccc2[nH]1	0.74359	4
24	Carbendazim	10605-21-7	active	43.2771	COC(=O)Nc1nc2ccccc2[nH]1	0.737705	5
24	6-Nitrobenzimidazole	94-52-0	inactive		O=[N+]([O-])c1ccc2[nH]cnc2c1	0.717277	6
24	Nocodazole	31430-18-9	active	2.51151	COC(=O)Nc1nc2cc(C(=O)c3cccs3)ccc2[nH]1	0.712963	7
24	Itasetron	123258-84-4	inactive		CN1C2CCC1CC(NC(=O)n1c(=O)[nH]c3ccccc31)C2	0.709184	8
25	Parbendazole	14255-87-9	active	2.18105	CCCCc1ccc2[nH]c(NC(=O)OC)nc2c1	0.912752	1
25	2-Aminobenzimidazole	934-32-7	inactive		Nc1nc2ccccc2[nH]1	0.897059	2
25	Albendazole	54965-21-8	active	1.18032	CCCSc1ccc2[nH]c(NC(=O)OC)nc2c1	0.883117	3
25	Fenbendazole	43210-67-9	active	1.05196	COC(=O)Nc1nc2cc(Sc3ccccc3)ccc2[nH]1	0.877419	4
25	Procodazole	23249-97-0	inactive		O=C(O)CCc1nc2ccccc2[nH]1	0.866667	5
25	Oxfendazole	53716-50-0	inactive		COC(=O)Nc1nc2cc(S(=O)c3ccccc3)ccc2[nH]1	0.860759	6
25	Benzimidazole	51-17-2	inactive		c1ccc2[nH]cnc2c1	0.853147	7
25	Itasetron	123258-84-4	inactive		CN1C2CCC1CC(NC(=O)n1c(=O)[nH]c3ccccc31)C2	0.829114	8
25	5-Chloro-2-methyl-1H-benzimidazole	2818-69-1	inactive		Cc1nc2ccc(Cl)cc2[nH]1	0.815789	9
25	Mebendazole	31431-39-7	inactive		COC(=O)Nc1nc2cc(C(=O)c3ccccc3)ccc2[nH]1	0.795322	10
25	6-Nitrobenzimidazole	94-52-0	inactive		O=[N+]([O-])c1ccc2[nH]cnc2c1	0.78481	11
25	Oxibendazole	20559-55-1	inactive		CCCOc1ccc2[nH]c(NC(=O)OC)nc2c1	0.777143	12
25	Ensulizole	27503-81-7	inactive		O=S(=O)(O)c1ccc2[nH]c(-c3ccccc3)nc2c1	0.75	13
25	4,5-Diphenylimidazole	668-94-0	inactive		c1ccc(-c2nc[nH]c2-c2ccccc2)cc1	0.741935	14
25	Domperidone	57808-66-9	inactive		O=c1[nH]c2ccccc2n1CCCN1CCC(n2c(=O)[nH]c3cc(Cl)ccc32)CC1	0.741379	15
25	Pimozide	2062-78-4	inactive		O=c1[nH]c2ccccc2n1C1CCN(CCCC(c2ccc(F)cc2)c2ccc(F)cc2)CC1	0.739884	16
25	Cambendazole	26097-80-3	active	3.48017	CC(C)OC(=O)Nc1ccc2[nH]c(-c3cscn3)nc2c1	0.737705	17
25	Thiabendazole	148-79-8	active	5.00936	c1ccc2[nH]c(-c3cscn3)nc2c1	0.727811	18
25	Nocodazole	31430-18-9	active	2.51151	COC(=O)Nc1nc2cc(C(=O)c3cccs3)ccc2[nH]1	0.723404	19
25	Droperidol	548-73-2	inactive		O=C(CCCN1CC=C(n2c(=O)[nH]c3ccccc32)CC1)c1ccc(F)cc1	0.72067	20
25	Benperidol	2062-84-2	inactive		O=C(CCCN1CCC(n2c(=O)[nH]c3ccccc32)CC1)c1ccc(F)cc1	0.708791	21
25	Chlormidazole	3689-76-7	inactive		Cc1nc2ccccc2n1Cc1ccc(Cl)cc1	0.704819	22
25	Bendamustine	16506-27-7	inactive		Cn1c(CCCC(=O)O)nc2cc(N(CCCl)CCCl)ccc21	0.702857	23
26	Oxfendazole	53716-50-0	inactive		COC(=O)Nc1nc2cc(S(=O)c3ccccc3)ccc2[nH]1	0.981013	1
26	Albendazole	54965-21-8	active	1.18032	CCCSc1ccc2[nH]c(NC(=O)OC)nc2c1	0.968153	2
26	Carbendazim	10605-21-7	active	43.2771	COC(=O)Nc1nc2ccccc2[nH]1	0.877419	3
26	Parbendazole	14255-87-9	active	2.18105	CCCCc1ccc2[nH]c(NC(=O)OC)nc2c1	0.809524	4
26	Ensulizole	27503-81-7	inactive		O=S(=O)(O)c1ccc2[nH]c(-c3ccccc3)nc2c1	0.809249	5
26	2-Aminobenzimidazole	934-32-7	inactive		Nc1nc2ccccc2[nH]1	0.787097	6
26	Procodazole	23249-97-0	inactive		O=C(O)CCc1nc2ccccc2[nH]1	0.769231	7
26	Nocodazole	31430-18-9	active	2.51151	COC(=O)Nc1nc2cc(C(=O)c3cccs3)ccc2[nH]1	0.758974	8
26	Cambendazole	26097-80-3	active	3.48017	CC(C)OC(=O)Nc1ccc2[nH]c(-c3cscn3)nc2c1	0.755208	9
26	Benzimidazole	51-17-2	inactive		c1ccc2[nH]cnc2c1	0.753086	10
26	Itasetron	123258-84-4	inactive		CN1C2CCC1CC(NC(=O)n1c(=O)[nH]c3ccccc31)C2	0.75	11
26	Thiabendazole	148-79-8	active	5.00936	c1ccc2[nH]c(-c3cscn3)nc2c1	0.747191	12
26	Mebendazole	31431-39-7	inactive		COC(=O)Nc1nc2cc(C(=O)c3ccccc3)ccc2[nH]1	0.743316	13
26	5-Chloro-2-methyl-1H-benzimidazole	2818-69-1	inactive		Cc1nc2ccc(Cl)cc2[nH]1	0.725146	14
26	Methabenzthiazuron	18691-97-9	active	2.08733	CNC(=O)N(C)c1nc2ccccc2s1	0.72093	15
26	Oxibendazole	20559-55-1	inactive		CCCOc1ccc2[nH]c(NC(=O)OC)nc2c1	0.701031	16
26	6-Nitrobenzimidazole	94-52-0	inactive		O=[N+]([O-])c1ccc2[nH]cnc2c1	0.700565	17
27	Kinetin	525-79-1	inactive		c1coc(CNc2[nH]cnc3ncnc2-3)c1	0.82381	1
27	Zaprinast	37762-06-4	inactive		CCCOc1ccccc1-c1nc2[nH]nnc2c(=O)[nH]1	0.754386	2
27	Etofylline clofibrate	54504-70-0	inactive		Cn1c(=O)c2c(ncn2CCOC(=O)C(C)(C)Oc2ccc(Cl)cc2)n(C)c1=O	0.73617	3
27	Sildenafil citrate	171599-83-0	inactive		CCCc1nn(C)c2c(=O)[nH]c(-c3cc(S(=O)(=O)N4CCN(C)CC4)ccc3OCC)nc12	0.713725	4
28	Tenatoprazole	113712-98-4	inactive		COc1ccc2[nH]c(S(=O)Cc3ncc(C)c(OC)c3C)nc2n1	0.87963	1
28	Sulmazole	73384-60-8	inactive		COc1cc(S(C)=O)ccc1-c1nc2ncccc2[nH]1	0.828054	2
28	Oxibendazole	20559-55-1	inactive		CCCOc1ccc2[nH]c(NC(=O)OC)nc2c1	0.716895	3
28	Zaldaride	109826-26-8	active	29.8493	CC1(CN2CCC(n3c(=O)[nH]c4ccccc43)CC2)OCc2ccccc2-n2cccc21	0.710638	4
29	Metrifudil	23707-33-7	active	5.95572	Cc1ccccc1CNc1ncnc2c1ncn2C1OC(CO)C(O)C1O	0.852459	1
29	Imiquimod	99011-02-6	inactive		CC(C)Cn1cnc2c(N)nc3ccccc3c21	0.812865	2
29	Fenethylline hydrochloride	1892-80-4	inactive		CC(Cc1ccccc1)NCCn1cnc2c1c(=O)n(C)c(=O)n2C	0.80663	3
29	N-Benzyladenine	1214-39-7	inactive		c1ccc(CNc2[nH]cnc3ncnc2-3)cc1	0.76506	4
29	4,5-Diphenylimidazole	668-94-0	inactive		c1ccc(-c2nc[nH]c2-c2ccccc2)cc1	0.748503	5
29	Mizolastine	108612-45-9	inactive		CN(c1nccc(=O)[nH]1)C1CCN(c2nc3ccccc3n2Cc2ccc(F)cc2)CC1	0.734694	6
29	Pimozide	2062-78-4	inactive		O=c1[nH]c2ccccc2n1C1CCN(CCCC(c2ccc(F)cc2)c2ccc(F)cc2)CC1	0.718085	7
29	Abacavir	136470-78-5	active	2.66032	Nc1nc(NC2CC2)c2ncn(C3C=CC(CO)C3)c2n1	0.71345	8
29	Zaldaride	109826-26-8	active	29.8493	CC1(CN2CCC(n3c(=O)[nH]c4ccccc43)CC2)OCc2ccccc2-n2cccc21	0.709524	9
29	Clemizole hydrochloride	1163-36-6	inactive		Clc1ccc(Cn2c(CN3CCCC3)nc3ccccc32)cc1	0.707182	10
29	Chlormidazole	3689-76-7	inactive		Cc1nc2ccccc2n1Cc1ccc(Cl)cc1	0.703911	11
29	Dazmegrel	76894-77-4	inactive		Cc1c(Cn2ccnc2)c2ccccc2n1CCC(=O)O	0.7	12
30	Mebendazole	31431-39-7	inactive		COC(=O)Nc1nc2cc(C(=O)c3ccccc3)ccc2[nH]1	0.879581	1
30	Parbendazole	14255-87-9	active	2.18105	CCCCc1ccc2[nH]c(NC(=O)OC)nc2c1	0.783069	2
30	Albendazole	54965-21-8	active	1.18032	CCCSc1ccc2[nH]c(NC(=O)OC)nc2c1	0.772021	3
30	Enoximone	77671-31-9	inactive		CSc1ccc(C(=O)c2[nH]c(=O)[nH]c2C)cc1	0.761421	4
30	Fenbendazole	43210-67-9	active	1.05196	COC(=O)Nc1nc2cc(Sc3ccccc3)ccc2[nH]1	0.758974	5
30	Droperidol	548-73-2	inactive		O=C(CCCN1CC=C(n2c(=O)[nH]c3ccccc32)CC1)c1ccc(F)cc1	0.747573	6
30	Oxfendazole	53716-50-0	inactive		COC(=O)Nc1nc2cc(S(=O)c3ccccc3)ccc2[nH]1	0.747475	7
30	Timiperone	57648-21-2	active	18.1246	O=C(CCCN1CCC(n2c(=S)[nH]c3ccccc32)CC1)c1ccc(F)cc1	0.741627	8
30	Ramosetron hydrochloride	132907-72-3	inactive		Cn1cc(C(=O)C2CCc3[nH]cnc3C2)c2ccccc21	0.740741	9
30	Benperidol	2062-84-2	inactive		O=C(CCCN1CCC(n2c(=O)[nH]c3ccccc32)CC1)c1ccc(F)cc1	0.736842	10
30	Carbendazim	10605-21-7	active	43.2771	COC(=O)Nc1nc2ccccc2[nH]1	0.723404	11
30	Cambendazole	26097-80-3	active	3.48017	CC(C)OC(=O)Nc1ccc2[nH]c(-c3cscn3)nc2c1	0.712963	12
30	Fabesetron	129300-27-2	inactive		Cc1[nH]cnc1CC1CCc2c(C)c3ccccc3n2C1=O	0.707547	13
30	Alosetron hydrochloride	122852-69-1	inactive		Cc1nc[nH]c1CN1CCc2c(c3ccccc3n2C)C1=O	0.706422	14
31	Carbendazim	10605-21-7	active	43.2771	COC(=O)Nc1nc2ccccc2[nH]1	0.912752	1
31	Mebendazole	31431-39-7	inactive		COC(=O)Nc1nc2cc(C(=O)c3ccccc3)ccc2[nH]1	0.860465	2
31	2-Aminobenzimidazole	934-32-7	inactive		Nc1nc2ccccc2[nH]1	0.818792	3
31	Albendazole	54965-21-8	active	1.18032	CCCSc1ccc2[nH]c(NC(=O)OC)nc2c1	0.814371	4
31	Fenbendazole	43210-67-9	active	1.05196	COC(=O)Nc1nc2cc(Sc3ccccc3)ccc2[nH]1	0.809524	5
31	Procodazole	23249-97-0	inactive		O=C(O)CCc1nc2ccccc2[nH]1	0.797546	6
31	Oxfendazole	53716-50-0	inactive		COC(=O)Nc1nc2cc(S(=O)c3ccccc3)ccc2[nH]1	0.795322	7
31	Itasetron	123258-84-4	inactive		CN1C2CCC1CC(NC(=O)n1c(=O)[nH]c3ccccc31)C2	0.786982	8
31	Nocodazole	31430-18-9	active	2.51151	COC(=O)Nc1nc2cc(C(=O)c3cccs3)ccc2[nH]1	0.783069	9
31	Benzimidazole	51-17-2	inactive		c1ccc2[nH]cnc2c1	0.782051	10
31	Pimozide	2062-78-4	inactive		O=c1[nH]c2ccccc2n1C1CCN(CCCC(c2ccc(F)cc2)c2ccc(F)cc2)CC1	0.774011	11
31	4,5-Diphenylimidazole	668-94-0	inactive		c1ccc(-c2nc[nH]c2-c2ccccc2)cc1	0.76875	12
31	Ensulizole	27503-81-7	inactive		O=S(=O)(O)c1ccc2[nH]c(-c3ccccc3)nc2c1	0.764368	13
31	Droperidol	548-73-2	inactive		O=C(CCCN1CC=C(n2c(=O)[nH]c3ccccc32)CC1)c1ccc(F)cc1	0.754098	14
31	5-Chloro-2-methyl-1H-benzimidazole	2818-69-1	inactive		Cc1nc2ccc(Cl)cc2[nH]1	0.751515	15
31	Benperidol	2062-84-2	inactive		O=C(CCCN1CCC(n2c(=O)[nH]c3ccccc32)CC1)c1ccc(F)cc1	0.741935	16
31	Liarozole hydrochloride	145858-50-0	active	0.510819	Clc1cccc(C(c2ccc3nc[nH]c3c2)n2ccnc2)c1	0.731183	17
31	Fabesetron	129300-27-2	inactive		Cc1[nH]cnc1CC1CCc2c(C)c3ccccc3n2C1=O	0.727273	18
31	6-Nitrobenzimidazole	94-52-0	inactive		O=[N+]([O-])c1ccc2[nH]cnc2c1	0.725146	19
31	Medetomidine hydrochloride	86347-15-1	active	29.8493	Cc1cccc(C(C)c2c[nH]cn2)c1C	0.724551	20
31	Oxibendazole	20559-55-1	inactive		CCCOc1ccc2[nH]c(NC(=O)OC)nc2c1	0.723404	21
31	Chlormidazole	3689-76-7	inactive		Cc1nc2ccccc2n1Cc1ccc(Cl)cc1	0.72093	22
31	Imiquimod	99011-02-6	inactive		CC(C)Cn1cnc2c(N)nc3ccccc3c21	0.72	23
31	Timiperone	57648-21-2	active	18.1246	O=C(CCCN1CCC(n2c(=S)[nH]c3ccccc32)CC1)c1ccc(F)cc1	0.719577	24
31	Mizolastine	108612-45-9	inactive		CN(c1nccc(=O)[nH]1)C1CCN(c2nc3ccccc3n2Cc2ccc(F)cc2)CC1	0.715026	25
31	Atipamezole	104054-27-5	inactive		CCC1(c2cnc[nH]2)Cc2ccccc2C1	0.711765	26
31	Dazmegrel	76894-77-4	inactive		Cc1c(Cn2ccnc2)c2ccccc2n1CCC(=O)O	0.706522	27
31	Clemizole hydrochloride	1163-36-6	inactive		Clc1ccc(Cn2c(CN3CCCC3)nc3ccccc32)cc1	0.704545	28
32	Alpidem	82626-01-5	inactive		CCCN(CCC)C(=O)Cc1c(-c2ccc(Cl)cc2)nc2ccc(Cl)cn12	0.742574	1
32	Nizofenone	54533-86-7	inactive		CCN(CC)Cc1nccn1-c1ccc([N+](=O)[O-])cc1C(=O)c1ccccc1Cl	0.727273	2
33	Cambendazole	26097-80-3	active	3.48017	CC(C)OC(=O)Nc1ccc2[nH]c(-c3cscn3)nc2c1	0.857143	1
33	Benzimidazole	51-17-2	inactive		c1ccc2[nH]cnc2c1	0.815287	2
33	2-Aminobenzimidazole	934-32-7	inactive		Nc1nc2ccccc2[nH]1	0.782051	3
33	Albendazole	54965-21-8	active	1.18032	CCCSc1ccc2[nH]c(NC(=O)OC)nc2c1	0.761364	4
33	Fenbendazole	43210-67-9	active	1.05196	COC(=O)Nc1nc2cc(Sc3ccccc3)ccc2[nH]1	0.747191	5
33	5-Chloro-2-methyl-1H-benzimidazole	2818-69-1	inactive		Cc1nc2ccc(Cl)cc2[nH]1	0.741176	6
33	2-Aminobenzothiazole	136-95-8	active	31.1995	Nc1nc2ccccc2s1	0.740741	7
33	Methabenzthiazuron	18691-97-9	active	2.08733	CNC(=O)N(C)c1nc2ccccc2s1	0.736842	8
33	6-Nitrobenzimidazole	94-52-0	inactive		O=[N+]([O-])c1ccc2[nH]cnc2c1	0.735632	9
33	Oxfendazole	53716-50-0	inactive		COC(=O)Nc1nc2cc(S(=O)c3ccccc3)ccc2[nH]1	0.734807	10
33	Carbendazim	10605-21-7	active	43.2771	COC(=O)Nc1nc2ccccc2[nH]1	0.727811	11
33	Ensulizole	27503-81-7	inactive		O=S(=O)(O)c1ccc2[nH]c(-c3ccccc3)nc2c1	0.725275	12
33	Procodazole	23249-97-0	inactive		O=C(O)CCc1nc2ccccc2[nH]1	0.724138	13
33	Benzothiazole	95-16-9	inactive		c1ccc2scnc2c1	0.720497	14
33	Itasetron	123258-84-4	inactive		CN1C2CCC1CC(NC(=O)n1c(=O)[nH]c3ccccc31)C2	0.716667	15
33	4,5-Diphenylimidazole	668-94-0	inactive		c1ccc(-c2nc[nH]c2-c2ccccc2)cc1	0.715976	16
33	Fanetizole	79069-94-6	active	1.49601	c1ccc(CCNc2nc(-c3ccccc3)cs2)cc1	0.715116	17
34	Adenosine	58-61-7	inactive		Nc1ncnc2c1ncn2C1OC(CO)C(O)C1O	0.909091	1
34	Fludarabine	21679-14-1	inactive		Nc1nc(F)nc2c1ncn2C1OC(CO)C(O)C1O	0.896552	2
34	Adenosine-5-phosphate	61-19-8	inactive		Nc1ncnc2c1ncn2C1OC(COP(=O)(O)O)C(O)C1O	0.872483	3
34	Cladribine	4291-63-8	inactive		Nc1nc(Cl)nc2c1ncn2C1CC(O)C(CO)O1	0.868966	4
34	2',3'-Dideoxyadenosine	4097-22-7	inactive		Nc1ncnc2c1ncn2C1CCC(CO)O1	0.867133	5
34	cAMP	60-92-4	inactive		Nc1ncnc2c1ncn2C1OC2COP(=O)(O)OC2C1O	0.860927	6
34	Clofarabine	123318-82-1	active	1.58465	Nc1nc(Cl)nc2c1ncn2C1OC(CO)C(O)C1F	0.857143	7
34	Inosine	58-63-9	inactive		OCC1OC(n2cnc3c(O)ncnc32)C(O)C1O	0.844156	8
34	Acadesine	2627-69-2	active	24.6377	NC(=O)c1ncn(C2OC(CO)C(O)C2O)c1N	0.737179	9
34	Dyphylline	479-18-5	inactive		Cn1c(=O)c2c(ncn2CC(O)CO)n(C)c1=O	0.70625	10
34	Lisofylline	6493-06-7	inactive		CC(O)CCCCn1c(=O)c2c(ncn2C)n(C)c1=O	0.703704	11
35	Octrizole	3147-75-9	inactive		CC(C)(C)CC(C)(C)c1ccc(O)c(-n2nc3ccccc3n2)c1	0.939597	1
35	Bumetrizole	3896-11-5	inactive		Cc1cc(-n2nc3ccc(Cl)cc3n2)c(O)c(C(C)(C)C)c1	0.842424	2
36	Estazolam	29975-16-4	inactive		Clc1ccc2c(c1)C(c1ccccc1)=NCc1nncn1-2	0.955696	1
36	Etizolam	40054-69-1	active	23.7101	CCc1cc2c(s1)-n1c(C)nnc1CN=C2c1ccccc1Cl	0.804598	2
36	Chlormidazole	3689-76-7	inactive		Cc1nc2ccccc2n1Cc1ccc(Cl)cc1	0.790419	3
36	Israpafant	117279-73-9	active	23.7101	Cc1nnc2n1-c1sc(CCc3ccc(CC(C)C)cc3)cc1C(c1ccccc1Cl)=NC2C	0.788889	4
36	Clemizole hydrochloride	1163-36-6	inactive		Clc1ccc(Cn2c(CN3CCCC3)nc3ccccc32)cc1	0.77193	5
36	Brotizolam	57801-81-7	active	11.8832	Cc1nnc2n1-c1sc(Br)cc1C(c1ccccc1Cl)=NC2	0.763736	6
36	Liarozole hydrochloride	145858-50-0	active	0.510819	Clc1cccc(C(c2ccc3nc[nH]c3c2)n2ccnc2)c1	0.710526	7
36	Apafant	105219-56-5	inactive		Cc1nnc2n1-c1sc(CCC(=O)N3CCOCC3)cc1C(c1ccccc1Cl)=NC2	0.705	8
36	Triflumizole	68694-11-1	active	0.0504061	CCCOCC(=Nc1ccc(Cl)cc1C(F)(F)F)n1ccnc1	0.7	9
37	Etizolam	40054-69-1	active	23.7101	CCc1cc2c(s1)-n1c(C)nnc1CN=C2c1ccccc1Cl	0.947059	1
37	Israpafant	117279-73-9	active	23.7101	Cc1nnc2n1-c1sc(CCc3ccc(CC(C)C)cc3)cc1C(c1ccccc1Cl)=NC2C	0.904494	2
37	Apafant	105219-56-5	inactive		Cc1nnc2n1-c1sc(CCC(=O)N3CCOCC3)cc1C(c1ccccc1Cl)=NC2	0.817259	3
37	Alprazolam	28981-97-7	active	4.21632	Cc1nnc2n1-c1ccc(Cl)cc1C(c1ccccc1)=NC2	0.763736	4
37	Estazolam	29975-16-4	inactive		Clc1ccc2c(c1)C(c1ccccc1)=NCc1nncn1-2	0.734043	5
38	Israpafant	117279-73-9	active	23.7101	Cc1nnc2n1-c1sc(CCc3ccc(CC(C)C)cc3)cc1C(c1ccccc1Cl)=NC2C	0.952941	1
38	Brotizolam	57801-81-7	active	11.8832	Cc1nnc2n1-c1sc(Br)cc1C(c1ccccc1Cl)=NC2	0.947059	2
38	Apafant	105219-56-5	inactive		Cc1nnc2n1-c1sc(CCC(=O)N3CCOCC3)cc1C(c1ccccc1Cl)=NC2	0.857143	3
38	Alprazolam	28981-97-7	active	4.21632	Cc1nnc2n1-c1ccc(Cl)cc1C(c1ccccc1)=NC2	0.804598	4
38	Estazolam	29975-16-4	inactive		Clc1ccc2c(c1)C(c1ccccc1)=NCc1nncn1-2	0.772222	5
41	2-Methylbenzothiazole	120-75-2	inactive		Cc1nc2ccccc2s1	0.90625	1
41	2-Bromobenzothiazole	2516-40-7	inactive		Brc1nc2ccccc2s1	0.883721	2
41	2,2'-Dithiobisbenzothiazole	120-78-5	inactive		c1ccc2sc(SSc3nc4ccccc4s3)nc2c1	0.881481	3
41	2-Aminobenzothiazole	136-95-8	active	31.1995	Nc1nc2ccccc2s1	0.866667	4
41	Benzothiazole	95-16-9	inactive		c1ccc2scnc2c1	0.857143	5
41	Methabenzthiazuron	18691-97-9	active	2.08733	CNC(=O)N(C)c1nc2ccccc2s1	0.816327	6
41	2-Amino-4-methylbenzothiazole	1477-42-5	inactive		Cc1cccc2sc(N)nc12	0.813793	7
41	2-Amino-5,6-dimethylbenzothiazole	29927-08-0	active	1.23089	Cc1cc2nc(N)sc2cc1C	0.784314	8
41	2-Amino-4-chlorobenzothiazole	19952-47-7	inactive		Nc1nc2c(Cl)cccc2s1	0.765101	9
41	2-Amino-4-phenylthiazole hydrobromide hydrate	52253-69-7	active	6.33284	Nc1nc(-c2ccccc2)cs1	0.743056	10
41	2-Amino-6-methoxybenzothiazole	1747-60-0	active	6.60073	COc1ccc2nc(N)sc2c1	0.710059	11
41	2-Amino-4-(p-nitrophenyl)thiazole	2104-09-8	active	9.78715	Nc1nc(-c2ccc([N+](=O)[O-])cc2)cs1	0.705128	12
42	6-Chloro-2,3-dihydrobenzoxazol-2-one	19932-84-4	inactive		O=c1[nH]c2ccc(Cl)cc2o1	0.85641	1
42	Chlorzoxazone	95-25-0	inactive		O=c1[nH]c2cc(Cl)ccc2o1	0.81407	2
42	2-Benzoxazolinone	59-49-4	inactive		O=c1[nH]c2ccccc2o1	0.784615	3
42	Zoxazolamine	61-80-3	inactive		Nc1nc2cc(Cl)ccc2o1	0.778325	4
42	Romazarit	109543-76-2	inactive		Cc1nc(-c2ccc(Cl)cc2)oc1COC(C)(C)C(=O)O	0.717593	5
43	1-Hexadecyl-3-methylimidazolium chloride, 1-Hexadecyl-3-methylimidazolium tetrafluoroborate	61546-01-8, 244193-64-4	active	7.01479	CCCCCCCCCCCCCCCCn1cc[n+](C)c1	0.97619	1
43	1-Methyl-3-octadecylimidazolium hexafluorophosphate	219947-96-3	active	3.16423	CCCCCCCCCCCCCCCCCCn1cc[n+](C)c1	0.97619	2
43	1-Methyl-3-tetradecylimidazolium chloride	171058-21-2	active	4.44676	CCCCCCCCCCCCCCn1cc[n+](C)c1	0.97619	3
43	1-Dodecyl-3-methylimidazolium hexafluorophosphate, 1-Dodecyl-3-methylimidazolium tetrafluoroborate, 1-Dodecyl-3-methylimidazolium trifluoromethanesulfonate	219947-93-0, 244193-59-7, 404001-52-1	active	3.55969	CCCCCCCCCCCCn1cc[n+](C)c1	0.964286	4
43	1-Decyl-3-methylimidazolium chloride, 1-Decyl-3-methylimidazolium hexafluorophosphate, 1-Decyl-3-methylimidazolium trifluoromethanesulfonate	171058-18-7, 362043-46-7, 412009-62-2	active	13.3711	CCCCCCCCCCn1cc[n+](C)c1	0.952381	5
43	1-Methyl-3-octylimidazolium chloride, 1-Methyl-3-octylimidazolium hexafluorophosphate, 1-Methyl-3-octylimidazolium tetrafluoroborate, 1-Methyl-3-octylimidazolium trifluoromethanesulfonate	64697-40-1, 304680-36-2, 244193-52-0, 403842-84-2	active	42.256	CCCCCCCCn1cc[n+](C)c1	0.952381	6
43	1-Hexyl-3-methylimidazolium chloride, 1-Hexyl-3-methylimidazolium hexafluorophosphate, 1-Hexyl-3-methylimidazolium tetrafluoroborate, 1-Hexyl-3-methylimidazolium trifluoromethanesulfonate	171058-17-6, 304680-35-1, 244193-50-8, 460345-16-8	inactive		CCCCCCn1cc[n+](C)c1	0.928571	7
43	Ipronidazole	14885-29-1	inactive		CC(C)c1ncc([N+](=O)[O-])n1C	0.737374	8
43	1,2-Dimethyl-5-nitroimidazole	551-92-8	inactive		Cc1ncc([N+](=O)[O-])n1C	0.729167	9
44	1-Methyl-3-octylimidazolium chloride, 1-Methyl-3-octylimidazolium hexafluorophosphate, 1-Methyl-3-octylimidazolium tetrafluoroborate, 1-Methyl-3-octylimidazolium trifluoromethanesulfonate	64697-40-1, 304680-36-2, 244193-52-0, 403842-84-2	active	42.256	CCCCCCCCn1cc[n+](C)c1	1	1
44	1-Dodecyl-3-methylimidazolium hexafluorophosphate, 1-Dodecyl-3-methylimidazolium tetrafluoroborate, 1-Dodecyl-3-methylimidazolium trifluoromethanesulfonate	219947-93-0, 244193-59-7, 404001-52-1	active	3.55969	CCCCCCCCCCCCn1cc[n+](C)c1	0.987654	2
44	1-Hexadecyl-3-methylimidazolium chloride, 1-Hexadecyl-3-methylimidazolium tetrafluoroborate	61546-01-8, 244193-64-4	active	7.01479	CCCCCCCCCCCCCCCCn1cc[n+](C)c1	0.97561	3
44	1-Methyl-3-octadecylimidazolium hexafluorophosphate	219947-96-3	active	3.16423	CCCCCCCCCCCCCCCCCCn1cc[n+](C)c1	0.97561	4
44	1-Methyl-3-tetradecylimidazolium chloride	171058-21-2	active	4.44676	CCCCCCCCCCCCCCn1cc[n+](C)c1	0.97561	5
44	1-Hexyl-3-methylimidazolium chloride, 1-Hexyl-3-methylimidazolium hexafluorophosphate, 1-Hexyl-3-methylimidazolium tetrafluoroborate, 1-Hexyl-3-methylimidazolium trifluoromethanesulfonate	171058-17-6, 304680-35-1, 244193-50-8, 460345-16-8	inactive		CCCCCCn1cc[n+](C)c1	0.975	6
44	1,3-Didecyl-2-methylimidazolium chloride	70862-65-6	active	3.57575	CCCCCCCCCCn1cc[n+](CCCCCCCCCC)c1C	0.952381	7
44	Ipronidazole	14885-29-1	inactive		CC(C)c1ncc([N+](=O)[O-])n1C	0.731959	8
44	1,2-Dimethyl-5-nitroimidazole	551-92-8	inactive		Cc1ncc([N+](=O)[O-])n1C	0.723404	9
44	Methimazole	60-56-0	inactive		Cn1cc[nH]c1=S	0.723404	10
44	Imidazole	288-32-4	inactive		c1c[nH]cn1	0.719101	11
45	1-Hexadecyl-3-methylimidazolium chloride, 1-Hexadecyl-3-methylimidazolium tetrafluoroborate	61546-01-8, 244193-64-4	active	7.01479	CCCCCCCCCCCCCCCCn1cc[n+](C)c1	0.987805	1
45	1-Methyl-3-octadecylimidazolium hexafluorophosphate	219947-96-3	active	3.16423	CCCCCCCCCCCCCCCCCCn1cc[n+](C)c1	0.987805	2
45	1-Methyl-3-tetradecylimidazolium chloride	171058-21-2	active	4.44676	CCCCCCCCCCCCCCn1cc[n+](C)c1	0.987805	3
45	1-Decyl-3-methylimidazolium chloride, 1-Decyl-3-methylimidazolium hexafluorophosphate, 1-Decyl-3-methylimidazolium trifluoromethanesulfonate	171058-18-7, 362043-46-7, 412009-62-2	active	13.3711	CCCCCCCCCCn1cc[n+](C)c1	0.987654	4
45	1-Methyl-3-octylimidazolium chloride, 1-Methyl-3-octylimidazolium hexafluorophosphate, 1-Methyl-3-octylimidazolium tetrafluoroborate, 1-Methyl-3-octylimidazolium trifluoromethanesulfonate	64697-40-1, 304680-36-2, 244193-52-0, 403842-84-2	active	42.256	CCCCCCCCn1cc[n+](C)c1	0.987654	5
45	1,3-Didecyl-2-methylimidazolium chloride	70862-65-6	active	3.57575	CCCCCCCCCCn1cc[n+](CCCCCCCCCC)c1C	0.964286	6
45	1-Hexyl-3-methylimidazolium chloride, 1-Hexyl-3-methylimidazolium hexafluorophosphate, 1-Hexyl-3-methylimidazolium tetrafluoroborate, 1-Hexyl-3-methylimidazolium trifluoromethanesulfonate	171058-17-6, 304680-35-1, 244193-50-8, 460345-16-8	inactive		CCCCCCn1cc[n+](C)c1	0.962963	7
45	Ipronidazole	14885-29-1	inactive		CC(C)c1ncc([N+](=O)[O-])n1C	0.72449	8
45	1,2-Dimethyl-5-nitroimidazole	551-92-8	inactive		Cc1ncc([N+](=O)[O-])n1C	0.715789	9
45	Methimazole	60-56-0	inactive		Cn1cc[nH]c1=S	0.715789	10
45	Imidazole	288-32-4	inactive		c1c[nH]cn1	0.711111	11
46	1-Methyl-3-octadecylimidazolium hexafluorophosphate	219947-96-3	active	3.16423	CCCCCCCCCCCCCCCCCCn1cc[n+](C)c1	1	1
46	1-Methyl-3-tetradecylimidazolium chloride	171058-21-2	active	4.44676	CCCCCCCCCCCCCCn1cc[n+](C)c1	1	2
46	1-Dodecyl-3-methylimidazolium hexafluorophosphate, 1-Dodecyl-3-methylimidazolium tetrafluoroborate, 1-Dodecyl-3-methylimidazolium trifluoromethanesulfonate	219947-93-0, 244193-59-7, 404001-52-1	active	3.55969	CCCCCCCCCCCCn1cc[n+](C)c1	0.987805	3
46	1,3-Didecyl-2-methylimidazolium chloride	70862-65-6	active	3.57575	CCCCCCCCCCn1cc[n+](CCCCCCCCCC)c1C	0.97619	4
46	1-Decyl-3-methylimidazolium chloride, 1-Decyl-3-methylimidazolium hexafluorophosphate, 1-Decyl-3-methylimidazolium trifluoromethanesulfonate	171058-18-7, 362043-46-7, 412009-62-2	active	13.3711	CCCCCCCCCCn1cc[n+](C)c1	0.97561	5
46	1-Methyl-3-octylimidazolium chloride, 1-Methyl-3-octylimidazolium hexafluorophosphate, 1-Methyl-3-octylimidazolium tetrafluoroborate, 1-Methyl-3-octylimidazolium trifluoromethanesulfonate	64697-40-1, 304680-36-2, 244193-52-0, 403842-84-2	active	42.256	CCCCCCCCn1cc[n+](C)c1	0.97561	6
46	1-Hexyl-3-methylimidazolium chloride, 1-Hexyl-3-methylimidazolium hexafluorophosphate, 1-Hexyl-3-methylimidazolium tetrafluoroborate, 1-Hexyl-3-methylimidazolium trifluoromethanesulfonate	171058-17-6, 304680-35-1, 244193-50-8, 460345-16-8	inactive		CCCCCCn1cc[n+](C)c1	0.95122	7
46	Ipronidazole	14885-29-1	inactive		CC(C)c1ncc([N+](=O)[O-])n1C	0.717172	8
46	1,2-Dimethyl-5-nitroimidazole	551-92-8	inactive		Cc1ncc([N+](=O)[O-])n1C	0.708333	9
46	Methimazole	60-56-0	inactive		Cn1cc[nH]c1=S	0.708333	10
46	Imidazole	288-32-4	inactive		c1c[nH]cn1	0.703297	11
47	1-Hexadecyl-3-methylimidazolium chloride, 1-Hexadecyl-3-methylimidazolium tetrafluoroborate	61546-01-8, 244193-64-4	active	7.01479	CCCCCCCCCCCCCCCCn1cc[n+](C)c1	1	1
47	1-Methyl-3-tetradecylimidazolium chloride	171058-21-2	active	4.44676	CCCCCCCCCCCCCCn1cc[n+](C)c1	1	2
47	1-Dodecyl-3-methylimidazolium hexafluorophosphate, 1-Dodecyl-3-methylimidazolium tetrafluoroborate, 1-Dodecyl-3-methylimidazolium trifluoromethanesulfonate	219947-93-0, 244193-59-7, 404001-52-1	active	3.55969	CCCCCCCCCCCCn1cc[n+](C)c1	0.987805	3
47	1,3-Didecyl-2-methylimidazolium chloride	70862-65-6	active	3.57575	CCCCCCCCCCn1cc[n+](CCCCCCCCCC)c1C	0.97619	4
47	1-Decyl-3-methylimidazolium chloride, 1-Decyl-3-methylimidazolium hexafluorophosphate, 1-Decyl-3-methylimidazolium trifluoromethanesulfonate	171058-18-7, 362043-46-7, 412009-62-2	active	13.3711	CCCCCCCCCCn1cc[n+](C)c1	0.97561	5
47	1-Methyl-3-octylimidazolium chloride, 1-Methyl-3-octylimidazolium hexafluorophosphate, 1-Methyl-3-octylimidazolium tetrafluoroborate, 1-Methyl-3-octylimidazolium trifluoromethanesulfonate	64697-40-1, 304680-36-2, 244193-52-0, 403842-84-2	active	42.256	CCCCCCCCn1cc[n+](C)c1	0.97561	6
47	1-Hexyl-3-methylimidazolium chloride, 1-Hexyl-3-methylimidazolium hexafluorophosphate, 1-Hexyl-3-methylimidazolium tetrafluoroborate, 1-Hexyl-3-methylimidazolium trifluoromethanesulfonate	171058-17-6, 304680-35-1, 244193-50-8, 460345-16-8	inactive		CCCCCCn1cc[n+](C)c1	0.95122	7
47	Ipronidazole	14885-29-1	inactive		CC(C)c1ncc([N+](=O)[O-])n1C	0.717172	8
47	1,2-Dimethyl-5-nitroimidazole	551-92-8	inactive		Cc1ncc([N+](=O)[O-])n1C	0.708333	9
47	Methimazole	60-56-0	inactive		Cn1cc[nH]c1=S	0.708333	10
47	Imidazole	288-32-4	inactive		c1c[nH]cn1	0.703297	11
48	1-Decyl-3-methylimidazolium chloride, 1-Decyl-3-methylimidazolium hexafluorophosphate, 1-Decyl-3-methylimidazolium trifluoromethanesulfonate	171058-18-7, 362043-46-7, 412009-62-2	active	13.3711	CCCCCCCCCCn1cc[n+](C)c1	1	1
48	1-Dodecyl-3-methylimidazolium hexafluorophosphate, 1-Dodecyl-3-methylimidazolium tetrafluoroborate, 1-Dodecyl-3-methylimidazolium trifluoromethanesulfonate	219947-93-0, 244193-59-7, 404001-52-1	active	3.55969	CCCCCCCCCCCCn1cc[n+](C)c1	0.987654	2
48	1-Hexadecyl-3-methylimidazolium chloride, 1-Hexadecyl-3-methylimidazolium tetrafluoroborate	61546-01-8, 244193-64-4	active	7.01479	CCCCCCCCCCCCCCCCn1cc[n+](C)c1	0.97561	3
48	1-Methyl-3-octadecylimidazolium hexafluorophosphate	219947-96-3	active	3.16423	CCCCCCCCCCCCCCCCCCn1cc[n+](C)c1	0.97561	4
48	1-Methyl-3-tetradecylimidazolium chloride	171058-21-2	active	4.44676	CCCCCCCCCCCCCCn1cc[n+](C)c1	0.97561	5
48	1-Hexyl-3-methylimidazolium chloride, 1-Hexyl-3-methylimidazolium hexafluorophosphate, 1-Hexyl-3-methylimidazolium tetrafluoroborate, 1-Hexyl-3-methylimidazolium trifluoromethanesulfonate	171058-17-6, 304680-35-1, 244193-50-8, 460345-16-8	inactive		CCCCCCn1cc[n+](C)c1	0.975	6
48	1,3-Didecyl-2-methylimidazolium chloride	70862-65-6	active	3.57575	CCCCCCCCCCn1cc[n+](CCCCCCCCCC)c1C	0.952381	7
48	Ipronidazole	14885-29-1	inactive		CC(C)c1ncc([N+](=O)[O-])n1C	0.731959	8
48	1,2-Dimethyl-5-nitroimidazole	551-92-8	inactive		Cc1ncc([N+](=O)[O-])n1C	0.723404	9
48	Methimazole	60-56-0	inactive		Cn1cc[nH]c1=S	0.723404	10
48	Imidazole	288-32-4	inactive		c1c[nH]cn1	0.719101	11
49	1-Hexadecyl-3-methylimidazolium chloride, 1-Hexadecyl-3-methylimidazolium tetrafluoroborate	61546-01-8, 244193-64-4	active	7.01479	CCCCCCCCCCCCCCCCn1cc[n+](C)c1	1	1
49	1-Methyl-3-octadecylimidazolium hexafluorophosphate	219947-96-3	active	3.16423	CCCCCCCCCCCCCCCCCCn1cc[n+](C)c1	1	2
49	1-Dodecyl-3-methylimidazolium hexafluorophosphate, 1-Dodecyl-3-methylimidazolium tetrafluoroborate, 1-Dodecyl-3-methylimidazolium trifluoromethanesulfonate	219947-93-0, 244193-59-7, 404001-52-1	active	3.55969	CCCCCCCCCCCCn1cc[n+](C)c1	0.987805	3
49	1,3-Didecyl-2-methylimidazolium chloride	70862-65-6	active	3.57575	CCCCCCCCCCn1cc[n+](CCCCCCCCCC)c1C	0.97619	4
49	1-Decyl-3-methylimidazolium chloride, 1-Decyl-3-methylimidazolium hexafluorophosphate, 1-Decyl-3-methylimidazolium trifluoromethanesulfonate	171058-18-7, 362043-46-7, 412009-62-2	active	13.3711	CCCCCCCCCCn1cc[n+](C)c1	0.97561	5
49	1-Methyl-3-octylimidazolium chloride, 1-Methyl-3-octylimidazolium hexafluorophosphate, 1-Methyl-3-octylimidazolium tetrafluoroborate, 1-Methyl-3-octylimidazolium trifluoromethanesulfonate	64697-40-1, 304680-36-2, 244193-52-0, 403842-84-2	active	42.256	CCCCCCCCn1cc[n+](C)c1	0.97561	6
49	1-Hexyl-3-methylimidazolium chloride, 1-Hexyl-3-methylimidazolium hexafluorophosphate, 1-Hexyl-3-methylimidazolium tetrafluoroborate, 1-Hexyl-3-methylimidazolium trifluoromethanesulfonate	171058-17-6, 304680-35-1, 244193-50-8, 460345-16-8	inactive		CCCCCCn1cc[n+](C)c1	0.95122	7
49	Ipronidazole	14885-29-1	inactive		CC(C)c1ncc([N+](=O)[O-])n1C	0.717172	8
49	1,2-Dimethyl-5-nitroimidazole	551-92-8	inactive		Cc1ncc([N+](=O)[O-])n1C	0.708333	9
49	Methimazole	60-56-0	inactive		Cn1cc[nH]c1=S	0.708333	10
49	Imidazole	288-32-4	inactive		c1c[nH]cn1	0.703297	11
50	1-Benzyl-3-methylimidazolium chloride	36443-80-8	inactive		C[n+]1ccn(Cc2ccccc2)c1	0.873134	1
50	Fadrozole hydrochloride	102676-31-3	active	0.00902326	N#Cc1ccc(C2CCCc3cncn32)cc1	0.82	2
50	Bifonazole	60628-96-8	active	0.87418	c1ccc(-c2ccc(C(c3ccccc3)n3ccnc3)cc2)cc1	0.802721	3
50	Triflumizole	68694-11-1	active	0.0504061	CCCOCC(=Nc1ccc(Cl)cc1C(F)(F)F)n1ccnc1	0.798742	4
50	Imiquimod	99011-02-6	inactive		CC(C)Cn1cnc2c(N)nc3ccccc3c21	0.786164	5
50	Nitrefazole	21721-92-6	inactive		Cc1nc([N+](=O)[O-])cn1-c1ccc([N+](=O)[O-])cc1	0.782895	6
50	Ozagrel hydrochloride	78712-43-3	inactive		O=C(O)C=Cc1ccc(Cn2ccnc2)cc1	0.769737	7
50	Imazodan	84243-58-3	active	7.21552	O=C1CCC(c2ccc(-n3ccnc3)cc2)=NN1	0.759036	8
50	Dazmegrel	76894-77-4	inactive		Cc1c(Cn2ccnc2)c2ccccc2n1CCC(=O)O	0.757396	9
50	Medetomidine hydrochloride	86347-15-1	active	29.8493	Cc1cccc(C(C)c2c[nH]cn2)c1C	0.748387	10
50	Benznidazole	22994-85-0	inactive		O=C(Cn1ccnc1[N+](=O)[O-])NCc1ccccc1	0.745223	11
50	Chlormidazole	3689-76-7	inactive		Cc1nc2ccccc2n1Cc1ccc(Cl)cc1	0.74375	12
50	4,5-Diphenylimidazole	668-94-0	inactive		c1ccc(-c2nc[nH]c2-c2ccccc2)cc1	0.738562	13
50	Benzimidazole	51-17-2	inactive		c1ccc2[nH]cnc2c1	0.728477	14
50	Clemizole hydrochloride	1163-36-6	inactive		Clc1ccc(Cn2c(CN3CCCC3)nc3ccccc32)cc1	0.72561	15
50	Atipamezole	104054-27-5	inactive		CCC1(c2cnc[nH]2)Cc2ccccc2C1	0.72327	16
50	Anagrelide hydrochloride	58579-51-4	inactive		Oc1cn2c(n1)Nc1ccc(Cl)c(Cl)c1C2	0.715909	17
50	Metomidate hydrochloride	35944-74-2	inactive		COC(=O)c1cncn1C(C)c1ccccc1	0.71345	18
50	Rizatriptan	144034-80-0	inactive		CN(C)CCc1c[nH]c2ccc(Cn3cncn3)cc12	0.703488	19
50	Etomidate	33125-97-2	inactive		CCOC(=O)c1cncn1C(C)c1ccccc1	0.701149	20
50	N-Benzyladenine	1214-39-7	inactive		c1ccc(CNc2[nH]cnc3ncnc2-3)cc1	0.700637	21
50	Estazolam	29975-16-4	inactive		Clc1ccc2c(c1)C(c1ccccc1)=NCc1nncn1-2	0.7	22
51	6-Mercaptopurine	50-44-2	active	6.26365	S=c1[nH]cnc2[nH]cnc12	1	1
51	Adenine	73-24-5	active	5.5157	Nc1ncnc2[nH]cnc12	0.932039	2
51	Azathioprine	446-86-6	active	10.4226	Cn1cnc([N+](=O)[O-])c1Sc1ncnc2nc[nH]c12	0.746269	3
51	O6-Methylguanine	20535-83-5	inactive		COc1nc(N)nc2nc[nH]c12	0.744186	4
51	Theophylline	58-55-9	inactive		Cn1c(=O)c2[nH]cnc2n(C)c1=O	0.744186	5
51	Theobromine	83-67-0	inactive		Cn1cnc2c1c(=O)[nH]c(=O)n2C	0.736434	6
51	Enprofylline	41078-02-8	inactive		CCCn1c(=O)[nH]c(=O)c2[nH]cnc21	0.721805	7
51	Uric acid	69-93-2	inactive		O=c1[nH]c(=O)c2[nH]c(=O)[nH]c2[nH]1	0.709677	8
51	8-Bromotheophylline	10381-75-6	inactive		Cn1c(=O)c2[nH]c(Br)nc2n(C)c1=O	0.70229	9
52	1-Benzyl-3-methylimidazolium chloride	36443-80-8	inactive		C[n+]1ccn(Cc2ccccc2)c1	0.880597	1
52	Fadrozole hydrochloride	102676-31-3	active	0.00902326	N#Cc1ccc(C2CCCc3cncn32)cc1	0.838926	2
52	1-[2-(Trifluoromethyl)phenyl]-1H-imidazole	25371-96-4	active	6.94386	FC(F)(F)c1ccccc1-n1ccnc1	0.802721	3
52	Ozagrel hydrochloride	78712-43-3	inactive		O=C(O)C=Cc1ccc(Cn2ccnc2)cc1	0.8	4
52	Sulconazole nitrate	61318-91-0	active	3.08081	Clc1ccc(CSC(Cn2ccnc2)c2ccc(Cl)cc2Cl)cc1	0.753165	5
52	Benznidazole	22994-85-0	inactive		O=C(Cn1ccnc1[N+](=O)[O-])NCc1ccccc1	0.751592	6
52	4,5-Diphenylimidazole	668-94-0	inactive		c1ccc(-c2nc[nH]c2-c2ccccc2)cc1	0.745098	7
52	Medetomidine hydrochloride	86347-15-1	active	29.8493	Cc1cccc(C(C)c2c[nH]cn2)c1C	0.74359	8
52	Butoconazole nitrate	64872-77-1	active	13.7615	Clc1ccc(CCC(Cn2ccnc2)Sc2c(Cl)cccc2Cl)cc1	0.73913	9
52	Imiquimod	99011-02-6	inactive		CC(C)Cn1cnc2c(N)nc3ccccc3c21	0.727273	10
52	Dazmegrel	76894-77-4	inactive		Cc1c(Cn2ccnc2)c2ccccc2n1CCC(=O)O	0.722543	11
52	Pimozide	2062-78-4	inactive		O=c1[nH]c2ccccc2n1C1CCN(CCCC(c2ccc(F)cc2)c2ccc(F)cc2)CC1	0.722543	12
52	Atipamezole	104054-27-5	inactive		CCC1(c2cnc[nH]2)Cc2ccccc2C1	0.71875	13
52	Letrozole	112809-51-5	active	0.0173247	N#Cc1ccc(C(c2ccc(C#N)cc2)n2cncn2)cc1	0.712329	14
52	Clemizole hydrochloride	1163-36-6	inactive		Clc1ccc(Cn2c(CN3CCCC3)nc3ccccc32)cc1	0.710843	15
52	Liarozole hydrochloride	145858-50-0	active	0.510819	Clc1cccc(C(c2ccc3nc[nH]c3c2)n2ccnc2)c1	0.709497	16
52	Chlormidazole	3689-76-7	inactive		Cc1nc2ccccc2n1Cc1ccc(Cl)cc1	0.707317	17
52	Imazodan	84243-58-3	active	7.21552	O=C1CCC(c2ccc(-n3ccnc3)cc2)=NN1	0.703488	18
52	Oxiconazole nitrate	64211-46-7	active	2.66032	Clc1ccc(CON=C(Cn2ccnc2)c2ccc(Cl)cc2Cl)c(Cl)c1	0.701754	19
52	Lanoconazole	101530-10-3	active	3.10171	N#CC(=C1SCC(c2ccccc2Cl)S1)n1ccnc1	0.7	20
52	Nitrefazole	21721-92-6	inactive		Cc1nc([N+](=O)[O-])cn1-c1ccc([N+](=O)[O-])cc1	0.7	21
53	Sulconazole nitrate	61318-91-0	active	3.08081	Clc1ccc(CSC(Cn2ccnc2)c2ccc(Cl)cc2Cl)cc1	0.94	1
53	Luliconazole	187164-19-8	active	1.2981	N#CC(=C1SCC(c2ccc(Cl)cc2Cl)S1)n1ccnc1	0.841772	2
53	Lanoconazole	101530-10-3	active	3.10171	N#CC(=C1SCC(c2ccccc2Cl)S1)n1ccnc1	0.810127	3
53	Tioconazole	65899-73-2	active	5.5157	Clc1ccc(C(Cn2ccnc2)OCc2ccsc2Cl)c(Cl)c1	0.775956	4
53	Sertaconazole nitrate	99592-39-9	active	5.07379	Clc1ccc(C(Cn2ccnc2)OCc2csc3c(Cl)cccc23)c(Cl)c1	0.772487	5
53	Oxiconazole nitrate	64211-46-7	active	2.66032	Clc1ccc(CON=C(Cn2ccnc2)c2ccc(Cl)cc2Cl)c(Cl)c1	0.763006	6
53	Econazole nitrate	24169-02-6	active	0.679556	Clc1ccc(COC(Cn2ccnc2)c2ccc(Cl)cc2Cl)cc1	0.754286	7
53	Isoconazole	27523-40-6	active	10.1235	Clc1ccc(C(Cn2ccnc2)OCc2c(Cl)cccc2Cl)c(Cl)c1	0.75	8
53	Miconazole	22916-47-8	active	7.73866	Clc1ccc(COC(Cn2ccnc2)c2ccc(Cl)cc2Cl)c(Cl)c1	0.75	9
53	Bifonazole	60628-96-8	active	0.87418	c1ccc(-c2ccc(C(c3ccccc3)n3ccnc3)cc2)cc1	0.73913	10
53	1-Benzyl-3-methylimidazolium chloride	36443-80-8	inactive		C[n+]1ccn(Cc2ccccc2)c1	0.738562	11
53	Imazalil, Imazalil sulfate	35554-44-0, 58594-72-2	active	0.683702	C=CCOC(Cn1ccnc1)c1ccc(Cl)cc1Cl	0.731429	12
53	Clemizole hydrochloride	1163-36-6	inactive		Clc1ccc(Cn2c(CN3CCCC3)nc3ccccc32)cc1	0.702857	13
54	Prochloraz	67747-09-5	active	1.38364	CCCN(CCOc1c(Cl)cc(Cl)cc1Cl)C(=O)n1ccnc1	0.834254	1
54	Triadimefon	43121-43-3	active	54.4273	CC(C)(C)C(=O)C(Oc1ccc(Cl)cc1)n1cncn1	0.820809	2
54	Imiloxan	81167-16-0	inactive		CCn1ccnc1CC1COc2ccccc2O1	0.783333	3
54	Imazalil, Imazalil sulfate	35554-44-0, 58594-72-2	active	0.683702	C=CCOC(Cn1ccnc1)c1ccc(Cl)cc1Cl	0.731183	4
54	Triadimenol	55219-65-3	active	25.708	CC(C)(C)C(O)C(Oc1ccc(Cl)cc1)n1cncn1	0.726776	5
54	Econazole nitrate	24169-02-6	active	0.679556	Clc1ccc(COC(Cn2ccnc2)c2ccc(Cl)cc2Cl)cc1	0.715789	6
54	Dazoxiben	78218-09-4	inactive		O=C(O)c1ccc(OCCn2ccnc2)cc1	0.713568	7
54	Isoconazole	27523-40-6	active	10.1235	Clc1ccc(C(Cn2ccnc2)OCc2c(Cl)cccc2Cl)c(Cl)c1	0.712042	8
54	Miconazole	22916-47-8	active	7.73866	Clc1ccc(COC(Cn2ccnc2)c2ccc(Cl)cc2Cl)c(Cl)c1	0.712042	9
54	Etofylline clofibrate	54504-70-0	inactive		Cn1c(=O)c2c(ncn2CCOC(=O)C(C)(C)Oc2ccc(Cl)cc2)n(C)c1=O	0.706422	10
55	Cladribine	4291-63-8	inactive		Nc1nc(Cl)nc2c1ncn2C1CC(O)C(CO)O1	0.984848	1
55	Fludarabine	21679-14-1	inactive		Nc1nc(F)nc2c1ncn2C1OC(CO)C(O)C1O	0.955882	2
55	2',3'-Dideoxyadenosine	4097-22-7	inactive		Nc1ncnc2c1ncn2C1CCC(CO)O1	0.954545	3
55	Adenosine	58-61-7	inactive		Nc1ncnc2c1ncn2C1OC(CO)C(O)C1O	0.941176	4
55	Adenosine-5-phosphate	61-19-8	inactive		Nc1ncnc2c1ncn2C1OC(COP(=O)(O)O)C(O)C1O	0.901408	5
55	cAMP	60-92-4	inactive		Nc1ncnc2c1ncn2C1OC2COP(=O)(O)OC2C1O	0.888889	6
55	thioinosine	574-25-4	active	5.73149	OCC1OC(n2cnc3c(S)ncnc32)C(O)C1O	0.857143	7
55	Inosine	58-63-9	inactive		OCC1OC(n2cnc3c(O)ncnc32)C(O)C1O	0.845638	8
55	Acadesine	2627-69-2	active	24.6377	NC(=O)c1ncn(C2OC(CO)C(O)C2O)c1N	0.758389	9
55	Lisofylline	6493-06-7	inactive		CC(O)CCCCn1c(=O)c2c(ncn2C)n(C)c1=O	0.745098	10
55	Ganciclovir	82410-32-0	inactive		Nc1nc2c(ncn2COC(CO)CO)c(=O)[nH]1	0.738562	11
55	Abacavir	136470-78-5	active	2.66032	Nc1nc(NC2CC2)c2ncn(C3C=CC(CO)C3)c2n1	0.722581	12
55	Acyclovir	59277-89-3	inactive		Nc1nc2c(ncn2COCCO)c(=O)[nH]1	0.717105	13
55	Famciclovir	104227-87-4	inactive		CC(=O)OCC(CCn1cnc2cnc(N)nc21)COC(C)=O	0.717105	14
55	Penciclovir	39809-25-1	inactive		Nc1nc(=O)c2ncn(CCC(CO)CO)c2[nH]1	0.716129	15
55	Dyphylline	479-18-5	inactive		Cn1c(=O)c2c(ncn2CC(O)CO)n(C)c1=O	0.714286	16
56	Isoconazole	27523-40-6	active	10.1235	Clc1ccc(C(Cn2ccnc2)OCc2c(Cl)cccc2Cl)c(Cl)c1	0.993789	1
56	Miconazole	22916-47-8	active	7.73866	Clc1ccc(COC(Cn2ccnc2)c2ccc(Cl)cc2Cl)c(Cl)c1	0.993789	2
56	Imazalil, Imazalil sulfate	35554-44-0, 58594-72-2	active	0.683702	C=CCOC(Cn1ccnc1)c1ccc(Cl)cc1Cl	0.975	3
56	Oxiconazole nitrate	64211-46-7	active	2.66032	Clc1ccc(CON=C(Cn2ccnc2)c2ccc(Cl)cc2Cl)c(Cl)c1	0.892857	4
56	Tioconazole	65899-73-2	active	5.5157	Clc1ccc(C(Cn2ccnc2)OCc2ccsc2Cl)c(Cl)c1	0.877778	5
56	Sertaconazole nitrate	99592-39-9	active	5.07379	Clc1ccc(C(Cn2ccnc2)OCc2csc3c(Cl)cccc23)c(Cl)c1	0.851064	6
56	Sulconazole nitrate	61318-91-0	active	3.08081	Clc1ccc(CSC(Cn2ccnc2)c2ccc(Cl)cc2Cl)cc1	0.798817	7
56	Ketoconazole	65277-42-1	inactive		CC(=O)N1CCN(c2ccc(OCC3COC(Cn4ccnc4)(c4ccc(Cl)cc4Cl)O3)cc2)CC1	0.758294	8
56	Butoconazole nitrate	64872-77-1	active	13.7615	Clc1ccc(CCC(Cn2ccnc2)Sc2c(Cl)cccc2Cl)cc1	0.754286	9
56	Etaconazole	60207-93-4	active	26.278	CCC1COC(Cn2cncn2)(c2ccc(Cl)cc2Cl)O1	0.745763	10
56	Azaconazole	60207-31-0	inactive		Clc1ccc(C2(Cn3cncn3)OCCO2)c(Cl)c1	0.744318	11
56	Prochloraz	67747-09-5	active	1.38364	CCCN(CCOc1c(Cl)cc(Cl)cc1Cl)C(=O)n1ccnc1	0.743316	12
56	Propiconazole	60207-90-1	active	31.1995	CCCC1COC(Cn2cncn2)(c2ccc(Cl)cc2Cl)O1	0.741573	13
56	Triflumizole	68694-11-1	active	0.0504061	CCCOCC(=Nc1ccc(Cl)cc1C(F)(F)F)n1ccnc1	0.725275	14
56	Luliconazole	187164-19-8	active	1.2981	N#CC(=C1SCC(c2ccc(Cl)cc2Cl)S1)n1ccnc1	0.717514	15
56	Climbazole	38083-17-9	active	13.3332	CC(C)(C)C(=O)C(Oc1ccc(Cl)cc1)n1ccnc1	0.715789	16
57	Bifonazole	60628-96-8	active	0.87418	c1ccc(-c2ccc(C(c3ccccc3)n3ccnc3)cc2)cc1	0.838926	1
57	1-Benzyl-3-methylimidazolium chloride	36443-80-8	inactive		C[n+]1ccn(Cc2ccccc2)c1	0.830986	2
57	1-[2-(Trifluoromethyl)phenyl]-1H-imidazole	25371-96-4	active	6.94386	FC(F)(F)c1ccccc1-n1ccnc1	0.82	3
57	4,5-Diphenylimidazole	668-94-0	inactive		c1ccc(-c2nc[nH]c2-c2ccccc2)cc1	0.785714	4
57	Medetomidine hydrochloride	86347-15-1	active	29.8493	Cc1cccc(C(C)c2c[nH]cn2)c1C	0.783439	5
57	Imiquimod	99011-02-6	inactive		CC(C)Cn1cnc2c(N)nc3ccccc3c21	0.76506	6
57	Imazodan	84243-58-3	active	7.21552	O=C1CCC(c2ccc(-n3ccnc3)cc2)=NN1	0.760234	7
57	Ozagrel hydrochloride	78712-43-3	inactive		O=C(O)C=Cc1ccc(Cn2ccnc2)cc1	0.759494	8
57	Atipamezole	104054-27-5	inactive		CCC1(c2cnc[nH]2)Cc2ccccc2C1	0.757764	9
57	N-Benzyladenine	1214-39-7	inactive		c1ccc(CNc2[nH]cnc3ncnc2-3)cc1	0.746835	10
57	Metomidate hydrochloride	35944-74-2	inactive		COC(=O)c1cncn1C(C)c1ccccc1	0.745665	11
57	Chlormidazole	3689-76-7	inactive		Cc1nc2ccccc2n1Cc1ccc(Cl)cc1	0.745455	12
57	Dazmegrel	76894-77-4	inactive		Cc1c(Cn2ccnc2)c2ccccc2n1CCC(=O)O	0.738636	13
57	Etomidate	33125-97-2	inactive		CCOC(=O)c1cncn1C(C)c1ccccc1	0.732955	14
57	Clemizole hydrochloride	1163-36-6	inactive		Clc1ccc(Cn2c(CN3CCCC3)nc3ccccc32)cc1	0.727811	15
57	Liarozole hydrochloride	145858-50-0	active	0.510819	Clc1cccc(C(c2ccc3nc[nH]c3c2)n2ccnc2)c1	0.725275	16
57	Nitrefazole	21721-92-6	inactive		Cc1nc([N+](=O)[O-])cn1-c1ccc([N+](=O)[O-])cc1	0.717791	17
57	Benznidazole	22994-85-0	inactive		O=C(Cn1ccnc1[N+](=O)[O-])NCc1ccccc1	0.715152	18
57	Benzimidazole	51-17-2	inactive		c1ccc2[nH]cnc2c1	0.708861	19
57	Lanoconazole	101530-10-3	active	3.10171	N#CC(=C1SCC(c2ccccc2Cl)S1)n1ccnc1	0.707317	20
57	Pimozide	2062-78-4	inactive		O=c1[nH]c2ccccc2n1C1CCN(CCCC(c2ccc(F)cc2)c2ccc(F)cc2)CC1	0.7	21
58	Econazole nitrate	24169-02-6	active	0.679556	Clc1ccc(COC(Cn2ccnc2)c2ccc(Cl)cc2Cl)cc1	0.975	1
58	Isoconazole	27523-40-6	active	10.1235	Clc1ccc(C(Cn2ccnc2)OCc2c(Cl)cccc2Cl)c(Cl)c1	0.968944	2
58	Miconazole	22916-47-8	active	7.73866	Clc1ccc(COC(Cn2ccnc2)c2ccc(Cl)cc2Cl)c(Cl)c1	0.968944	3
58	Tioconazole	65899-73-2	active	5.5157	Clc1ccc(C(Cn2ccnc2)OCc2ccsc2Cl)c(Cl)c1	0.876404	4
58	Oxiconazole nitrate	64211-46-7	active	2.66032	Clc1ccc(CON=C(Cn2ccnc2)c2ccc(Cl)cc2Cl)c(Cl)c1	0.869048	5
58	Sertaconazole nitrate	99592-39-9	active	5.07379	Clc1ccc(C(Cn2ccnc2)OCc2csc3c(Cl)cccc23)c(Cl)c1	0.829787	6
58	Sulconazole nitrate	61318-91-0	active	3.08081	Clc1ccc(CSC(Cn2ccnc2)c2ccc(Cl)cc2Cl)cc1	0.775148	7
58	Etaconazole	60207-93-4	active	26.278	CCC1COC(Cn2cncn2)(c2ccc(Cl)cc2Cl)O1	0.763006	8
58	Azaconazole	60207-31-0	inactive		Clc1ccc(C2(Cn3cncn3)OCCO2)c(Cl)c1	0.761628	9
58	Prochloraz	67747-09-5	active	1.38364	CCCN(CCOc1c(Cl)cc(Cl)cc1Cl)C(=O)n1ccnc1	0.759563	10
58	Propiconazole	60207-90-1	active	31.1995	CCCC1COC(Cn2cncn2)(c2ccc(Cl)cc2Cl)O1	0.758621	11
58	Triflumizole	68694-11-1	active	0.0504061	CCCOCC(=Nc1ccc(Cl)cc1C(F)(F)F)n1ccnc1	0.741573	12
58	Ketoconazole	65277-42-1	inactive		CC(=O)N1CCN(c2ccc(OCC3COC(Cn4ccnc4)(c4ccc(Cl)cc4Cl)O3)cc2)CC1	0.739336	13
58	Luliconazole	187164-19-8	active	1.2981	N#CC(=C1SCC(c2ccc(Cl)cc2Cl)S1)n1ccnc1	0.734104	14
58	Butoconazole nitrate	64872-77-1	active	13.7615	Clc1ccc(CCC(Cn2ccnc2)Sc2c(Cl)cccc2Cl)cc1	0.731429	15
58	Climbazole	38083-17-9	active	13.3332	CC(C)(C)C(=O)C(Oc1ccc(Cl)cc1)n1ccnc1	0.731183	16
58	1-Benzyl-3-methylimidazolium chloride	36443-80-8	inactive		C[n+]1ccn(Cc2ccccc2)c1	0.708075	17
58	Lanoconazole	101530-10-3	active	3.10171	N#CC(=C1SCC(c2ccccc2Cl)S1)n1ccnc1	0.705202	18
59	Fabesetron	129300-27-2	inactive		Cc1[nH]cnc1CC1CCc2c(C)c3ccccc3n2C1=O	0.776596	1
59	Fadrozole hydrochloride	102676-31-3	active	0.00902326	N#Cc1ccc(C2CCCc3cncn32)cc1	0.760234	2
59	1-[2-(Trifluoromethyl)phenyl]-1H-imidazole	25371-96-4	active	6.94386	FC(F)(F)c1ccccc1-n1ccnc1	0.759036	3
59	Alosetron hydrochloride	122852-69-1	inactive		Cc1nc[nH]c1CN1CCc2c(c3ccccc3n2C)C1=O	0.755102	4
59	Benznidazole	22994-85-0	inactive		O=C(Cn1ccnc1[N+](=O)[O-])NCc1ccccc1	0.745665	5
59	Imiquimod	99011-02-6	inactive		CC(C)Cn1cnc2c(N)nc3ccccc3c21	0.743017	6
59	Alpidem	82626-01-5	inactive		CCCN(CCC)C(=O)Cc1c(-c2ccc(Cl)cc2)nc2ccc(Cl)cn12	0.742268	7
59	Ondansetron, Ondansetron hydrochloride dihydrate	99614-02-5, 103639-04-9	inactive		Cc1nccn1CC1CCc2c(c3ccccc3n2C)C1=O	0.738462	8
59	Droperidol	548-73-2	inactive		O=C(CCCN1CC=C(n2c(=O)[nH]c3ccccc32)CC1)c1ccc(F)cc1	0.73822	9
59	Dazmegrel	76894-77-4	inactive		Cc1c(Cn2ccnc2)c2ccccc2n1CCC(=O)O	0.737968	10
59	1-Benzyl-3-methylimidazolium chloride	36443-80-8	inactive		C[n+]1ccn(Cc2ccccc2)c1	0.732919	11
59	Ramosetron hydrochloride	132907-72-3	inactive		Cn1cc(C(=O)C2CCc3[nH]cnc3C2)c2ccccc21	0.731343	12
59	Mizolastine	108612-45-9	inactive		CN(c1nccc(=O)[nH]1)C1CCN(c2nc3ccccc3n2Cc2ccc(F)cc2)CC1	0.718593	13
59	Benperidol	2062-84-2	inactive		O=C(CCCN1CCC(n2c(=O)[nH]c3ccccc32)CC1)c1ccc(F)cc1	0.717949	14
59	Rizatriptan	144034-80-0	inactive		CN(C)CCc1c[nH]c2ccc(Cn3cncn3)cc12	0.716578	15
59	4,5-Diphenylimidazole	668-94-0	inactive		c1ccc(-c2nc[nH]c2-c2ccccc2)cc1	0.709302	16
59	Liarozole hydrochloride	145858-50-0	active	0.510819	Clc1cccc(C(c2ccc3nc[nH]c3c2)n2ccnc2)c1	0.707692	17
59	Ozagrel hydrochloride	78712-43-3	inactive		O=C(O)C=Cc1ccc(Cn2ccnc2)cc1	0.706897	18
59	Timiperone	57648-21-2	active	18.1246	O=C(CCCN1CCC(n2c(=S)[nH]c3ccccc32)CC1)c1ccc(F)cc1	0.705584	19
59	Bifonazole	60628-96-8	active	0.87418	c1ccc(-c2ccc(C(c3ccccc3)n3ccnc3)cc2)cc1	0.703488	20
60	Miconazole	22916-47-8	active	7.73866	Clc1ccc(COC(Cn2ccnc2)c2ccc(Cl)cc2Cl)c(Cl)c1	1	1
60	Econazole nitrate	24169-02-6	active	0.679556	Clc1ccc(COC(Cn2ccnc2)c2ccc(Cl)cc2Cl)cc1	0.993789	2
60	Imazalil, Imazalil sulfate	35554-44-0, 58594-72-2	active	0.683702	C=CCOC(Cn1ccnc1)c1ccc(Cl)cc1Cl	0.968944	3
60	Oxiconazole nitrate	64211-46-7	active	2.66032	Clc1ccc(CON=C(Cn2ccnc2)c2ccc(Cl)cc2Cl)c(Cl)c1	0.89881	4
60	Tioconazole	65899-73-2	active	5.5157	Clc1ccc(C(Cn2ccnc2)OCc2ccsc2Cl)c(Cl)c1	0.872928	5
60	Sertaconazole nitrate	99592-39-9	active	5.07379	Clc1ccc(C(Cn2ccnc2)OCc2csc3c(Cl)cccc23)c(Cl)c1	0.846561	6
60	Sulconazole nitrate	61318-91-0	active	3.08081	Clc1ccc(CSC(Cn2ccnc2)c2ccc(Cl)cc2Cl)cc1	0.794118	7
60	Ketoconazole	65277-42-1	inactive		CC(=O)N1CCN(c2ccc(OCC3COC(Cn4ccnc4)(c4ccc(Cl)cc4Cl)O3)cc2)CC1	0.754717	8
60	Butoconazole nitrate	64872-77-1	active	13.7615	Clc1ccc(CCC(Cn2ccnc2)Sc2c(Cl)cccc2Cl)cc1	0.75	9
60	Etaconazole	60207-93-4	active	26.278	CCC1COC(Cn2cncn2)(c2ccc(Cl)cc2Cl)O1	0.741573	10
60	Azaconazole	60207-31-0	inactive		Clc1ccc(C2(Cn3cncn3)OCCO2)c(Cl)c1	0.740113	11
60	Prochloraz	67747-09-5	active	1.38364	CCCN(CCOc1c(Cl)cc(Cl)cc1Cl)C(=O)n1ccnc1	0.739362	12
60	Propiconazole	60207-90-1	active	31.1995	CCCC1COC(Cn2cncn2)(c2ccc(Cl)cc2Cl)O1	0.73743	13
60	Triflumizole	68694-11-1	active	0.0504061	CCCOCC(=Nc1ccc(Cl)cc1C(F)(F)F)n1ccnc1	0.721311	14
60	Luliconazole	187164-19-8	active	1.2981	N#CC(=C1SCC(c2ccc(Cl)cc2Cl)S1)n1ccnc1	0.713483	15
60	Climbazole	38083-17-9	active	13.3332	CC(C)(C)C(=O)C(Oc1ccc(Cl)cc1)n1ccnc1	0.712042	16
61	Luliconazole	187164-19-8	active	1.2981	N#CC(=C1SCC(c2ccc(Cl)cc2Cl)S1)n1ccnc1	0.965278	1
61	Sulconazole nitrate	61318-91-0	active	3.08081	Clc1ccc(CSC(Cn2ccnc2)c2ccc(Cl)cc2Cl)cc1	0.849673	2
61	Butoconazole nitrate	64872-77-1	active	13.7615	Clc1ccc(CCC(Cn2ccnc2)Sc2c(Cl)cccc2Cl)cc1	0.810127	3
61	1-Benzyl-3-methylimidazolium chloride	36443-80-8	inactive		C[n+]1ccn(Cc2ccccc2)c1	0.743243	4
61	Tioconazole	65899-73-2	active	5.5157	Clc1ccc(C(Cn2ccnc2)OCc2ccsc2Cl)c(Cl)c1	0.713514	5
61	Fadrozole hydrochloride	102676-31-3	active	0.00902326	N#Cc1ccc(C2CCCc3cncn32)cc1	0.707317	6
61	Oxiconazole nitrate	64211-46-7	active	2.66032	Clc1ccc(CON=C(Cn2ccnc2)c2ccc(Cl)cc2Cl)c(Cl)c1	0.706897	7
61	Imazalil, Imazalil sulfate	35554-44-0, 58594-72-2	active	0.683702	C=CCOC(Cn1ccnc1)c1ccc(Cl)cc1Cl	0.705202	8
61	Triflumizole	68694-11-1	active	0.0504061	CCCOCC(=Nc1ccc(Cl)cc1C(F)(F)F)n1ccnc1	0.703488	9
61	Bifonazole	60628-96-8	active	0.87418	c1ccc(-c2ccc(C(c3ccccc3)n3ccnc3)cc2)cc1	0.7	10
62	Clemizole hydrochloride	1163-36-6	inactive		Clc1ccc(Cn2c(CN3CCCC3)nc3ccccc32)cc1	0.820225	1
62	Domperidone	57808-66-9	inactive		O=c1[nH]c2ccccc2n1CCCN1CCC(n2c(=O)[nH]c3cc(Cl)ccc32)CC1	0.798942	2
62	Chlormidazole	3689-76-7	inactive		Cc1nc2ccccc2n1Cc1ccc(Cl)cc1	0.797753	3
62	4,5-Diphenylimidazole	668-94-0	inactive		c1ccc(-c2nc[nH]c2-c2ccccc2)cc1	0.774566	4
62	Rizatriptan	144034-80-0	inactive		CN(C)CCc1c[nH]c2ccc(Cn3cncn3)cc12	0.767196	5
62	Pimozide	2062-78-4	inactive		O=c1[nH]c2ccccc2n1C1CCN(CCCC(c2ccc(F)cc2)c2ccc(F)cc2)CC1	0.760417	6
62	Ramosetron hydrochloride	132907-72-3	inactive		Cn1cc(C(=O)C2CCc3[nH]cnc3C2)c2ccccc21	0.752427	7
62	Mizolastine	108612-45-9	inactive		CN(c1nccc(=O)[nH]1)C1CCN(c2nc3ccccc3n2Cc2ccc(F)cc2)CC1	0.748768	8
62	Benzimidazole	51-17-2	inactive		c1ccc2[nH]cnc2c1	0.745665	9
62	Fabesetron	129300-27-2	inactive		Cc1[nH]cnc1CC1CCc2c(C)c3ccccc3n2C1=O	0.743719	10
62	Itasetron	123258-84-4	inactive		CN1C2CCC1CC(NC(=O)n1c(=O)[nH]c3ccccc31)C2	0.743316	11
62	5-Chloro-2-methyl-1H-benzimidazole	2818-69-1	inactive		Cc1nc2ccc(Cl)cc2[nH]1	0.738889	12
62	Imiquimod	99011-02-6	inactive		CC(C)Cn1cnc2c(N)nc3ccccc3c21	0.737968	13
62	Estazolam	29975-16-4	inactive		Clc1ccc2c(c1)C(c1ccccc1)=NCc1nncn1-2	0.736842	14
62	Parbendazole	14255-87-9	active	2.18105	CCCCc1ccc2[nH]c(NC(=O)OC)nc2c1	0.731183	15
62	Fadrozole hydrochloride	102676-31-3	active	0.00902326	N#Cc1ccc(C2CCCc3cncn32)cc1	0.725275	16
62	Alosetron hydrochloride	122852-69-1	inactive		Cc1nc[nH]c1CN1CCc2c(c3ccccc3n2C)C1=O	0.724638	17
62	Dazmegrel	76894-77-4	inactive		Cc1c(Cn2ccnc2)c2ccccc2n1CCC(=O)O	0.72449	18
62	Medetomidine hydrochloride	86347-15-1	active	29.8493	Cc1cccc(C(C)c2c[nH]cn2)c1C	0.723757	19
62	Atipamezole	104054-27-5	inactive		CCC1(c2cnc[nH]2)Cc2ccccc2C1	0.721311	20
62	Alpidem	82626-01-5	inactive		CCCN(CCC)C(=O)Cc1c(-c2ccc(Cl)cc2)nc2ccc(Cl)cn12	0.712195	21
62	Alprazolam	28981-97-7	active	4.21632	Cc1nnc2n1-c1ccc(Cl)cc1C(c1ccccc1)=NC2	0.710526	22
62	Bifonazole	60628-96-8	active	0.87418	c1ccc(-c2ccc(C(c3ccccc3)n3ccnc3)cc2)cc1	0.709497	23
62	Zaldaride	109826-26-8	active	29.8493	CC1(CN2CCC(n3c(=O)[nH]c4ccccc43)CC2)OCc2ccccc2-n2cccc21	0.707763	24
62	Imazodan	84243-58-3	active	7.21552	O=C1CCC(c2ccc(-n3ccnc3)cc2)=NN1	0.707692	25
62	Benperidol	2062-84-2	inactive		O=C(CCCN1CCC(n2c(=O)[nH]c3ccccc32)CC1)c1ccc(F)cc1	0.705882	26
62	2-Aminobenzimidazole	934-32-7	inactive		Nc1nc2ccccc2[nH]1	0.705202	27
62	Timiperone	57648-21-2	active	18.1246	O=C(CCCN1CCC(n2c(=S)[nH]c3ccccc32)CC1)c1ccc(F)cc1	0.702439	28
62	N-Benzyladenine	1214-39-7	inactive		c1ccc(CNc2[nH]cnc3ncnc2-3)cc1	0.701657	29
63	Lanoconazole	101530-10-3	active	3.10171	N#CC(=C1SCC(c2ccccc2Cl)S1)n1ccnc1	0.965278	1
63	Sulconazole nitrate	61318-91-0	active	3.08081	Clc1ccc(CSC(Cn2ccnc2)c2ccc(Cl)cc2Cl)cc1	0.882353	2
63	Butoconazole nitrate	64872-77-1	active	13.7615	Clc1ccc(CCC(Cn2ccnc2)Sc2c(Cl)cccc2Cl)cc1	0.841772	3
63	Tioconazole	65899-73-2	active	5.5157	Clc1ccc(C(Cn2ccnc2)OCc2ccsc2Cl)c(Cl)c1	0.740541	4
63	Oxiconazole nitrate	64211-46-7	active	2.66032	Clc1ccc(CON=C(Cn2ccnc2)c2ccc(Cl)cc2Cl)c(Cl)c1	0.735632	5
63	Imazalil, Imazalil sulfate	35554-44-0, 58594-72-2	active	0.683702	C=CCOC(Cn1ccnc1)c1ccc(Cl)cc1Cl	0.734104	6
63	1-Benzyl-3-methylimidazolium chloride	36443-80-8	inactive		C[n+]1ccn(Cc2ccccc2)c1	0.718954	7
63	Econazole nitrate	24169-02-6	active	0.679556	Clc1ccc(COC(Cn2ccnc2)c2ccc(Cl)cc2Cl)cc1	0.717514	8
63	Isoconazole	27523-40-6	active	10.1235	Clc1ccc(C(Cn2ccnc2)OCc2c(Cl)cccc2Cl)c(Cl)c1	0.713483	9
63	Miconazole	22916-47-8	active	7.73866	Clc1ccc(COC(Cn2ccnc2)c2ccc(Cl)cc2Cl)c(Cl)c1	0.713483	10
63	Sertaconazole nitrate	99592-39-9	active	5.07379	Clc1ccc(C(Cn2ccnc2)OCc2csc3c(Cl)cccc23)c(Cl)c1	0.702564	11
64	Atipamezole	104054-27-5	inactive		CCC1(c2cnc[nH]2)Cc2ccccc2C1	0.924658	1
64	4,5-Diphenylimidazole	668-94-0	inactive		c1ccc(-c2nc[nH]c2-c2ccccc2)cc1	0.832215	2
64	Fadrozole hydrochloride	102676-31-3	active	0.00902326	N#Cc1ccc(C2CCCc3cncn32)cc1	0.783439	3
64	1-Benzyl-3-methylimidazolium chloride	36443-80-8	inactive		C[n+]1ccn(Cc2ccccc2)c1	0.767123	4
64	Benzimidazole	51-17-2	inactive		c1ccc2[nH]cnc2c1	0.763158	5
64	N-Benzyladenine	1214-39-7	inactive		c1ccc(CNc2[nH]cnc3ncnc2-3)cc1	0.75641	6
64	Rizatriptan	144034-80-0	inactive		CN(C)CCc1c[nH]c2ccc(Cn3cncn3)cc12	0.754386	7
64	1-[2-(Trifluoromethyl)phenyl]-1H-imidazole	25371-96-4	active	6.94386	FC(F)(F)c1ccccc1-n1ccnc1	0.748387	8
64	Bifonazole	60628-96-8	active	0.87418	c1ccc(-c2ccc(C(c3ccccc3)n3ccnc3)cc2)cc1	0.74359	9
64	Imiquimod	99011-02-6	inactive		CC(C)Cn1cnc2c(N)nc3ccccc3c21	0.742515	10
64	Parbendazole	14255-87-9	active	2.18105	CCCCc1ccc2[nH]c(NC(=O)OC)nc2c1	0.724551	11
64	Liarozole hydrochloride	145858-50-0	active	0.510819	Clc1cccc(C(c2ccc3nc[nH]c3c2)n2ccnc2)c1	0.723757	12
64	Fabesetron	129300-27-2	inactive		Cc1[nH]cnc1CC1CCc2c(C)c3ccccc3n2C1=O	0.71978	13
64	Pimozide	2062-78-4	inactive		O=c1[nH]c2ccccc2n1C1CCN(CCCC(c2ccc(F)cc2)c2ccc(F)cc2)CC1	0.717514	14
64	2-Aminobenzimidazole	934-32-7	inactive		Nc1nc2ccccc2[nH]1	0.717105	15
64	Dazmegrel	76894-77-4	inactive		Cc1c(Cn2ccnc2)c2ccccc2n1CCC(=O)O	0.707865	16
64	Ramosetron hydrochloride	132907-72-3	inactive		Cn1cc(C(=O)C2CCc3[nH]cnc3C2)c2ccccc21	0.703125	17
65	N-Benzyl-9-(tetrahydro-2H-pyran-2-yl)adenine	2312-73-4	active	2.7306	c1ccc(CNc2ncnc3c2ncn3C2CCCCO2)cc1	0.852459	1
65	Fenethylline hydrochloride	1892-80-4	inactive		CC(Cc1ccccc1)NCCn1cnc2c1c(=O)n(C)c(=O)n2C	0.741294	2
65	Imiquimod	99011-02-6	inactive		CC(C)Cn1cnc2c(N)nc3ccccc3c21	0.734375	3
65	Adenosine	58-61-7	inactive		Nc1ncnc2c1ncn2C1OC(CO)C(O)C1O	0.729282	4
65	Fludarabine	21679-14-1	inactive		Nc1nc(F)nc2c1ncn2C1OC(CO)C(O)C1O	0.721311	5
65	cAMP	60-92-4	inactive		Nc1ncnc2c1ncn2C1OC2COP(=O)(O)OC2C1O	0.707447	6
65	Adenosine-5-phosphate	61-19-8	inactive		Nc1ncnc2c1ncn2C1OC(COP(=O)(O)O)C(O)C1O	0.705882	7
65	Dazmegrel	76894-77-4	inactive		Cc1c(Cn2ccnc2)c2ccccc2n1CCC(=O)O	0.704433	8
66	Isoconazole	27523-40-6	active	10.1235	Clc1ccc(C(Cn2ccnc2)OCc2c(Cl)cccc2Cl)c(Cl)c1	1	1
66	Econazole nitrate	24169-02-6	active	0.679556	Clc1ccc(COC(Cn2ccnc2)c2ccc(Cl)cc2Cl)cc1	0.993789	2
66	Imazalil, Imazalil sulfate	35554-44-0, 58594-72-2	active	0.683702	C=CCOC(Cn1ccnc1)c1ccc(Cl)cc1Cl	0.968944	3
66	Oxiconazole nitrate	64211-46-7	active	2.66032	Clc1ccc(CON=C(Cn2ccnc2)c2ccc(Cl)cc2Cl)c(Cl)c1	0.89881	4
66	Tioconazole	65899-73-2	active	5.5157	Clc1ccc(C(Cn2ccnc2)OCc2ccsc2Cl)c(Cl)c1	0.872928	5
66	Sertaconazole nitrate	99592-39-9	active	5.07379	Clc1ccc(C(Cn2ccnc2)OCc2csc3c(Cl)cccc23)c(Cl)c1	0.846561	6
66	Sulconazole nitrate	61318-91-0	active	3.08081	Clc1ccc(CSC(Cn2ccnc2)c2ccc(Cl)cc2Cl)cc1	0.794118	7
66	Ketoconazole	65277-42-1	inactive		CC(=O)N1CCN(c2ccc(OCC3COC(Cn4ccnc4)(c4ccc(Cl)cc4Cl)O3)cc2)CC1	0.754717	8
66	Butoconazole nitrate	64872-77-1	active	13.7615	Clc1ccc(CCC(Cn2ccnc2)Sc2c(Cl)cccc2Cl)cc1	0.75	9
66	Etaconazole	60207-93-4	active	26.278	CCC1COC(Cn2cncn2)(c2ccc(Cl)cc2Cl)O1	0.741573	10
66	Azaconazole	60207-31-0	inactive		Clc1ccc(C2(Cn3cncn3)OCCO2)c(Cl)c1	0.740113	11
66	Prochloraz	67747-09-5	active	1.38364	CCCN(CCOc1c(Cl)cc(Cl)cc1Cl)C(=O)n1ccnc1	0.739362	12
66	Propiconazole	60207-90-1	active	31.1995	CCCC1COC(Cn2cncn2)(c2ccc(Cl)cc2Cl)O1	0.73743	13
66	Triflumizole	68694-11-1	active	0.0504061	CCCOCC(=Nc1ccc(Cl)cc1C(F)(F)F)n1ccnc1	0.721311	14
66	Luliconazole	187164-19-8	active	1.2981	N#CC(=C1SCC(c2ccc(Cl)cc2Cl)S1)n1ccnc1	0.713483	15
66	Climbazole	38083-17-9	active	13.3332	CC(C)(C)C(=O)C(Oc1ccc(Cl)cc1)n1ccnc1	0.712042	16
67	Isoconazole	27523-40-6	active	10.1235	Clc1ccc(C(Cn2ccnc2)OCc2c(Cl)cccc2Cl)c(Cl)c1	0.89881	1
67	Miconazole	22916-47-8	active	7.73866	Clc1ccc(COC(Cn2ccnc2)c2ccc(Cl)cc2Cl)c(Cl)c1	0.89881	2
67	Econazole nitrate	24169-02-6	active	0.679556	Clc1ccc(COC(Cn2ccnc2)c2ccc(Cl)cc2Cl)cc1	0.892857	3
67	Imazalil, Imazalil sulfate	35554-44-0, 58594-72-2	active	0.683702	C=CCOC(Cn1ccnc1)c1ccc(Cl)cc1Cl	0.869048	4
67	Sulconazole nitrate	61318-91-0	active	3.08081	Clc1ccc(CSC(Cn2ccnc2)c2ccc(Cl)cc2Cl)cc1	0.808383	5
67	Tioconazole	65899-73-2	active	5.5157	Clc1ccc(C(Cn2ccnc2)OCc2ccsc2Cl)c(Cl)c1	0.787234	6
67	Sertaconazole nitrate	99592-39-9	active	5.07379	Clc1ccc(C(Cn2ccnc2)OCc2csc3c(Cl)cccc23)c(Cl)c1	0.765306	7
67	Butoconazole nitrate	64872-77-1	active	13.7615	Clc1ccc(CCC(Cn2ccnc2)Sc2c(Cl)cccc2Cl)cc1	0.763006	8
67	Luliconazole	187164-19-8	active	1.2981	N#CC(=C1SCC(c2ccc(Cl)cc2Cl)S1)n1ccnc1	0.735632	9
67	Chlormidazole	3689-76-7	inactive		Cc1nc2ccccc2n1Cc1ccc(Cl)cc1	0.713483	10
67	Clemizole hydrochloride	1163-36-6	inactive		Clc1ccc(Cn2c(CN3CCCC3)nc3ccccc32)cc1	0.707182	11
67	Lanoconazole	101530-10-3	active	3.10171	N#CC(=C1SCC(c2ccccc2Cl)S1)n1ccnc1	0.706897	12
67	Bifonazole	60628-96-8	active	0.87418	c1ccc(-c2ccc(C(c3ccccc3)n3ccnc3)cc2)cc1	0.701754	13
68	Climbazole	38083-17-9	active	13.3332	CC(C)(C)C(=O)C(Oc1ccc(Cl)cc1)n1ccnc1	0.834254	1
68	Imiloxan	81167-16-0	inactive		CCn1ccnc1CC1COc2ccccc2O1	0.763736	2
68	Imazalil, Imazalil sulfate	35554-44-0, 58594-72-2	active	0.683702	C=CCOC(Cn1ccnc1)c1ccc(Cl)cc1Cl	0.759563	3
68	Econazole nitrate	24169-02-6	active	0.679556	Clc1ccc(COC(Cn2ccnc2)c2ccc(Cl)cc2Cl)cc1	0.743316	4
68	Isoconazole	27523-40-6	active	10.1235	Clc1ccc(C(Cn2ccnc2)OCc2c(Cl)cccc2Cl)c(Cl)c1	0.739362	5
68	Miconazole	22916-47-8	active	7.73866	Clc1ccc(COC(Cn2ccnc2)c2ccc(Cl)cc2Cl)c(Cl)c1	0.739362	6
68	Ketoconazole	65277-42-1	inactive		CC(=O)N1CCN(c2ccc(OCC3COC(Cn4ccnc4)(c4ccc(Cl)cc4Cl)O3)cc2)CC1	0.721461	7
69	Tioconazole	65899-73-2	active	5.5157	Clc1ccc(C(Cn2ccnc2)OCc2ccsc2Cl)c(Cl)c1	0.926316	1
69	Econazole nitrate	24169-02-6	active	0.679556	Clc1ccc(COC(Cn2ccnc2)c2ccc(Cl)cc2Cl)cc1	0.851064	2
69	Isoconazole	27523-40-6	active	10.1235	Clc1ccc(C(Cn2ccnc2)OCc2c(Cl)cccc2Cl)c(Cl)c1	0.846561	3
69	Miconazole	22916-47-8	active	7.73866	Clc1ccc(COC(Cn2ccnc2)c2ccc(Cl)cc2Cl)c(Cl)c1	0.846561	4
69	Imazalil, Imazalil sulfate	35554-44-0, 58594-72-2	active	0.683702	C=CCOC(Cn1ccnc1)c1ccc(Cl)cc1Cl	0.829787	5
69	Butoconazole nitrate	64872-77-1	active	13.7615	Clc1ccc(CCC(Cn2ccnc2)Sc2c(Cl)cccc2Cl)cc1	0.772487	6
69	Sulconazole nitrate	61318-91-0	active	3.08081	Clc1ccc(CSC(Cn2ccnc2)c2ccc(Cl)cc2Cl)cc1	0.765957	7
69	Oxiconazole nitrate	64211-46-7	active	2.66032	Clc1ccc(CON=C(Cn2ccnc2)c2ccc(Cl)cc2Cl)c(Cl)c1	0.765306	8
69	Luliconazole	187164-19-8	active	1.2981	N#CC(=C1SCC(c2ccc(Cl)cc2Cl)S1)n1ccnc1	0.702564	9
70	Butoconazole nitrate	64872-77-1	active	13.7615	Clc1ccc(CCC(Cn2ccnc2)Sc2c(Cl)cccc2Cl)cc1	0.94	1
70	Luliconazole	187164-19-8	active	1.2981	N#CC(=C1SCC(c2ccc(Cl)cc2Cl)S1)n1ccnc1	0.882353	2
70	Lanoconazole	101530-10-3	active	3.10171	N#CC(=C1SCC(c2ccccc2Cl)S1)n1ccnc1	0.849673	3
70	Oxiconazole nitrate	64211-46-7	active	2.66032	Clc1ccc(CON=C(Cn2ccnc2)c2ccc(Cl)cc2Cl)c(Cl)c1	0.808383	4
70	Econazole nitrate	24169-02-6	active	0.679556	Clc1ccc(COC(Cn2ccnc2)c2ccc(Cl)cc2Cl)cc1	0.798817	5
70	Isoconazole	27523-40-6	active	10.1235	Clc1ccc(C(Cn2ccnc2)OCc2c(Cl)cccc2Cl)c(Cl)c1	0.794118	6
70	Miconazole	22916-47-8	active	7.73866	Clc1ccc(COC(Cn2ccnc2)c2ccc(Cl)cc2Cl)c(Cl)c1	0.794118	7
70	Tioconazole	65899-73-2	active	5.5157	Clc1ccc(C(Cn2ccnc2)OCc2ccsc2Cl)c(Cl)c1	0.788889	8
70	Imazalil, Imazalil sulfate	35554-44-0, 58594-72-2	active	0.683702	C=CCOC(Cn1ccnc1)c1ccc(Cl)cc1Cl	0.775148	9
70	Sertaconazole nitrate	99592-39-9	active	5.07379	Clc1ccc(C(Cn2ccnc2)OCc2csc3c(Cl)cccc23)c(Cl)c1	0.765957	10
70	1-Benzyl-3-methylimidazolium chloride	36443-80-8	inactive		C[n+]1ccn(Cc2ccccc2)c1	0.765101	11
70	Bifonazole	60628-96-8	active	0.87418	c1ccc(-c2ccc(C(c3ccccc3)n3ccnc3)cc2)cc1	0.753165	12
70	Chlormidazole	3689-76-7	inactive		Cc1nc2ccccc2n1Cc1ccc(Cl)cc1	0.721893	13
70	Clemizole hydrochloride	1163-36-6	inactive		Clc1ccc(Cn2c(CN3CCCC3)nc3ccccc32)cc1	0.715116	14
71	Benperidol	2062-84-2	inactive		O=C(CCCN1CCC(n2c(=O)[nH]c3ccccc32)CC1)c1ccc(F)cc1	0.95	1
71	Droperidol	548-73-2	inactive		O=C(CCCN1CC=C(n2c(=O)[nH]c3ccccc32)CC1)c1ccc(F)cc1	0.922652	2
71	Pimozide	2062-78-4	inactive		O=c1[nH]c2ccccc2n1C1CCN(CCCC(c2ccc(F)cc2)c2ccc(F)cc2)CC1	0.833333	3
71	Mizolastine	108612-45-9	inactive		CN(c1nccc(=O)[nH]1)C1CCN(c2nc3ccccc3n2Cc2ccc(F)cc2)CC1	0.808081	4
71	Mebendazole	31431-39-7	inactive		COC(=O)Nc1nc2cc(C(=O)c3ccccc3)ccc2[nH]1	0.807292	5
71	Ramosetron hydrochloride	132907-72-3	inactive		Cn1cc(C(=O)C2CCc3[nH]cnc3C2)c2ccccc21	0.793103	6
71	Alosetron hydrochloride	122852-69-1	inactive		Cc1nc[nH]c1CN1CCc2c(c3ccccc3n2C)C1=O	0.782178	7
71	Fabesetron	129300-27-2	inactive		Cc1[nH]cnc1CC1CCc2c(C)c3ccccc3n2C1=O	0.758794	8
71	Itasetron	123258-84-4	inactive		CN1C2CCC1CC(NC(=O)n1c(=O)[nH]c3ccccc31)C2	0.75	9
71	Nocodazole	31430-18-9	active	2.51151	COC(=O)Nc1nc2cc(C(=O)c3cccs3)ccc2[nH]1	0.741627	10
71	Ondansetron, Ondansetron hydrochloride dihydrate	99614-02-5, 103639-04-9	inactive		Cc1nccn1CC1CCc2c(c3ccccc3n2C)C1=O	0.740196	11
71	Domperidone	57808-66-9	inactive		O=c1[nH]c2ccccc2n1CCCN1CCC(n2c(=O)[nH]c3cc(Cl)ccc32)CC1	0.723618	12
71	Parbendazole	14255-87-9	active	2.18105	CCCCc1ccc2[nH]c(NC(=O)OC)nc2c1	0.719577	13
71	Imiquimod	99011-02-6	inactive		CC(C)Cn1cnc2c(N)nc3ccccc3c21	0.717277	14
71	4,5-Diphenylimidazole	668-94-0	inactive		c1ccc(-c2nc[nH]c2-c2ccccc2)cc1	0.712707	15
71	Procodazole	23249-97-0	inactive		O=C(O)CCc1nc2ccccc2[nH]1	0.71123	16
71	Imazodan	84243-58-3	active	7.21552	O=C1CCC(c2ccc(-n3ccnc3)cc2)=NN1	0.705584	17
71	Ensulizole	27503-81-7	inactive		O=S(=O)(O)c1ccc2[nH]c(-c3ccccc3)nc2c1	0.704082	18
71	Clemizole hydrochloride	1163-36-6	inactive		Clc1ccc(Cn2c(CN3CCCC3)nc3ccccc32)cc1	0.703125	19
71	Liarozole hydrochloride	145858-50-0	active	0.510819	Clc1cccc(C(c2ccc3nc[nH]c3c2)n2ccnc2)c1	0.702439	20
71	Alpidem	82626-01-5	inactive		CCCN(CCC)C(=O)Cc1c(-c2ccc(Cl)cc2)nc2ccc(Cl)cn12	0.701923	21
71	Enoximone	77671-31-9	inactive		CSc1ccc(C(=O)c2[nH]c(=O)[nH]c2C)cc1	0.700508	22
71	Chlormidazole	3689-76-7	inactive		Cc1nc2ccccc2n1Cc1ccc(Cl)cc1	0.7	23
72	Sertaconazole nitrate	99592-39-9	active	5.07379	Clc1ccc(C(Cn2ccnc2)OCc2csc3c(Cl)cccc23)c(Cl)c1	0.926316	1
72	Econazole nitrate	24169-02-6	active	0.679556	Clc1ccc(COC(Cn2ccnc2)c2ccc(Cl)cc2Cl)cc1	0.877778	2
72	Imazalil, Imazalil sulfate	35554-44-0, 58594-72-2	active	0.683702	C=CCOC(Cn1ccnc1)c1ccc(Cl)cc1Cl	0.876404	3
72	Isoconazole	27523-40-6	active	10.1235	Clc1ccc(C(Cn2ccnc2)OCc2c(Cl)cccc2Cl)c(Cl)c1	0.872928	4
72	Miconazole	22916-47-8	active	7.73866	Clc1ccc(COC(Cn2ccnc2)c2ccc(Cl)cc2Cl)c(Cl)c1	0.872928	5
72	Sulconazole nitrate	61318-91-0	active	3.08081	Clc1ccc(CSC(Cn2ccnc2)c2ccc(Cl)cc2Cl)cc1	0.788889	6
72	Oxiconazole nitrate	64211-46-7	active	2.66032	Clc1ccc(CON=C(Cn2ccnc2)c2ccc(Cl)cc2Cl)c(Cl)c1	0.787234	7
72	Butoconazole nitrate	64872-77-1	active	13.7615	Clc1ccc(CCC(Cn2ccnc2)Sc2c(Cl)cccc2Cl)cc1	0.775956	8
72	Luliconazole	187164-19-8	active	1.2981	N#CC(=C1SCC(c2ccc(Cl)cc2Cl)S1)n1ccnc1	0.740541	9
72	Lanoconazole	101530-10-3	active	3.10171	N#CC(=C1SCC(c2ccccc2Cl)S1)n1ccnc1	0.713514	10
73	Oxibendazole	20559-55-1	inactive		CCCOc1ccc2[nH]c(NC(=O)OC)nc2c1	0.78673	1
74	1-[2-(Trifluoromethyl)phenyl]-1H-imidazole	25371-96-4	active	6.94386	FC(F)(F)c1ccccc1-n1ccnc1	0.798742	1
74	Anagrelide hydrochloride	58579-51-4	inactive		Oc1cn2c(n1)Nc1ccc(Cl)c(Cl)c1C2	0.770492	2
74	1-Benzyl-3-methylimidazolium chloride	36443-80-8	inactive		C[n+]1ccn(Cc2ccccc2)c1	0.75	3
74	Imazalil, Imazalil sulfate	35554-44-0, 58594-72-2	active	0.683702	C=CCOC(Cn1ccnc1)c1ccc(Cl)cc1Cl	0.741573	4
74	Chlormidazole	3689-76-7	inactive		Cc1nc2ccccc2n1Cc1ccc(Cl)cc1	0.729885	5
74	Econazole nitrate	24169-02-6	active	0.679556	Clc1ccc(COC(Cn2ccnc2)c2ccc(Cl)cc2Cl)cc1	0.725275	6
74	Isoconazole	27523-40-6	active	10.1235	Clc1ccc(C(Cn2ccnc2)OCc2c(Cl)cccc2Cl)c(Cl)c1	0.721311	7
74	Miconazole	22916-47-8	active	7.73866	Clc1ccc(COC(Cn2ccnc2)c2ccc(Cl)cc2Cl)c(Cl)c1	0.721311	8
74	Estazolam	29975-16-4	inactive		Clc1ccc2c(c1)C(c1ccccc1)=NCc1nncn1-2	0.718232	9
74	Clemizole hydrochloride	1163-36-6	inactive		Clc1ccc(Cn2c(CN3CCCC3)nc3ccccc32)cc1	0.703911	10
74	Lanoconazole	101530-10-3	active	3.10171	N#CC(=C1SCC(c2ccccc2Cl)S1)n1ccnc1	0.703488	11
74	Etomidate	33125-97-2	inactive		CCOC(=O)c1cncn1C(C)c1ccccc1	0.700535	12
74	Alprazolam	28981-97-7	active	4.21632	Cc1nnc2n1-c1ccc(Cl)cc1C(c1ccccc1)=NC2	0.7	13
75	Mizolastine	108612-45-9	inactive		CN(c1nccc(=O)[nH]1)C1CCN(c2nc3ccccc3n2Cc2ccc(F)cc2)CC1	0.740909	1
75	Gonadorelin hydrochloride	51952-41-1	inactive		CC(C)CC(NC(=O)CNC(=O)C(Cc1ccc(O)cc1)NC(=O)C(CO)NC(=O)C(Cc1c[nH]c2ccccc12)NC(=O)C(Cc1cnc[nH]1)NC(=O)C1CCC(=O)N1)C(=O)NC(CCCNC(=N)N)C(=O)N1CCCC1C(=O)NCC(N)=O	0.736842	2
75	Leuprolide acetate salt	74381-53-6	inactive		CCNC(=O)C1CCCN1C(=O)C(CCCNC(=N)N)NC(=O)C(CC(C)C)NC(=O)C(CC(C)C)NC(=O)C(Cc1ccc(O)cc1)NC(=O)C(CO)NC(=O)C(Cc1c[nH]c2ccccc12)NC(=O)C(Cc1cnc[nH]1)NC(=O)C1CCC(=O)N1	0.736842	3
75	Itasetron	123258-84-4	inactive		CN1C2CCC1CC(NC(=O)n1c(=O)[nH]c3ccccc31)C2	0.735294	4
75	Pimozide	2062-78-4	inactive		O=c1[nH]c2ccccc2n1C1CCN(CCCC(c2ccc(F)cc2)c2ccc(F)cc2)CC1	0.734597	5
75	Goserelin acetate	145781-92-6	inactive		CC(C)CC(NC(=O)C(COC(C)(C)C)NC(=O)C(Cc1ccc(O)cc1)NC(=O)C(CO)NC(=O)C(Cc1c[nH]c2ccccc12)NC(=O)C(Cc1c[nH]cn1)NC(=O)C1CCC(=O)N1)C(=O)NC(CCCNC(=N)N)C(=O)N1CCCC1C(=O)NNC(N)=O	0.726562	6
75	Domperidone	57808-66-9	inactive		O=c1[nH]c2ccccc2n1CCCN1CCC(n2c(=O)[nH]c3cc(Cl)ccc32)CC1	0.719626	7
75	Benperidol	2062-84-2	inactive		O=C(CCCN1CCC(n2c(=O)[nH]c3ccccc32)CC1)c1ccc(F)cc1	0.716895	8
75	Bretazenil	84379-13-5	inactive		CC(C)(C)OC(=O)c1ncn2c1C1CCCN1C(=O)c1c(Br)cccc1-2	0.71308	9
75	Tenatoprazole	113712-98-4	inactive		COc1ccc2[nH]c(S(=O)Cc3ncc(C)c(OC)c3C)nc2n1	0.71308	10
75	Fabesetron	129300-27-2	inactive		Cc1[nH]cnc1CC1CCc2c(C)c3ccccc3n2C1=O	0.712329	11
75	Sulmazole	73384-60-8	inactive		COc1cc(S(C)=O)ccc1-c1nc2ncccc2[nH]1	0.711864	12
75	Alosetron hydrochloride	122852-69-1	inactive		Cc1nc[nH]c1CN1CCc2c(c3ccccc3n2C)C1=O	0.711111	13
75	Lansoprazole	103577-45-3	active	12.3481	Cc1c(OCC(F)(F)F)ccnc1CS(=O)c1nc2ccccc2[nH]1	0.710638	14
75	Dazmegrel	76894-77-4	inactive		Cc1c(Cn2ccnc2)c2ccccc2n1CCC(=O)O	0.71028	15
75	N-Benzyl-9-(tetrahydro-2H-pyran-2-yl)adenine	2312-73-4	active	2.7306	c1ccc(CNc2ncnc3c2ncn3C2CCCCO2)cc1	0.709524	16
75	Liarozole hydrochloride	145858-50-0	active	0.510819	Clc1cccc(C(c2ccc3nc[nH]c3c2)n2ccnc2)c1	0.707763	17
75	Iomazenil	127985-21-1	inactive		CCOC(=O)c1ncn2c1CN(C)C(=O)c1c(I)cccc1-2	0.704846	18
75	Flumazenil	78755-81-4	inactive		CCOC(=O)c1ncn2c1CN(C)C(=O)c1cc(F)ccc1-2	0.701754	19
76	Letrozole	112809-51-5	active	0.0173247	N#Cc1ccc(C(c2ccc(C#N)cc2)n2cncn2)cc1	0.870968	1
76	Myclobutanil	88671-89-0	active	5.01537	CCCCC(C#N)(Cn1cncn1)c1ccc(Cl)cc1	0.850394	2
76	Fenbuconazole	114369-43-6	active	33.082	N#CC(CCc1ccc(Cl)cc1)(Cn1cncn1)c1ccccc1	0.830769	3
76	Penconazole	66246-88-6	active	14.2208	CCCC(Cn1cncn1)c1ccc(Cl)cc1Cl	0.75188	4
76	Tebuconazole	107534-96-3	active	33.413	CC(C)(C)C(O)(CCc1ccc(Cl)cc1)Cn1cncn1	0.730496	5
77	Sulfentrazone	122836-35-5	inactive		Cc1nn(-c2cc(NS(C)(=O)=O)c(Cl)cc2Cl)c(=O)n1C(F)F	0.712821	1
78	Propiconazole	60207-90-1	active	31.1995	CCCC1COC(Cn2cncn2)(c2ccc(Cl)cc2Cl)O1	0.993333	1
78	Azaconazole	60207-31-0	inactive		Clc1ccc(C2(Cn3cncn3)OCCO2)c(Cl)c1	0.986577	2
78	Tetraconazole	112281-77-3	active	7.36097	FC(F)C(F)(F)OCC(Cn1cncn1)c1ccc(Cl)cc1Cl	0.803797	3
78	Paclobutrazol	76738-62-0	inactive		CC(C)(C)C(O)C(Cc1ccc(Cl)cc1)n1cncn1	0.773585	4
78	Imazalil, Imazalil sulfate	35554-44-0, 58594-72-2	active	0.683702	C=CCOC(Cn1ccnc1)c1ccc(Cl)cc1Cl	0.763006	5
78	Penconazole	66246-88-6	active	14.2208	CCCC(Cn1cncn1)c1ccc(Cl)cc1Cl	0.756579	6
78	Tebuconazole	107534-96-3	active	33.413	CC(C)(C)C(O)(CCc1ccc(Cl)cc1)Cn1cncn1	0.748428	7
78	Econazole nitrate	24169-02-6	active	0.679556	Clc1ccc(COC(Cn2ccnc2)c2ccc(Cl)cc2Cl)cc1	0.745763	8
78	Isoconazole	27523-40-6	active	10.1235	Clc1ccc(C(Cn2ccnc2)OCc2c(Cl)cccc2Cl)c(Cl)c1	0.741573	9
78	Miconazole	22916-47-8	active	7.73866	Clc1ccc(COC(Cn2ccnc2)c2ccc(Cl)cc2Cl)c(Cl)c1	0.741573	10
78	Ipconazole	125225-28-7	active	3.96725	CC(C)C1CCC(Cc2ccc(Cl)cc2)C1(O)Cn1cncn1	0.740741	11
78	Triticonazole	131983-72-7	inactive		CC1(C)CCC(=Cc2ccc(Cl)cc2)C1(O)Cn1cncn1	0.731707	12
78	Triadimenol	55219-65-3	active	25.708	CC(C)(C)C(O)C(Oc1ccc(Cl)cc1)n1cncn1	0.728324	13
78	Fluconazole	86386-73-4	inactive		OC(Cn1cncn1)(Cn1cncn1)c1ccc(F)cc1F	0.70303	14
79	Myclobutanil	88671-89-0	active	5.01537	CCCCC(C#N)(Cn1cncn1)c1ccc(Cl)cc1	0.959677	1
79	Penconazole	66246-88-6	active	14.2208	CCCC(Cn1cncn1)c1ccc(Cl)cc1Cl	0.853846	2
79	Anastrozole	120511-73-1	active	0.29668	CC(C)(C#N)c1cc(Cn2cncn2)cc(C(C)(C)C#N)c1	0.830769	3
79	Tebuconazole	107534-96-3	active	33.413	CC(C)(C)C(O)(CCc1ccc(Cl)cc1)Cn1cncn1	0.826087	4
79	Letrozole	112809-51-5	active	0.0173247	N#Cc1ccc(C(c2ccc(C#N)cc2)n2cncn2)cc1	0.818182	5
79	Paclobutrazol	76738-62-0	inactive		CC(C)(C)C(O)C(Cc1ccc(Cl)cc1)n1cncn1	0.79021	6
79	Triticonazole	131983-72-7	inactive		CC1(C)CCC(=Cc2ccc(Cl)cc2)C1(O)Cn1cncn1	0.77931	7
79	Ipconazole	125225-28-7	active	3.96725	CC(C)C1CCC(Cc2ccc(Cl)cc2)C1(O)Cn1cncn1	0.777778	8
79	Tetraconazole	112281-77-3	active	7.36097	FC(F)C(F)(F)OCC(Cn1cncn1)c1ccc(Cl)cc1Cl	0.75	9
79	Flutriafol	76674-21-0	active	48.5577	OC(Cn1cncn1)(c1ccc(F)cc1)c1ccccc1F	0.702703	10
80	Fluconazole	86386-73-4	inactive		OC(Cn1cncn1)(Cn1cncn1)c1ccc(F)cc1F	0.933333	1
80	Tebuconazole	107534-96-3	active	33.413	CC(C)(C)C(O)(CCc1ccc(Cl)cc1)Cn1cncn1	0.791667	2
80	Triticonazole	131983-72-7	inactive		CC1(C)CCC(=Cc2ccc(Cl)cc2)C1(O)Cn1cncn1	0.771812	3
80	Ipconazole	125225-28-7	active	3.96725	CC(C)C1CCC(Cc2ccc(Cl)cc2)C1(O)Cn1cncn1	0.77027	4
80	Paclobutrazol	76738-62-0	inactive		CC(C)(C)C(O)C(Cc1ccc(Cl)cc1)n1cncn1	0.746667	5
80	Voriconazole	137234-62-9	inactive		CC(c1ncncc1F)C(O)(Cn1cncn1)c1ccc(F)cc1F	0.739884	6
80	Tetraconazole	112281-77-3	active	7.36097	FC(F)C(F)(F)OCC(Cn1cncn1)c1ccc(Cl)cc1Cl	0.732026	7
80	Letrozole	112809-51-5	active	0.0173247	N#Cc1ccc(C(c2ccc(C#N)cc2)n2cncn2)cc1	0.72028	8
80	Azaconazole	60207-31-0	inactive		Clc1ccc(C2(Cn3cncn3)OCCO2)c(Cl)c1	0.703704	9
80	Fenbuconazole	114369-43-6	active	33.082	N#CC(CCc1ccc(Cl)cc1)(Cn1cncn1)c1ccccc1	0.702703	10
81	Tebuconazole	107534-96-3	active	33.413	CC(C)(C)C(O)(CCc1ccc(Cl)cc1)Cn1cncn1	0.940741	1
81	Triticonazole	131983-72-7	inactive		CC1(C)CCC(=Cc2ccc(Cl)cc2)C1(O)Cn1cncn1	0.928058	2
81	Paclobutrazol	76738-62-0	inactive		CC(C)(C)C(O)C(Cc1ccc(Cl)cc1)n1cncn1	0.873239	3
81	Penconazole	66246-88-6	active	14.2208	CCCC(Cn1cncn1)c1ccc(Cl)cc1Cl	0.805755	4
81	Myclobutanil	88671-89-0	active	5.01537	CCCCC(C#N)(Cn1cncn1)c1ccc(Cl)cc1	0.794326	5
81	Tetraconazole	112281-77-3	active	7.36097	FC(F)C(F)(F)OCC(Cn1cncn1)c1ccc(Cl)cc1Cl	0.781457	6
81	Fenbuconazole	114369-43-6	active	33.082	N#CC(CCc1ccc(Cl)cc1)(Cn1cncn1)c1ccccc1	0.777778	7
81	Flutriafol	76674-21-0	active	48.5577	OC(Cn1cncn1)(c1ccc(F)cc1)c1ccccc1F	0.77027	8
81	Fluconazole	86386-73-4	inactive		OC(Cn1cncn1)(Cn1cncn1)c1ccc(F)cc1F	0.754967	9
81	Propiconazole	60207-90-1	active	31.1995	CCCC1COC(Cn2cncn2)(c2ccc(Cl)cc2Cl)O1	0.746914	10
81	Etaconazole	60207-93-4	active	26.278	CCC1COC(Cn2cncn2)(c2ccc(Cl)cc2Cl)O1	0.740741	11
81	Azaconazole	60207-31-0	inactive		Clc1ccc(C2(Cn3cncn3)OCCO2)c(Cl)c1	0.73913	12
82	Etizolam	40054-69-1	active	23.7101	CCc1cc2c(s1)-n1c(C)nnc1CN=C2c1ccccc1Cl	0.952941	1
82	Brotizolam	57801-81-7	active	11.8832	Cc1nnc2n1-c1sc(Br)cc1C(c1ccccc1Cl)=NC2	0.904494	2
82	Apafant	105219-56-5	inactive		Cc1nnc2n1-c1sc(CCC(=O)N3CCOCC3)cc1C(c1ccccc1Cl)=NC2	0.841026	3
82	Alprazolam	28981-97-7	active	4.21632	Cc1nnc2n1-c1ccc(Cl)cc1C(c1ccccc1)=NC2	0.788889	4
82	Estazolam	29975-16-4	inactive		Clc1ccc2c(c1)C(c1ccccc1)=NCc1nncn1-2	0.758065	5
83	Anastrozole	120511-73-1	active	0.29668	CC(C)(C#N)c1cc(Cn2cncn2)cc(C(C)(C)C#N)c1	0.870968	1
83	Fenbuconazole	114369-43-6	active	33.082	N#CC(CCc1ccc(Cl)cc1)(Cn1cncn1)c1ccccc1	0.818182	2
83	Myclobutanil	88671-89-0	active	5.01537	CCCCC(C#N)(Cn1cncn1)c1ccc(Cl)cc1	0.781955	3
83	Penconazole	66246-88-6	active	14.2208	CCCC(Cn1cncn1)c1ccc(Cl)cc1Cl	0.727941	4
83	Flutriafol	76674-21-0	active	48.5577	OC(Cn1cncn1)(c1ccc(F)cc1)c1ccccc1F	0.72028	5
83	Bifonazole	60628-96-8	active	0.87418	c1ccc(-c2ccc(C(c3ccccc3)n3ccnc3)cc2)cc1	0.712329	6
84	Fenbuconazole	114369-43-6	active	33.082	N#CC(CCc1ccc(Cl)cc1)(Cn1cncn1)c1ccccc1	0.959677	1
84	Penconazole	66246-88-6	active	14.2208	CCCC(Cn1cncn1)c1ccc(Cl)cc1Cl	0.888889	2
84	Anastrozole	120511-73-1	active	0.29668	CC(C)(C#N)c1cc(Cn2cncn2)cc(C(C)(C)C#N)c1	0.850394	3
84	Tebuconazole	107534-96-3	active	33.413	CC(C)(C)C(O)(CCc1ccc(Cl)cc1)Cn1cncn1	0.844444	4
84	Paclobutrazol	76738-62-0	inactive		CC(C)(C)C(O)C(Cc1ccc(Cl)cc1)n1cncn1	0.820144	5
84	Triticonazole	131983-72-7	inactive		CC1(C)CCC(=Cc2ccc(Cl)cc2)C1(O)Cn1cncn1	0.795775	6
84	Ipconazole	125225-28-7	active	3.96725	CC(C)C1CCC(Cc2ccc(Cl)cc2)C1(O)Cn1cncn1	0.794326	7
84	Letrozole	112809-51-5	active	0.0173247	N#Cc1ccc(C(c2ccc(C#N)cc2)n2cncn2)cc1	0.781955	8
84	Tetraconazole	112281-77-3	active	7.36097	FC(F)C(F)(F)OCC(Cn1cncn1)c1ccc(Cl)cc1Cl	0.765517	9
85	Myclobutanil	88671-89-0	active	5.01537	CCCCC(C#N)(Cn1cncn1)c1ccc(Cl)cc1	0.888889	1
85	Tetraconazole	112281-77-3	active	7.36097	FC(F)C(F)(F)OCC(Cn1cncn1)c1ccc(Cl)cc1Cl	0.854015	2
85	Fenbuconazole	114369-43-6	active	33.082	N#CC(CCc1ccc(Cl)cc1)(Cn1cncn1)c1ccccc1	0.853846	3
85	Tebuconazole	107534-96-3	active	33.413	CC(C)(C)C(O)(CCc1ccc(Cl)cc1)Cn1cncn1	0.816176	4
85	Ipconazole	125225-28-7	active	3.96725	CC(C)C1CCC(Cc2ccc(Cl)cc2)C1(O)Cn1cncn1	0.805755	5
85	Paclobutrazol	76738-62-0	inactive		CC(C)(C)C(O)C(Cc1ccc(Cl)cc1)n1cncn1	0.792857	6
85	Triticonazole	131983-72-7	inactive		CC1(C)CCC(=Cc2ccc(Cl)cc2)C1(O)Cn1cncn1	0.769231	7
85	Etaconazole	60207-93-4	active	26.278	CCC1COC(Cn2cncn2)(c2ccc(Cl)cc2Cl)O1	0.756579	8
85	Azaconazole	60207-31-0	inactive		Clc1ccc(C2(Cn3cncn3)OCCO2)c(Cl)c1	0.754967	9
85	Anastrozole	120511-73-1	active	0.29668	CC(C)(C#N)c1cc(Cn2cncn2)cc(C(C)(C)C#N)c1	0.75188	10
85	Propiconazole	60207-90-1	active	31.1995	CCCC1COC(Cn2cncn2)(c2ccc(Cl)cc2Cl)O1	0.751634	11
85	Letrozole	112809-51-5	active	0.0173247	N#Cc1ccc(C(c2ccc(C#N)cc2)n2cncn2)cc1	0.727941	12
86	Etaconazole	60207-93-4	active	26.278	CCC1COC(Cn2cncn2)(c2ccc(Cl)cc2Cl)O1	0.993333	1
86	Azaconazole	60207-31-0	inactive		Clc1ccc(C2(Cn3cncn3)OCCO2)c(Cl)c1	0.98	2
86	Tetraconazole	112281-77-3	active	7.36097	FC(F)C(F)(F)OCC(Cn1cncn1)c1ccc(Cl)cc1Cl	0.798742	3
86	Paclobutrazol	76738-62-0	inactive		CC(C)(C)C(O)C(Cc1ccc(Cl)cc1)n1cncn1	0.779874	4
86	Imazalil, Imazalil sulfate	35554-44-0, 58594-72-2	active	0.683702	C=CCOC(Cn1ccnc1)c1ccc(Cl)cc1Cl	0.758621	5
86	Tebuconazole	107534-96-3	active	33.413	CC(C)(C)C(O)(CCc1ccc(Cl)cc1)Cn1cncn1	0.754717	6
86	Penconazole	66246-88-6	active	14.2208	CCCC(Cn1cncn1)c1ccc(Cl)cc1Cl	0.751634	7
86	Ipconazole	125225-28-7	active	3.96725	CC(C)C1CCC(Cc2ccc(Cl)cc2)C1(O)Cn1cncn1	0.746914	8
86	Econazole nitrate	24169-02-6	active	0.679556	Clc1ccc(COC(Cn2ccnc2)c2ccc(Cl)cc2Cl)cc1	0.741573	9
86	Triticonazole	131983-72-7	inactive		CC1(C)CCC(=Cc2ccc(Cl)cc2)C1(O)Cn1cncn1	0.737805	10
86	Isoconazole	27523-40-6	active	10.1235	Clc1ccc(C(Cn2ccnc2)OCc2c(Cl)cccc2Cl)c(Cl)c1	0.73743	11
86	Miconazole	22916-47-8	active	7.73866	Clc1ccc(COC(Cn2ccnc2)c2ccc(Cl)cc2Cl)c(Cl)c1	0.73743	12
86	Triadimenol	55219-65-3	active	25.708	CC(C)(C)C(O)C(Oc1ccc(Cl)cc1)n1cncn1	0.734104	13
87	Ipconazole	125225-28-7	active	3.96725	CC(C)C1CCC(Cc2ccc(Cl)cc2)C1(O)Cn1cncn1	0.940741	1
87	Triticonazole	131983-72-7	inactive		CC1(C)CCC(=Cc2ccc(Cl)cc2)C1(O)Cn1cncn1	0.927007	2
87	Paclobutrazol	76738-62-0	inactive		CC(C)(C)C(O)C(Cc1ccc(Cl)cc1)n1cncn1	0.926471	3
87	Myclobutanil	88671-89-0	active	5.01537	CCCCC(C#N)(Cn1cncn1)c1ccc(Cl)cc1	0.844444	4
87	Fenbuconazole	114369-43-6	active	33.082	N#CC(CCc1ccc(Cl)cc1)(Cn1cncn1)c1ccccc1	0.826087	5
87	Penconazole	66246-88-6	active	14.2208	CCCC(Cn1cncn1)c1ccc(Cl)cc1Cl	0.816176	6
87	Flutriafol	76674-21-0	active	48.5577	OC(Cn1cncn1)(c1ccc(F)cc1)c1ccccc1F	0.791667	7
87	Tetraconazole	112281-77-3	active	7.36097	FC(F)C(F)(F)OCC(Cn1cncn1)c1ccc(Cl)cc1Cl	0.790541	8
87	Fluconazole	86386-73-4	inactive		OC(Cn1cncn1)(Cn1cncn1)c1ccc(F)cc1F	0.763514	9
87	Propiconazole	60207-90-1	active	31.1995	CCCC1COC(Cn2cncn2)(c2ccc(Cl)cc2Cl)O1	0.754717	10
87	Etaconazole	60207-93-4	active	26.278	CCC1COC(Cn2cncn2)(c2ccc(Cl)cc2Cl)O1	0.748428	11
87	Azaconazole	60207-31-0	inactive		Clc1ccc(C2(Cn3cncn3)OCCO2)c(Cl)c1	0.746835	12
87	Anastrozole	120511-73-1	active	0.29668	CC(C)(C#N)c1cc(Cn2cncn2)cc(C(C)(C)C#N)c1	0.730496	13
87	Triadimenol	55219-65-3	active	25.708	CC(C)(C)C(O)C(Oc1ccc(Cl)cc1)n1cncn1	0.70122	14
88	Penconazole	66246-88-6	active	14.2208	CCCC(Cn1cncn1)c1ccc(Cl)cc1Cl	0.854015	1
88	Azaconazole	60207-31-0	inactive		Clc1ccc(C2(Cn3cncn3)OCCO2)c(Cl)c1	0.814103	2
88	Etaconazole	60207-93-4	active	26.278	CCC1COC(Cn2cncn2)(c2ccc(Cl)cc2Cl)O1	0.803797	3
88	Propiconazole	60207-90-1	active	31.1995	CCCC1COC(Cn2cncn2)(c2ccc(Cl)cc2Cl)O1	0.798742	4
88	Paclobutrazol	76738-62-0	inactive		CC(C)(C)C(O)C(Cc1ccc(Cl)cc1)n1cncn1	0.793333	5
88	Tebuconazole	107534-96-3	active	33.413	CC(C)(C)C(O)(CCc1ccc(Cl)cc1)Cn1cncn1	0.790541	6
88	Ipconazole	125225-28-7	active	3.96725	CC(C)C1CCC(Cc2ccc(Cl)cc2)C1(O)Cn1cncn1	0.781457	7
88	Myclobutanil	88671-89-0	active	5.01537	CCCCC(C#N)(Cn1cncn1)c1ccc(Cl)cc1	0.765517	8
88	Fenbuconazole	114369-43-6	active	33.082	N#CC(CCc1ccc(Cl)cc1)(Cn1cncn1)c1ccccc1	0.75	9
88	Triticonazole	131983-72-7	inactive		CC1(C)CCC(=Cc2ccc(Cl)cc2)C1(O)Cn1cncn1	0.737179	10
88	Flutriafol	76674-21-0	active	48.5577	OC(Cn1cncn1)(c1ccc(F)cc1)c1ccccc1F	0.732026	11
88	Fluconazole	86386-73-4	inactive		OC(Cn1cncn1)(Cn1cncn1)c1ccc(F)cc1F	0.717949	12
89	Triadimenol	55219-65-3	active	25.708	CC(C)(C)C(O)C(Oc1ccc(Cl)cc1)n1cncn1	0.880503	1
89	Climbazole	38083-17-9	active	13.3332	CC(C)(C)C(=O)C(Oc1ccc(Cl)cc1)n1ccnc1	0.820809	2
90	Triadimefon	43121-43-3	active	54.4273	CC(C)(C)C(=O)C(Oc1ccc(Cl)cc1)n1cncn1	0.880503	1
90	Propiconazole	60207-90-1	active	31.1995	CCCC1COC(Cn2cncn2)(c2ccc(Cl)cc2Cl)O1	0.734104	2
90	Etaconazole	60207-93-4	active	26.278	CCC1COC(Cn2cncn2)(c2ccc(Cl)cc2Cl)O1	0.728324	3
90	Climbazole	38083-17-9	active	13.3332	CC(C)(C)C(=O)C(Oc1ccc(Cl)cc1)n1ccnc1	0.726776	4
90	Paclobutrazol	76738-62-0	inactive		CC(C)(C)C(O)C(Cc1ccc(Cl)cc1)n1cncn1	0.72561	5
90	Azaconazole	60207-31-0	inactive		Clc1ccc(C2(Cn3cncn3)OCCO2)c(Cl)c1	0.716763	6
90	Tebuconazole	107534-96-3	active	33.413	CC(C)(C)C(O)(CCc1ccc(Cl)cc1)Cn1cncn1	0.70122	7
91	N-tert-Butyl-2-benzothiazolesulfenamide	95-31-8	active	42.3688	CC(C)(C)NSc1nc2ccccc2s1	0.881481	1
91	2-Methylbenzothiazole	120-75-2	inactive		Cc1nc2ccccc2s1	0.877863	2
91	2-Bromobenzothiazole	2516-40-7	inactive		Brc1nc2ccccc2s1	0.870229	3
91	Benzothiazole	95-16-9	inactive		c1ccc2scnc2c1	0.844444	4
91	2-Aminobenzothiazole	136-95-8	active	31.1995	Nc1nc2ccccc2s1	0.827338	5
91	Methabenzthiazuron	18691-97-9	active	2.08733	CNC(=O)N(C)c1nc2ccccc2s1	0.769737	6
91	2-Amino-4-methylbenzothiazole	1477-42-5	inactive		Cc1cccc2sc(N)nc12	0.754967	7
91	2-Amino-4-chlorobenzothiazole	19952-47-7	inactive		Nc1nc2c(Cl)cccc2s1	0.732026	8
91	2-Amino-5,6-dimethylbenzothiazole	29927-08-0	active	1.23089	Cc1cc2nc(N)sc2cc1C	0.72956	9
92	2-Acetylthiazole	24295-03-2	inactive		CC(=O)c1nccs1	0.825581	1
92	2-Aminothiazole	96-50-4	inactive		Nc1nccs1	0.715909	2
93	2-(2-Methylpropyl)thiazole	18640-74-9	inactive		CC(C)Cc1nccs1	0.825581	1
94	2-Aminobenzothiazole	136-95-8	active	31.1995	Nc1nc2ccccc2s1	0.878571	1
94	2-Amino-4-methylbenzothiazole	1477-42-5	inactive		Cc1cccc2sc(N)nc12	0.81457	2
94	Methabenzthiazuron	18691-97-9	active	2.08733	CNC(=O)N(C)c1nc2ccccc2s1	0.782051	3
94	2-Bromobenzothiazole	2516-40-7	inactive		Brc1nc2ccccc2s1	0.776224	4
94	2-Methylbenzothiazole	120-75-2	inactive		Cc1nc2ccccc2s1	0.770833	5
94	N-tert-Butyl-2-benzothiazolesulfenamide	95-31-8	active	42.3688	CC(C)(C)NSc1nc2ccccc2s1	0.765101	6
94	Benzothiazole	95-16-9	inactive		c1ccc2scnc2c1	0.755102	7
94	2-Amino-5,6-dimethylbenzothiazole	29927-08-0	active	1.23089	Cc1cc2nc(N)sc2cc1C	0.753086	8
94	2,2'-Dithiobisbenzothiazole	120-78-5	inactive		c1ccc2sc(SSc3nc4ccccc4s3)nc2c1	0.732026	9
94	2-Amino-4-phenylthiazole hydrobromide hydrate	52253-69-7	active	6.33284	Nc1nc(-c2ccccc2)cs1	0.723684	10
95	2-Amino-6-methoxybenzothiazole	1747-60-0	active	6.60073	COc1ccc2nc(N)sc2c1	0.918129	1
95	2-Amino-6-ethoxybenzothiazole	94-45-1	active	1.70889	CCOc1ccc2nc(N)sc2c1	0.897143	2
95	Riluzole	1744-22-5	active	9.43918	Nc1nc2ccc(OC(F)(F)F)cc2s1	0.88	3
95	Diamthazole	95-27-2	active	22.3838	CCN(CC)CCOc1ccc2nc(N(C)C)sc2c1	0.857923	4
95	Tioxidazole	61570-90-9	active	0.87418	CCCOc1ccc2nc(NC(=O)OC)sc2c1	0.848649	5
95	2-Aminobenzothiazole	136-95-8	active	31.1995	Nc1nc2ccccc2s1	0.732143	6
95	2-Amino-4-methylbenzothiazole	1477-42-5	inactive		Cc1cccc2sc(N)nc12	0.715909	7
95	Methabenzthiazuron	18691-97-9	active	2.08733	CNC(=O)N(C)c1nc2ccccc2s1	0.709497	8
96	2-Amino-5,6-dimethylbenzothiazole	29927-08-0	active	1.23089	Cc1cc2nc(N)sc2cc1C	0.893333	1
96	2-Aminobenzothiazole	136-95-8	active	31.1995	Nc1nc2ccccc2s1	0.878571	2
96	2-Amino-4-phenylthiazole hydrobromide hydrate	52253-69-7	active	6.33284	Nc1nc(-c2ccccc2)cs1	0.832168	3
96	Methabenzthiazuron	18691-97-9	active	2.08733	CNC(=O)N(C)c1nc2ccccc2s1	0.816993	4
96	2-Amino-4-chlorobenzothiazole	19952-47-7	inactive		Nc1nc2c(Cl)cccc2s1	0.81457	5
96	N-tert-Butyl-2-benzothiazolesulfenamide	95-31-8	active	42.3688	CC(C)(C)NSc1nc2ccccc2s1	0.813793	6
96	2-Methylbenzothiazole	120-75-2	inactive		Cc1nc2ccccc2s1	0.795775	7
96	2-Amino-4-(p-nitrophenyl)thiazole	2104-09-8	active	9.78715	Nc1nc(-c2ccc([N+](=O)[O-])cc2)cs1	0.787097	8
96	2-Bromobenzothiazole	2516-40-7	inactive		Brc1nc2ccccc2s1	0.776224	9
96	Fanetizole	79069-94-6	active	1.49601	c1ccc(CCNc2nc(-c3ccccc3)cs2)cc1	0.757962	10
96	Benzothiazole	95-16-9	inactive		c1ccc2scnc2c1	0.755102	11
96	2,2'-Dithiobisbenzothiazole	120-78-5	inactive		c1ccc2sc(SSc3nc4ccccc4s3)nc2c1	0.754967	12
96	2-Amino-6-methoxybenzothiazole	1747-60-0	active	6.60073	COc1ccc2nc(N)sc2c1	0.724138	13
96	2-Amino-4-methoxybenzothiazole	5464-79-9	inactive		COc1cccc2sc(N)nc12	0.715909	14
96	2-Amino-6-ethoxybenzothiazole	94-45-1	active	1.70889	CCOc1ccc2nc(N)sc2c1	0.707865	15
96	Riluzole	1744-22-5	active	9.43918	Nc1nc2ccc(OC(F)(F)F)cc2s1	0.700565	16
97	Famotidine	76824-35-6	inactive		NC(N)=Nc1nc(CSCCC(N)=NS(N)(=O)=O)cs1	0.700935	1
98	2-(2-Methylpropyl)thiazole	18640-74-9	inactive		CC(C)Cc1nccs1	0.715909	1
99	Chlorzoxazone	95-25-0	inactive		O=c1[nH]c2cc(Cl)ccc2o1	0.925287	1
99	6-Chloro-2,3-dihydrobenzoxazol-2-one	19932-84-4	inactive		O=c1[nH]c2ccc(Cl)cc2o1	0.92	2
99	Zoxazolamine	61-80-3	inactive		Nc1nc2cc(Cl)ccc2o1	0.830601	3
99	Phosalone	2310-17-0	active	51.5908	CCOP(=S)(OCC)SCn1c(=O)oc2cc(Cl)ccc21	0.784615	4
99	Oxaprozin	21256-18-8	inactive		O=C(O)CCc1nc(-c2ccccc2)c(-c2ccccc2)o1	0.739583	5
100	2-Methylbenzothiazole	120-75-2	inactive		Cc1nc2ccccc2s1	0.942149	1
100	Benzothiazole	95-16-9	inactive		c1ccc2scnc2c1	0.919355	2
100	2-Aminobenzothiazole	136-95-8	active	31.1995	Nc1nc2ccccc2s1	0.883721	3
100	N-tert-Butyl-2-benzothiazolesulfenamide	95-31-8	active	42.3688	CC(C)(C)NSc1nc2ccccc2s1	0.883721	4
100	2,2'-Dithiobisbenzothiazole	120-78-5	inactive		c1ccc2sc(SSc3nc4ccccc4s3)nc2c1	0.870229	5
100	Methabenzthiazuron	18691-97-9	active	2.08733	CNC(=O)N(C)c1nc2ccccc2s1	0.791667	6
100	2-Amino-4-chlorobenzothiazole	19952-47-7	inactive		Nc1nc2c(Cl)cccc2s1	0.776224	7
100	2-Amino-4-methylbenzothiazole	1477-42-5	inactive		Cc1cccc2sc(N)nc12	0.776224	8
100	2-Amino-5,6-dimethylbenzothiazole	29927-08-0	active	1.23089	Cc1cc2nc(N)sc2cc1C	0.748344	9
100	2-Amino-4-phenylthiazole hydrobromide hydrate	52253-69-7	active	6.33284	Nc1nc(-c2ccccc2)cs1	0.716312	10
101	2-Bromobenzothiazole	2516-40-7	inactive		Brc1nc2ccccc2s1	0.942149	1
101	Benzothiazole	95-16-9	inactive		c1ccc2scnc2c1	0.912	2
101	N-tert-Butyl-2-benzothiazolesulfenamide	95-31-8	active	42.3688	CC(C)(C)NSc1nc2ccccc2s1	0.90625	3
101	2,2'-Dithiobisbenzothiazole	120-78-5	inactive		c1ccc2sc(SSc3nc4ccccc4s3)nc2c1	0.877863	4
101	2-Aminobenzothiazole	136-95-8	active	31.1995	Nc1nc2ccccc2s1	0.876923	5
101	Methabenzthiazuron	18691-97-9	active	2.08733	CNC(=O)N(C)c1nc2ccccc2s1	0.811189	6
101	2-Amino-4-methylbenzothiazole	1477-42-5	inactive		Cc1cccc2sc(N)nc12	0.795775	7
101	2-Amino-4-chlorobenzothiazole	19952-47-7	inactive		Nc1nc2c(Cl)cccc2s1	0.770833	8
101	2-Amino-5,6-dimethylbenzothiazole	29927-08-0	active	1.23089	Cc1cc2nc(N)sc2cc1C	0.766667	9
101	2-Amino-4-phenylthiazole hydrobromide hydrate	52253-69-7	active	6.33284	Nc1nc(-c2ccccc2)cs1	0.723404	10
101	2-Amino-6-methoxybenzothiazole	1747-60-0	active	6.60073	COc1ccc2nc(N)sc2c1	0.70303	11
103	Hymexazol	10004-44-1	inactive		Cc1cc(=O)[nH]o1	0.814433	1
104	Chlorzoxazone	95-25-0	inactive		O=c1[nH]c2cc(Cl)ccc2o1	0.949721	1
104	2-Benzoxazolinone	59-49-4	inactive		O=c1[nH]c2ccccc2o1	0.92	2
104	Phosalone	2310-17-0	active	51.5908	CCOP(=S)(OCC)SCn1c(=O)oc2cc(Cl)ccc21	0.85641	3
104	Zoxazolamine	61-80-3	inactive		Nc1nc2cc(Cl)ccc2o1	0.856383	4
104	Romazarit	109543-76-2	inactive		Cc1nc(-c2ccc(Cl)cc2)oc1COC(C)(C)C(=O)O	0.709524	5
105	Carumonam sodium	86832-68-0	inactive		NC(=O)OCC1C(NC(=O)C(=NOCC(=O)O)c2csc(N)n2)C(=O)N1S(=O)(=O)O	0.88	1
105	Ceftizoxime sodium	68401-82-1	inactive		CON=C(C(=O)NC1C(=O)N2C(C(=O)O)=CCSC12)c1csc(N)n1	0.805195	2
105	Cefixime	79350-37-1	inactive		C=CC1=C(C(=O)O)N2C(=O)C(NC(=O)C(=NOCC(=O)O)c3csc(N)n3)C2SC1	0.805031	3
105	Cefepime chloride hydrochloride hydrate	123171-59-5	inactive		CON=C(C(=O)NC1C(=O)N2C(C(=O)O)=C(C[N+]3(C)CCCC3)CSC12)c1csc(N)n1	0.797468	4
105	Cefdinir	91832-40-5	inactive		C=CC1=C(C(=O)O)N2C(=O)C(NC(=O)C(=NO)c3csc(N)n3)C2SC1	0.794872	5
105	Cefetamet pivoxil HCl	111696-23-2	inactive		CON=C(C(=O)NC1C(=O)N2C(C(=O)OCOC(=O)C(C)(C)C)=C(C)CSC12)c1csc(N)n1	0.765432	6
105	Cefodizime sodium	86329-79-5	active	29.8493	CON=C(C(=O)NC1C(=O)N2C(C(=O)O)=C(CSc3nc(C)c(CC(=O)O)s3)CSC12)c1csc(N)n1	0.713483	7
106	2-Bromobenzothiazole	2516-40-7	inactive		Brc1nc2ccccc2s1	0.919355	1
106	2-Methylbenzothiazole	120-75-2	inactive		Cc1nc2ccccc2s1	0.912	2
106	2-Aminobenzothiazole	136-95-8	active	31.1995	Nc1nc2ccccc2s1	0.857143	3
106	N-tert-Butyl-2-benzothiazolesulfenamide	95-31-8	active	42.3688	CC(C)(C)NSc1nc2ccccc2s1	0.857143	4
106	2,2'-Dithiobisbenzothiazole	120-78-5	inactive		c1ccc2sc(SSc3nc4ccccc4s3)nc2c1	0.844444	5
106	Methabenzthiazuron	18691-97-9	active	2.08733	CNC(=O)N(C)c1nc2ccccc2s1	0.794521	6
106	2-Amino-4-chlorobenzothiazole	19952-47-7	inactive		Nc1nc2c(Cl)cccc2s1	0.755102	7
106	2-Amino-4-methylbenzothiazole	1477-42-5	inactive		Cc1cccc2sc(N)nc12	0.755102	8
106	2-Amino-5,6-dimethylbenzothiazole	29927-08-0	active	1.23089	Cc1cc2nc(N)sc2cc1C	0.729032	9
106	Thiabendazole	148-79-8	active	5.00936	c1ccc2[nH]c(-c3cscn3)nc2c1	0.720497	10
106	2-Amino-4-phenylthiazole hydrobromide hydrate	52253-69-7	active	6.33284	Nc1nc(-c2ccccc2)cs1	0.708333	11
107	Aztreonam	78110-38-0	inactive		CC1C(NC(=O)C(=NOC(C)(C)C(=O)O)c2csc(N)n2)C(=O)N1S(=O)(=O)O	0.88	1
107	Cefixime	79350-37-1	inactive		C=CC1=C(C(=O)O)N2C(=O)C(NC(=O)C(=NOCC(=O)O)c3csc(N)n3)C2SC1	0.808642	2
107	Ceftizoxime sodium	68401-82-1	inactive		CON=C(C(=O)NC1C(=O)N2C(C(=O)O)=CCSC12)c1csc(N)n1	0.797468	3
107	Cefdinir	91832-40-5	inactive		C=CC1=C(C(=O)O)N2C(=O)C(NC(=O)C(=NO)c3csc(N)n3)C2SC1	0.776398	4
107	Cefepime chloride hydrochloride hydrate	123171-59-5	inactive		CON=C(C(=O)NC1C(=O)N2C(C(=O)O)=C(C[N+]3(C)CCCC3)CSC12)c1csc(N)n1	0.768293	5
107	Cefetamet pivoxil HCl	111696-23-2	inactive		CON=C(C(=O)NC1C(=O)N2C(C(=O)OCOC(=O)C(C)(C)C)=C(C)CSC12)c1csc(N)n1	0.759036	6
108	Cefixime	79350-37-1	inactive		C=CC1=C(C(=O)O)N2C(=O)C(NC(=O)C(=NOCC(=O)O)c3csc(N)n3)C2SC1	0.95302	1
108	Ceftizoxime sodium	68401-82-1	inactive		CON=C(C(=O)NC1C(=O)N2C(C(=O)O)=CCSC12)c1csc(N)n1	0.944828	2
108	Cefepime chloride hydrochloride hydrate	123171-59-5	inactive		CON=C(C(=O)NC1C(=O)N2C(C(=O)O)=C(C[N+]3(C)CCCC3)CSC12)c1csc(N)n1	0.92	3
108	Cefetamet pivoxil HCl	111696-23-2	inactive		CON=C(C(=O)NC1C(=O)N2C(C(=O)OCOC(=O)C(C)(C)C)=C(C)CSC12)c1csc(N)n1	0.870968	4
108	Cefodizime sodium	86329-79-5	active	29.8493	CON=C(C(=O)NC1C(=O)N2C(C(=O)O)=C(CSc3nc(C)c(CC(=O)O)s3)CSC12)c1csc(N)n1	0.807018	5
108	Aztreonam	78110-38-0	inactive		CC1C(NC(=O)C(=NOC(C)(C)C(=O)O)c2csc(N)n2)C(=O)N1S(=O)(=O)O	0.794872	6
108	Carumonam sodium	86832-68-0	inactive		NC(=O)OCC1C(NC(=O)C(=NOCC(=O)O)c2csc(N)n2)C(=O)N1S(=O)(=O)O	0.776398	7
108	Cefoselis sulfate	122841-12-7	inactive		CON=C(C(=O)NC1C(=O)N2C(C(=O)O)=C(C[n+]3ccc(N)n3CCO)CSC12)c1csc(N)n1	0.752688	8
109	Ceftizoxime sodium	68401-82-1	inactive		CON=C(C(=O)NC1C(=O)N2C(C(=O)O)=CCSC12)c1csc(N)n1	0.932432	1
109	Cefdinir	91832-40-5	inactive		C=CC1=C(C(=O)O)N2C(=O)C(NC(=O)C(=NO)c3csc(N)n3)C2SC1	0.92	2
109	Cefixime	79350-37-1	inactive		C=CC1=C(C(=O)O)N2C(=O)C(NC(=O)C(=NOCC(=O)O)c3csc(N)n3)C2SC1	0.903226	3
109	Cefetamet pivoxil HCl	111696-23-2	inactive		CON=C(C(=O)NC1C(=O)N2C(C(=O)OCOC(=O)C(C)(C)C)=C(C)CSC12)c1csc(N)n1	0.896774	4
109	Cefodizime sodium	86329-79-5	active	29.8493	CON=C(C(=O)NC1C(=O)N2C(C(=O)O)=C(CSc3nc(C)c(CC(=O)O)s3)CSC12)c1csc(N)n1	0.863095	5
109	Aztreonam	78110-38-0	inactive		CC1C(NC(=O)C(=NOC(C)(C)C(=O)O)c2csc(N)n2)C(=O)N1S(=O)(=O)O	0.797468	6
109	Cefoselis sulfate	122841-12-7	inactive		CON=C(C(=O)NC1C(=O)N2C(C(=O)O)=C(C[n+]3ccc(N)n3CCO)CSC12)c1csc(N)n1	0.793478	7
109	Carumonam sodium	86832-68-0	inactive		NC(=O)OCC1C(NC(=O)C(=NOCC(=O)O)c2csc(N)n2)C(=O)N1S(=O)(=O)O	0.768293	8
110	Cefepime chloride hydrochloride hydrate	123171-59-5	inactive		CON=C(C(=O)NC1C(=O)N2C(C(=O)O)=C(C[N+]3(C)CCCC3)CSC12)c1csc(N)n1	0.896774	1
110	Ceftizoxime sodium	68401-82-1	inactive		CON=C(C(=O)NC1C(=O)N2C(C(=O)O)=CCSC12)c1csc(N)n1	0.882353	2
110	Cefdinir	91832-40-5	inactive		C=CC1=C(C(=O)O)N2C(=O)C(NC(=O)C(=NO)c3csc(N)n3)C2SC1	0.870968	3
110	Cefixime	79350-37-1	inactive		C=CC1=C(C(=O)O)N2C(=O)C(NC(=O)C(=NOCC(=O)O)c3csc(N)n3)C2SC1	0.85625	4
110	Cefodizime sodium	86329-79-5	active	29.8493	CON=C(C(=O)NC1C(=O)N2C(C(=O)O)=C(CSc3nc(C)c(CC(=O)O)s3)CSC12)c1csc(N)n1	0.789773	5
110	Aztreonam	78110-38-0	inactive		CC1C(NC(=O)C(=NOC(C)(C)C(=O)O)c2csc(N)n2)C(=O)N1S(=O)(=O)O	0.765432	6
110	Carumonam sodium	86832-68-0	inactive		NC(=O)OCC1C(NC(=O)C(=NOCC(=O)O)c2csc(N)n2)C(=O)N1S(=O)(=O)O	0.759036	7
110	Cefoselis sulfate	122841-12-7	inactive		CON=C(C(=O)NC1C(=O)N2C(C(=O)O)=C(C[n+]3ccc(N)n3CCO)CSC12)c1csc(N)n1	0.720207	8
111	Cefdinir	91832-40-5	inactive		C=CC1=C(C(=O)O)N2C(=O)C(NC(=O)C(=NO)c3csc(N)n3)C2SC1	0.95302	1
111	Ceftizoxime sodium	68401-82-1	inactive		CON=C(C(=O)NC1C(=O)N2C(C(=O)O)=CCSC12)c1csc(N)n1	0.913907	2
111	Cefepime chloride hydrochloride hydrate	123171-59-5	inactive		CON=C(C(=O)NC1C(=O)N2C(C(=O)O)=C(C[N+]3(C)CCCC3)CSC12)c1csc(N)n1	0.903226	3
111	Cefetamet pivoxil HCl	111696-23-2	inactive		CON=C(C(=O)NC1C(=O)N2C(C(=O)OCOC(=O)C(C)(C)C)=C(C)CSC12)c1csc(N)n1	0.85625	4
111	Carumonam sodium	86832-68-0	inactive		NC(=O)OCC1C(NC(=O)C(=NOCC(=O)O)c2csc(N)n2)C(=O)N1S(=O)(=O)O	0.808642	5
111	Aztreonam	78110-38-0	inactive		CC1C(NC(=O)C(=NOC(C)(C)C(=O)O)c2csc(N)n2)C(=O)N1S(=O)(=O)O	0.805031	6
111	Cefodizime sodium	86329-79-5	active	29.8493	CON=C(C(=O)NC1C(=O)N2C(C(=O)O)=C(CSc3nc(C)c(CC(=O)O)s3)CSC12)c1csc(N)n1	0.795455	7
111	Cefoselis sulfate	122841-12-7	inactive		CON=C(C(=O)NC1C(=O)N2C(C(=O)O)=C(C[n+]3ccc(N)n3CCO)CSC12)c1csc(N)n1	0.752632	8
111	Ceftiofur	80370-57-6	inactive		CON=C(C(=O)NC1C(=O)N2C(C(=O)O)=C(CSC(=O)c3ccco3)CSC12)c1csc(N)n1	0.706731	9
112	Cefodizime sodium	86329-79-5	active	29.8493	CON=C(C(=O)NC1C(=O)N2C(C(=O)O)=C(CSc3nc(C)c(CC(=O)O)s3)CSC12)c1csc(N)n1	0.718894	1
112	Cefixime	79350-37-1	inactive		C=CC1=C(C(=O)O)N2C(=O)C(NC(=O)C(=NOCC(=O)O)c3csc(N)n3)C2SC1	0.706731	2
113	Cefdinir	91832-40-5	inactive		C=CC1=C(C(=O)O)N2C(=O)C(NC(=O)C(=NO)c3csc(N)n3)C2SC1	0.944828	1
113	Cefepime chloride hydrochloride hydrate	123171-59-5	inactive		CON=C(C(=O)NC1C(=O)N2C(C(=O)O)=C(C[N+]3(C)CCCC3)CSC12)c1csc(N)n1	0.932432	2
113	Cefixime	79350-37-1	inactive		C=CC1=C(C(=O)O)N2C(=O)C(NC(=O)C(=NOCC(=O)O)c3csc(N)n3)C2SC1	0.913907	3
113	Cefetamet pivoxil HCl	111696-23-2	inactive		CON=C(C(=O)NC1C(=O)N2C(C(=O)OCOC(=O)C(C)(C)C)=C(C)CSC12)c1csc(N)n1	0.882353	4
113	Cefodizime sodium	86329-79-5	active	29.8493	CON=C(C(=O)NC1C(=O)N2C(C(=O)O)=C(CSc3nc(C)c(CC(=O)O)s3)CSC12)c1csc(N)n1	0.816568	5
113	Aztreonam	78110-38-0	inactive		CC1C(NC(=O)C(=NOC(C)(C)C(=O)O)c2csc(N)n2)C(=O)N1S(=O)(=O)O	0.805195	6
113	Carumonam sodium	86832-68-0	inactive		NC(=O)OCC1C(NC(=O)C(=NOCC(=O)O)c2csc(N)n2)C(=O)N1S(=O)(=O)O	0.797468	7
113	Cefoselis sulfate	122841-12-7	inactive		CON=C(C(=O)NC1C(=O)N2C(C(=O)O)=C(C[n+]3ccc(N)n3CCO)CSC12)c1csc(N)n1	0.751351	8
114	6-Chloro-2,3-dihydrobenzoxazol-2-one	19932-84-4	inactive		O=c1[nH]c2ccc(Cl)cc2o1	0.949721	1
114	2-Benzoxazolinone	59-49-4	inactive		O=c1[nH]c2ccccc2o1	0.925287	2
114	Zoxazolamine	61-80-3	inactive		Nc1nc2cc(Cl)ccc2o1	0.901639	3
114	Phosalone	2310-17-0	active	51.5908	CCOP(=S)(OCC)SCn1c(=O)oc2cc(Cl)ccc21	0.81407	4
114	Romazarit	109543-76-2	inactive		Cc1nc(-c2ccc(Cl)cc2)oc1COC(C)(C)C(=O)O	0.712919	5
115	Thiamine thiozole	137-00-8	inactive		Cc1ncsc1CCO	0.792079	1
116	Thiamethoxam	153719-23-4	inactive		CN1COCN(Cc2cnc(Cl)s2)C1=N[N+](=O)[O-]	0.884615	1
119	Tiotidine	69014-14-8	inactive		CNC(=NC#N)NCCSCc1csc(N=C(N)N)n1	0.8125	1
119	2-Amino-4-thiazoleacetic acid	29676-71-9	inactive		Nc1nc(CC(=O)O)cs1	0.700935	2
120	2-Amino-4-phenylthiazole hydrobromide hydrate	52253-69-7	active	6.33284	Nc1nc(-c2ccccc2)cs1	0.708861	1
121	5-Methyl-3-isoxazolamine	1072-67-9	inactive		Cc1cc(N)no1	0.814433	1
122	Isoxathion	18854-01-8	inactive		CCOP(=S)(OCC)Oc1cc(-c2ccccc2)on1	0.718085	1
122	Mofezolac	78967-07-4	inactive		COc1ccc(-c2noc(CC(=O)O)c2-c2ccc(OC)cc2)cc1	0.716418	2
123	Valdecoxib	181695-72-7	inactive		Cc1onc(-c2ccccc2)c1-c1ccc(S(N)(=O)=O)cc1	0.710383	1
124	Zonisamide	68291-97-4	inactive		NS(=O)(=O)Cc1noc2ccccc12	0.769697	1
124	Mofezolac	78967-07-4	inactive		COc1ccc(-c2noc(CC(=O)O)c2-c2ccc(OC)cc2)cc1	0.731844	2
124	Valdecoxib	181695-72-7	inactive		Cc1onc(-c2ccccc2)c1-c1ccc(S(N)(=O)=O)cc1	0.730994	3
124	Parecoxib sodium	198470-85-8	active	26.6032	CCC(=O)NS(=O)(=O)c1ccc(-c2c(-c3ccccc3)noc2C)cc1	0.725714	4
124	Isoxaben	82558-50-7	inactive		CCC(C)(CC)c1cc(NC(=O)c2c(OC)cccc2OC)on1	0.718085	5
125	N-Acetyl sulfamethoxazole	21312-10-7	inactive		CC(=O)Nc1ccc(S(=O)(=O)Nc2cc(C)on2)cc1	0.769663	1
125	Sulfamethoxazole	723-46-6	inactive		Cc1cc(NS(=O)(=O)c2ccc(N)cc2)no1	0.702247	2
127	Phthalylsulfathiazole	85-73-4	inactive		O=C(O)c1ccccc1C(=O)Nc1ccc(S(=O)(=O)Nc2nccs2)cc1	0.724299	1
128	Valdecoxib	181695-72-7	inactive		Cc1onc(-c2ccccc2)c1-c1ccc(S(N)(=O)=O)cc1	0.747253	1
128	Parecoxib sodium	198470-85-8	active	26.6032	CCC(=O)NS(=O)(=O)c1ccc(-c2c(-c3ccccc3)noc2C)cc1	0.741935	2
128	Isoxathion	18854-01-8	inactive		CCOP(=S)(OCC)Oc1cc(-c2ccccc2)on1	0.731844	3
128	Isoxaben	82558-50-7	inactive		CCC(C)(CC)c1cc(NC(=O)c2c(OC)cccc2OC)on1	0.716418	4
128	Zonisamide	68291-97-4	inactive		NS(=O)(=O)Cc1noc2ccccc12	0.715847	5
129	Sulfamethoxazole	723-46-6	inactive		Cc1cc(NS(=O)(=O)c2ccc(N)cc2)no1	0.915493	1
129	Sulfisoxazole	127-69-5	inactive		Cc1noc(NS(=O)(=O)c2ccc(N)cc2)c1C	0.775	2
129	Isoxicam	34552-84-6	inactive		Cc1cc(NC(=O)C2=C(O)c3ccccc3S(=O)(=O)N2C)no1	0.769663	3
129	Leflunomide	75706-12-6	active	1.80025	Cc1oncc1C(=O)Nc1ccc(C(F)(F)F)cc1	0.701754	4
130	Nithiamide	140-40-9	inactive		CC(=O)Nc1ncc([N+](=O)[O-])s1	0.87963	1
131	Niridazole	61-57-4	inactive		O=C1NCCN1c1ncc([N+](=O)[O-])s1	0.87963	1
132	Romazarit	109543-76-2	inactive		Cc1nc(-c2ccc(Cl)cc2)oc1COC(C)(C)C(=O)O	0.812183	1
132	2-Benzoxazolinone	59-49-4	inactive		O=c1[nH]c2ccccc2o1	0.739583	2
133	Risperidone	106266-06-2	inactive		Cc1nc2n(c(=O)c1CCN1CCC(c3noc4cc(F)ccc34)CC1)CCCC2	0.948113	1
134	Febuxostat	144060-53-7	active	0.0361632	Cc1nc(-c2ccc(OCC(C)C)c(C#N)c2)sc1C(=O)O	0.725225	1
134	Ritonavir	155213-67-5	inactive		CC(C)c1nc(CN(C)C(=O)NC(C(=O)NC(Cc2ccccc2)CC(O)C(Cc2ccccc2)NC(=O)OCc2cncs2)C(C)C)cs1	0.717391	2
135	Succinylsulfathiazole	116-43-8	inactive		O=C(O)CCC(=O)Nc1ccc(S(=O)(=O)Nc2nccs2)cc1	0.827411	1
135	Meloxicam	71125-38-7	inactive		Cc1cnc(NC(=O)C2=C(O)c3ccccc3S(=O)(=O)N2C)s1	0.724299	2
135	Eprosartan mesylate	144143-96-4	inactive		CCCCc1ncc(C=C(Cc2cccs2)C(=O)O)n1Cc1ccc(C(=O)O)cc1	0.70614	3
136	Talipexole	101626-70-4	inactive		C=CCN1CCc2nc(N)sc2CC1	0.793103	1
137	Paliperidone	144598-75-4	inactive		Cc1nc2n(c(=O)c1CCN1CCC(c3noc4cc(F)ccc34)CC1)CCCC2O	0.948113	1
137	Sildenafil citrate	171599-83-0	inactive		CCCc1nn(C)c2c(=O)[nH]c(-c3cc(S(=O)(=O)N4CCN(C)CC4)ccc3OCC)nc12	0.703125	2
138	Mizolastine	108612-45-9	inactive		CN(c1nccc(=O)[nH]1)C1CCN(c2nc3ccccc3n2Cc2ccc(F)cc2)CC1	0.759434	1
139	Pamicogrel	101001-34-7	inactive		CCOC(=O)Cn1cccc1-c1nc(-c2ccc(OC)cc2)c(-c2ccc(OC)cc2)s1	0.717391	1
140	Oxaprozin	21256-18-8	inactive		O=C(O)CCc1nc(-c2ccccc2)c(-c2ccccc2)o1	0.812183	1
140	Phosalone	2310-17-0	active	51.5908	CCOP(=S)(OCC)SCn1c(=O)oc2cc(Cl)ccc21	0.717593	2
140	Chlorzoxazone	95-25-0	inactive		O=c1[nH]c2cc(Cl)ccc2o1	0.712919	3
140	6-Chloro-2,3-dihydrobenzoxazol-2-one	19932-84-4	inactive		O=c1[nH]c2ccc(Cl)cc2o1	0.709524	4
141	Sulfathiazole	72-14-0	inactive		Nc1ccc(S(=O)(=O)Nc2nccs2)cc1	0.834356	1
141	Phthalylsulfathiazole	85-73-4	inactive		O=C(O)c1ccccc1C(=O)Nc1ccc(S(=O)(=O)Nc2nccs2)cc1	0.827411	2
142	N-Acetyl sulfamethoxazole	21312-10-7	inactive		CC(=O)Nc1ccc(S(=O)(=O)Nc2cc(C)on2)cc1	0.915493	1
142	Sulfisoxazole	127-69-5	inactive		Cc1noc(NS(=O)(=O)c2ccc(N)cc2)c1C	0.813333	2
142	Isoxicam	34552-84-6	inactive		Cc1cc(NC(=O)C2=C(O)c3ccccc3S(=O)(=O)N2C)no1	0.702247	3
143	Succinylsulfathiazole	116-43-8	inactive		O=C(O)CCC(=O)Nc1ccc(S(=O)(=O)Nc2nccs2)cc1	0.834356	1
143	2-Aminobenzothiazole	136-95-8	active	31.1995	Nc1nc2ccccc2s1	0.723684	2
143	2-Amino-4-phenylthiazole hydrobromide hydrate	52253-69-7	active	6.33284	Nc1nc(-c2ccccc2)cs1	0.705882	3
143	Sulfamethizole	144-82-1	inactive		Cc1nnc(NS(=O)(=O)c2ccc(N)cc2)s1	0.705479	4
144	Sulfamethoxazole	723-46-6	inactive		Cc1cc(NS(=O)(=O)c2ccc(N)cc2)no1	0.813333	1
144	Parecoxib sodium	198470-85-8	active	26.6032	CCC(=O)NS(=O)(=O)c1ccc(-c2c(-c3ccccc3)noc2C)cc1	0.785714	2
144	N-Acetyl sulfamethoxazole	21312-10-7	inactive		CC(=O)Nc1ccc(S(=O)(=O)Nc2cc(C)on2)cc1	0.775	3
144	Valdecoxib	181695-72-7	inactive		Cc1onc(-c2ccccc2)c1-c1ccc(S(N)(=O)=O)cc1	0.771084	4
144	Zonisamide	68291-97-4	inactive		NS(=O)(=O)Cc1noc2ccccc12	0.746988	5
145	Pramipexole	104632-26-0	inactive		CCCNC1CCc2nc(N)sc2C1	0.793103	1
146	Clothianidin	210880-92-5	inactive		CNC(=N[N+](=O)[O-])NCc1cnc(Cl)s1	0.884615	1
147	Clomethiazole	533-45-9	inactive		Cc1ncsc1CCCl	0.792079	1
148	Famotidine	76824-35-6	inactive		NC(N)=Nc1nc(CSCCC(N)=NS(N)(=O)=O)cs1	0.8125	1
149	Parecoxib sodium	198470-85-8	active	26.6032	CCC(=O)NS(=O)(=O)c1ccc(-c2c(-c3ccccc3)noc2C)cc1	0.962025	1
149	Zonisamide	68291-97-4	inactive		NS(=O)(=O)Cc1noc2ccccc12	0.863354	2
149	Sulfisoxazole	127-69-5	inactive		Cc1noc(NS(=O)(=O)c2ccc(N)cc2)c1C	0.771084	3
149	Mofezolac	78967-07-4	inactive		COc1ccc(-c2noc(CC(=O)O)c2-c2ccc(OC)cc2)cc1	0.747253	4
149	Isoxathion	18854-01-8	inactive		CCOP(=S)(OCC)Oc1cc(-c2ccccc2)on1	0.730994	5
149	Isoxaflutole	141112-29-0	inactive		CS(=O)(=O)c1cc(C(F)(F)F)ccc1C(=O)c1cnoc1C1CC1	0.710383	6
150	Valdecoxib	181695-72-7	inactive		Cc1onc(-c2ccccc2)c1-c1ccc(S(N)(=O)=O)cc1	0.863354	1
150	Parecoxib sodium	198470-85-8	active	26.6032	CCC(=O)NS(=O)(=O)c1ccc(-c2c(-c3ccccc3)noc2C)cc1	0.832335	2
150	Isoxathion	18854-01-8	inactive		CCOP(=S)(OCC)Oc1cc(-c2ccccc2)on1	0.769697	3
150	Sulfisoxazole	127-69-5	inactive		Cc1noc(NS(=O)(=O)c2ccc(N)cc2)c1C	0.746988	4
150	Mofezolac	78967-07-4	inactive		COc1ccc(-c2noc(CC(=O)O)c2-c2ccc(OC)cc2)cc1	0.715847	5
151	Chlorzoxazone	95-25-0	inactive		O=c1[nH]c2cc(Cl)ccc2o1	0.901639	1
151	6-Chloro-2,3-dihydrobenzoxazol-2-one	19932-84-4	inactive		O=c1[nH]c2ccc(Cl)cc2o1	0.856383	2
151	2-Benzoxazolinone	59-49-4	inactive		O=c1[nH]c2ccccc2o1	0.830601	3
151	Phosalone	2310-17-0	active	51.5908	CCOP(=S)(OCC)SCn1c(=O)oc2cc(Cl)ccc21	0.778325	4
153	Ipronidazole	14885-29-1	inactive		CC(C)c1ncc([N+](=O)[O-])n1C	0.931818	1
153	Metronidazole	443-48-1	inactive		Cc1ncc([N+](=O)[O-])n1CCO	0.891304	2
153	Secnidazole	3366-95-8	inactive		Cc1ncc([N+](=O)[O-])n1CC(C)O	0.854167	3
153	Tinidazole	19387-91-8	inactive		CCS(=O)(=O)CCn1c([N+](=O)[O-])cnc1C	0.845361	4
153	Ronidazole	7681-76-7	inactive		Cn1c([N+](=O)[O-])cnc1COC(N)=O	0.803922	5
153	Ornidazole	16773-42-5	inactive		Cc1ncc([N+](=O)[O-])n1CC(O)CCl	0.796117	6
153	1-Hexyl-3-methylimidazolium chloride, 1-Hexyl-3-methylimidazolium hexafluorophosphate, 1-Hexyl-3-methylimidazolium tetrafluoroborate, 1-Hexyl-3-methylimidazolium trifluoromethanesulfonate	171058-17-6, 304680-35-1, 244193-50-8, 460345-16-8	inactive		CCCCCCn1cc[n+](C)c1	0.73913	7
153	1,3-Didecyl-2-methylimidazolium chloride	70862-65-6	active	3.57575	CCCCCCCCCCn1cc[n+](CCCCCCCCCC)c1C	0.729167	8
153	1-Decyl-3-methylimidazolium chloride, 1-Decyl-3-methylimidazolium hexafluorophosphate, 1-Decyl-3-methylimidazolium trifluoromethanesulfonate	171058-18-7, 362043-46-7, 412009-62-2	active	13.3711	CCCCCCCCCCn1cc[n+](C)c1	0.723404	9
153	1-Methyl-3-octylimidazolium chloride, 1-Methyl-3-octylimidazolium hexafluorophosphate, 1-Methyl-3-octylimidazolium tetrafluoroborate, 1-Methyl-3-octylimidazolium trifluoromethanesulfonate	64697-40-1, 304680-36-2, 244193-52-0, 403842-84-2	active	42.256	CCCCCCCCn1cc[n+](C)c1	0.723404	10
153	1-Dodecyl-3-methylimidazolium hexafluorophosphate, 1-Dodecyl-3-methylimidazolium tetrafluoroborate, 1-Dodecyl-3-methylimidazolium trifluoromethanesulfonate	219947-93-0, 244193-59-7, 404001-52-1	active	3.55969	CCCCCCCCCCCCn1cc[n+](C)c1	0.715789	11
153	1-Hexadecyl-3-methylimidazolium chloride, 1-Hexadecyl-3-methylimidazolium tetrafluoroborate	61546-01-8, 244193-64-4	active	7.01479	CCCCCCCCCCCCCCCCn1cc[n+](C)c1	0.708333	12
153	1-Methyl-3-octadecylimidazolium hexafluorophosphate	219947-96-3	active	3.16423	CCCCCCCCCCCCCCCCCCn1cc[n+](C)c1	0.708333	13
153	1-Methyl-3-tetradecylimidazolium chloride	171058-21-2	active	4.44676	CCCCCCCCCCCCCCn1cc[n+](C)c1	0.708333	14
154	Bifonazole	60628-96-8	active	0.87418	c1ccc(-c2ccc(C(c3ccccc3)n3ccnc3)cc2)cc1	0.880597	1
154	1-[2-(Trifluoromethyl)phenyl]-1H-imidazole	25371-96-4	active	6.94386	FC(F)(F)c1ccccc1-n1ccnc1	0.873134	2
154	Ozagrel hydrochloride	78712-43-3	inactive		O=C(O)C=Cc1ccc(Cn2ccnc2)cc1	0.855072	3
154	Fadrozole hydrochloride	102676-31-3	active	0.00902326	N#Cc1ccc(C2CCCc3cncn32)cc1	0.830986	4
154	Benznidazole	22994-85-0	inactive		O=C(Cn1ccnc1[N+](=O)[O-])NCc1ccccc1	0.825175	5
154	Medetomidine hydrochloride	86347-15-1	active	29.8493	Cc1cccc(C(C)c2c[nH]cn2)c1C	0.767123	6
154	Nitrefazole	21721-92-6	inactive		Cc1nc([N+](=O)[O-])cn1-c1ccc([N+](=O)[O-])cc1	0.767123	7
154	Sulconazole nitrate	61318-91-0	active	3.08081	Clc1ccc(CSC(Cn2ccnc2)c2ccc(Cl)cc2Cl)cc1	0.765101	8
154	Triflumizole	68694-11-1	active	0.0504061	CCCOCC(=Nc1ccc(Cl)cc1C(F)(F)F)n1ccnc1	0.75	9
154	Imiquimod	99011-02-6	inactive		CC(C)Cn1cnc2c(N)nc3ccccc3c21	0.748387	10
154	4,5-Diphenylimidazole	668-94-0	inactive		c1ccc(-c2nc[nH]c2-c2ccccc2)cc1	0.744828	11
154	Lanoconazole	101530-10-3	active	3.10171	N#CC(=C1SCC(c2ccccc2Cl)S1)n1ccnc1	0.743243	12
154	Atipamezole	104054-27-5	inactive		CCC1(c2cnc[nH]2)Cc2ccccc2C1	0.74	13
154	Metomidate hydrochloride	35944-74-2	inactive		COC(=O)c1cncn1C(C)c1ccccc1	0.73913	14
154	Butoconazole nitrate	64872-77-1	active	13.7615	Clc1ccc(CCC(Cn2ccnc2)Sc2c(Cl)cccc2Cl)cc1	0.738562	15
154	Chlormidazole	3689-76-7	inactive		Cc1nc2ccccc2n1Cc1ccc(Cl)cc1	0.738562	16
154	Imazodan	84243-58-3	active	7.21552	O=C1CCC(c2ccc(-n3ccnc3)cc2)=NN1	0.732919	17
154	Etomidate	33125-97-2	inactive		CCOC(=O)c1cncn1C(C)c1ccccc1	0.72561	18
154	Dazmegrel	76894-77-4	inactive		Cc1c(Cn2ccnc2)c2ccccc2n1CCC(=O)O	0.721212	19
154	Luliconazole	187164-19-8	active	1.2981	N#CC(=C1SCC(c2ccc(Cl)cc2Cl)S1)n1ccnc1	0.718954	20
154	N-Benzyladenine	1214-39-7	inactive		c1ccc(CNc2[nH]cnc3ncnc2-3)cc1	0.716216	21
154	Clemizole hydrochloride	1163-36-6	inactive		Clc1ccc(Cn2c(CN3CCCC3)nc3ccccc32)cc1	0.708861	22
154	Imazalil, Imazalil sulfate	35554-44-0, 58594-72-2	active	0.683702	C=CCOC(Cn1ccnc1)c1ccc(Cl)cc1Cl	0.708075	23
155	1-Decyl-3-methylimidazolium chloride, 1-Decyl-3-methylimidazolium hexafluorophosphate, 1-Decyl-3-methylimidazolium trifluoromethanesulfonate	171058-18-7, 362043-46-7, 412009-62-2	active	13.3711	CCCCCCCCCCn1cc[n+](C)c1	0.975	1
155	1-Methyl-3-octylimidazolium chloride, 1-Methyl-3-octylimidazolium hexafluorophosphate, 1-Methyl-3-octylimidazolium tetrafluoroborate, 1-Methyl-3-octylimidazolium trifluoromethanesulfonate	64697-40-1, 304680-36-2, 244193-52-0, 403842-84-2	active	42.256	CCCCCCCCn1cc[n+](C)c1	0.975	2
155	1-Dodecyl-3-methylimidazolium hexafluorophosphate, 1-Dodecyl-3-methylimidazolium tetrafluoroborate, 1-Dodecyl-3-methylimidazolium trifluoromethanesulfonate	219947-93-0, 244193-59-7, 404001-52-1	active	3.55969	CCCCCCCCCCCCn1cc[n+](C)c1	0.962963	3
155	1-Hexadecyl-3-methylimidazolium chloride, 1-Hexadecyl-3-methylimidazolium tetrafluoroborate	61546-01-8, 244193-64-4	active	7.01479	CCCCCCCCCCCCCCCCn1cc[n+](C)c1	0.95122	4
155	1-Methyl-3-octadecylimidazolium hexafluorophosphate	219947-96-3	active	3.16423	CCCCCCCCCCCCCCCCCCn1cc[n+](C)c1	0.95122	5
155	1-Methyl-3-tetradecylimidazolium chloride	171058-21-2	active	4.44676	CCCCCCCCCCCCCCn1cc[n+](C)c1	0.95122	6
155	1,3-Didecyl-2-methylimidazolium chloride	70862-65-6	active	3.57575	CCCCCCCCCCn1cc[n+](CCCCCCCCCC)c1C	0.928571	7
155	Ipronidazole	14885-29-1	inactive		CC(C)c1ncc([N+](=O)[O-])n1C	0.747368	8
155	1,2-Dimethyl-5-nitroimidazole	551-92-8	inactive		Cc1ncc([N+](=O)[O-])n1C	0.73913	9
155	Methimazole	60-56-0	inactive		Cn1cc[nH]c1=S	0.73913	10
155	Imidazole	288-32-4	inactive		c1c[nH]cn1	0.735632	11
155	Carbimazole	22232-54-8	inactive		CCOC(=O)n1ccn(C)c1=S	0.71134	12
156	Cladribine	4291-63-8	inactive		Nc1nc(Cl)nc2c1ncn2C1CC(O)C(CO)O1	0.969231	1
156	Clofarabine	123318-82-1	active	1.58465	Nc1nc(Cl)nc2c1ncn2C1OC(CO)C(O)C1F	0.954545	2
156	Adenosine	58-61-7	inactive		Nc1ncnc2c1ncn2C1OC(CO)C(O)C1O	0.954545	3
156	Fludarabine	21679-14-1	inactive		Nc1nc(F)nc2c1ncn2C1OC(CO)C(O)C1O	0.940299	4
156	Adenosine-5-phosphate	61-19-8	inactive		Nc1ncnc2c1ncn2C1OC(COP(=O)(O)O)C(O)C1O	0.913043	5
156	cAMP	60-92-4	inactive		Nc1ncnc2c1ncn2C1OC2COP(=O)(O)OC2C1O	0.9	6
156	thioinosine	574-25-4	active	5.73149	OCC1OC(n2cnc3c(S)ncnc32)C(O)C1O	0.867133	7
156	Inosine	58-63-9	inactive		OCC1OC(n2cnc3c(O)ncnc32)C(O)C1O	0.855172	8
156	Lisofylline	6493-06-7	inactive		CC(O)CCCCn1c(=O)c2c(ncn2C)n(C)c1=O	0.77551	9
156	Acadesine	2627-69-2	active	24.6377	NC(=O)c1ncn(C2OC(CO)C(O)C2O)c1N	0.765517	10
156	Ganciclovir	82410-32-0	inactive		Nc1nc2c(ncn2COC(CO)CO)c(=O)[nH]1	0.756757	11
156	Abacavir	136470-78-5	active	2.66032	Nc1nc(NC2CC2)c2ncn(C3C=CC(CO)C3)c2n1	0.751678	12
156	Acyclovir	59277-89-3	inactive		Nc1nc2c(ncn2COCCO)c(=O)[nH]1	0.746575	13
156	Famciclovir	104227-87-4	inactive		CC(=O)OCC(CCn1cnc2cnc(N)nc21)COC(C)=O	0.734694	14
156	Penciclovir	39809-25-1	inactive		Nc1nc(=O)c2ncn(CCC(CO)CO)c2[nH]1	0.733333	15
156	Dyphylline	479-18-5	inactive		Cn1c(=O)c2c(ncn2CC(O)CO)n(C)c1=O	0.731544	16
156	Proxyphylline	603-00-9	inactive		CC(O)Cn1cnc2c1c(=O)n(C)c(=O)n2C	0.721088	17
156	Tenofovir disoproxil fumarate	202138-50-9	inactive		CC(C)OC(=O)OCOP(=O)(COC(C)Cn1cnc2c(N)ncnc21)OCOC(=O)OC(C)C	0.716216	18
156	Etofylline	519-37-9	inactive		Cn1c(=O)c2c(ncn2CCO)n(C)c1=O	0.707483	19
156	Entecavir	142217-69-4	inactive		C=C1C(CO)C(O)CC1n1cnc2c(=O)[nH]c(N)nc21	0.702381	20
157	Benzimidazole	51-17-2	inactive		c1ccc2[nH]cnc2c1	0.945736	1
157	Carbendazim	10605-21-7	active	43.2771	COC(=O)Nc1nc2ccccc2[nH]1	0.897059	2
157	5-Chloro-2-methyl-1H-benzimidazole	2818-69-1	inactive		Cc1nc2ccc(Cl)cc2[nH]1	0.871429	3
157	Procodazole	23249-97-0	inactive		O=C(O)CCc1nc2ccccc2[nH]1	0.847222	4
157	6-Nitrobenzimidazole	94-52-0	inactive		O=[N+]([O-])c1ccc2[nH]cnc2c1	0.835616	5
157	Parbendazole	14255-87-9	active	2.18105	CCCCc1ccc2[nH]c(NC(=O)OC)nc2c1	0.818792	6
157	Itasetron	123258-84-4	inactive		CN1C2CCC1CC(NC(=O)n1c(=O)[nH]c3ccccc31)C2	0.797386	7
157	Albendazole	54965-21-8	active	1.18032	CCCSc1ccc2[nH]c(NC(=O)OC)nc2c1	0.792208	8
157	4,5-Diphenylimidazole	668-94-0	inactive		c1ccc(-c2nc[nH]c2-c2ccccc2)cc1	0.79021	9
157	Fenbendazole	43210-67-9	active	1.05196	COC(=O)Nc1nc2cc(Sc3ccccc3)ccc2[nH]1	0.787097	10
157	Thiabendazole	148-79-8	active	5.00936	c1ccc2[nH]c(-c3cscn3)nc2c1	0.782051	11
157	Ensulizole	27503-81-7	inactive		O=S(=O)(O)c1ccc2[nH]c(-c3ccccc3)nc2c1	0.772152	12
157	Oxfendazole	53716-50-0	inactive		COC(=O)Nc1nc2cc(S(=O)c3ccccc3)ccc2[nH]1	0.772152	13
157	Pimozide	2062-78-4	inactive		O=c1[nH]c2ccccc2n1C1CCN(CCCC(c2ccc(F)cc2)c2ccc(F)cc2)CC1	0.739394	14
157	Chlormidazole	3689-76-7	inactive		Cc1nc2ccccc2n1Cc1ccc(Cl)cc1	0.735484	15
157	Domperidone	57808-66-9	inactive		O=c1[nH]c2ccccc2n1CCCN1CCC(n2c(=O)[nH]c3cc(Cl)ccc32)CC1	0.730539	16
157	1,2,3-Benzotriazole	95-14-7	inactive		c1ccc2[nH]nnc2c1	0.71875	17
157	Medetomidine hydrochloride	86347-15-1	active	29.8493	Cc1cccc(C(C)c2c[nH]cn2)c1C	0.717105	18
157	Clemizole hydrochloride	1163-36-6	inactive		Clc1ccc(Cn2c(CN3CCCC3)nc3ccccc32)cc1	0.716981	19
157	Mebendazole	31431-39-7	inactive		COC(=O)Nc1nc2cc(C(=O)c3ccccc3)ccc2[nH]1	0.71345	20
157	N-Benzyladenine	1214-39-7	inactive		c1ccc(CNc2[nH]cnc3ncnc2-3)cc1	0.713333	21
157	Imiquimod	99011-02-6	inactive		CC(C)Cn1cnc2c(N)nc3ccccc3c21	0.7125	22
157	2-Aminobenzothiazole	136-95-8	active	31.1995	Nc1nc2ccccc2s1	0.710345	23
157	Droperidol	548-73-2	inactive		O=C(CCCN1CC=C(n2c(=O)[nH]c3ccccc32)CC1)c1ccc(F)cc1	0.709302	24
157	Liarozole hydrochloride	145858-50-0	active	0.510819	Clc1cccc(C(c2ccc3nc[nH]c3c2)n2ccnc2)c1	0.705202	25
157	Atipamezole	104054-27-5	inactive		CCC1(c2cnc[nH]2)Cc2ccccc2C1	0.703226	26
158	N-Benzyladenine	1214-39-7	inactive		c1ccc(CNc2[nH]cnc3ncnc2-3)cc1	0.855172	1
158	Benzimidazole	51-17-2	inactive		c1ccc2[nH]cnc2c1	0.839161	2
158	Medetomidine hydrochloride	86347-15-1	active	29.8493	Cc1cccc(C(C)c2c[nH]cn2)c1C	0.832215	3
158	Atipamezole	104054-27-5	inactive		CCC1(c2cnc[nH]2)Cc2ccccc2C1	0.803922	4
158	2-Aminobenzimidazole	934-32-7	inactive		Nc1nc2ccccc2[nH]1	0.79021	5
158	Imiquimod	99011-02-6	inactive		CC(C)Cn1cnc2c(N)nc3ccccc3c21	0.7875	6
158	Fadrozole hydrochloride	102676-31-3	active	0.00902326	N#Cc1ccc(C2CCCc3cncn32)cc1	0.785714	7
158	Liarozole hydrochloride	145858-50-0	active	0.510819	Clc1cccc(C(c2ccc3nc[nH]c3c2)n2ccnc2)c1	0.774566	8
158	Pimozide	2062-78-4	inactive		O=c1[nH]c2ccccc2n1C1CCN(CCCC(c2ccc(F)cc2)c2ccc(F)cc2)CC1	0.769231	9
158	Parbendazole	14255-87-9	active	2.18105	CCCCc1ccc2[nH]c(NC(=O)OC)nc2c1	0.76875	10
158	Fabesetron	129300-27-2	inactive		Cc1[nH]cnc1CC1CCc2c(C)c3ccccc3n2C1=O	0.76	11
158	Chlormidazole	3689-76-7	inactive		Cc1nc2ccccc2n1Cc1ccc(Cl)cc1	0.75625	12
158	6-Nitrobenzimidazole	94-52-0	inactive		O=[N+]([O-])c1ccc2[nH]cnc2c1	0.75	13
158	N-Benzyl-9-(tetrahydro-2H-pyran-2-yl)adenine	2312-73-4	active	2.7306	c1ccc(CNc2ncnc3c2ncn3C2CCCCO2)cc1	0.748503	14
158	Ensulizole	27503-81-7	inactive		O=S(=O)(O)c1ccc2[nH]c(-c3ccccc3)nc2c1	0.748503	15
158	Bifonazole	60628-96-8	active	0.87418	c1ccc(-c2ccc(C(c3ccccc3)n3ccnc3)cc2)cc1	0.745098	16
158	1-Benzyl-3-methylimidazolium chloride	36443-80-8	inactive		C[n+]1ccn(Cc2ccccc2)c1	0.744828	17
158	Carbendazim	10605-21-7	active	43.2771	COC(=O)Nc1nc2ccccc2[nH]1	0.741935	18
158	1-[2-(Trifluoromethyl)phenyl]-1H-imidazole	25371-96-4	active	6.94386	FC(F)(F)c1ccccc1-n1ccnc1	0.738562	19
158	Clemizole hydrochloride	1163-36-6	inactive		Clc1ccc(Cn2c(CN3CCCC3)nc3ccccc32)cc1	0.737805	20
158	Rizatriptan	144034-80-0	inactive		CN(C)CCc1c[nH]c2ccc(Cn3cncn3)cc12	0.735294	21
158	Droperidol	548-73-2	inactive		O=C(CCCN1CC=C(n2c(=O)[nH]c3ccccc32)CC1)c1ccc(F)cc1	0.719101	22
158	Alosetron hydrochloride	122852-69-1	inactive		Cc1nc[nH]c1CN1CCc2c(c3ccccc3n2C)C1=O	0.718919	23
158	Itasetron	123258-84-4	inactive		CN1C2CCC1CC(NC(=O)n1c(=O)[nH]c3ccccc31)C2	0.718563	24
158	Benperidol	2062-84-2	inactive		O=C(CCCN1CCC(n2c(=O)[nH]c3ccccc32)CC1)c1ccc(F)cc1	0.716667	25
158	Thiabendazole	148-79-8	active	5.00936	c1ccc2[nH]c(-c3cscn3)nc2c1	0.715976	26
158	Mebendazole	31431-39-7	inactive		COC(=O)Nc1nc2cc(C(=O)c3ccccc3)ccc2[nH]1	0.713483	27
158	Timiperone	57648-21-2	active	18.1246	O=C(CCCN1CCC(n2c(=S)[nH]c3ccccc32)CC1)c1ccc(F)cc1	0.712707	28
158	5-Chloro-2-methyl-1H-benzimidazole	2818-69-1	inactive		Cc1nc2ccc(Cl)cc2[nH]1	0.7125	29
158	Imazodan	84243-58-3	active	7.21552	O=C1CCC(c2ccc(-n3ccnc3)cc2)=NN1	0.709302	30
158	Dazmegrel	76894-77-4	inactive		Cc1c(Cn2ccnc2)c2ccccc2n1CCC(=O)O	0.708571	31
158	Mizolastine	108612-45-9	inactive		CN(c1nccc(=O)[nH]1)C1CCN(c2nc3ccccc3n2Cc2ccc(F)cc2)CC1	0.708108	32
158	Procodazole	23249-97-0	inactive		O=C(O)CCc1nc2ccccc2[nH]1	0.705521	33
158	Ramosetron hydrochloride	132907-72-3	inactive		Cn1cc(C(=O)C2CCc3[nH]cnc3C2)c2ccccc21	0.703704	34
158	Fenethylline hydrochloride	1892-80-4	inactive		CC(Cc1ccccc1)NCCn1cnc2c1c(=O)n(C)c(=O)n2C	0.702247	35
159	Ampyrone	83-07-8	inactive		Cc1c(N)c(=O)n(-c2ccccc2)n1C	0.963235	1
159	Ramifenazone	3615-24-5	inactive		Cc1c(NC(C)C)c(=O)n(-c2ccccc2)n1C	0.943262	2
159	phenazone	60-80-0	inactive		Cc1cc(=O)n(-c2ccccc2)n1C	0.940299	3
159	Iodoantipyrine	129-81-7	inactive		Cc1c(I)c(=O)n(-c2ccccc2)n1C	0.919708	4
159	Dipyrone	68-89-3	inactive		Cc1c(N(C)CS(=O)(=O)O)c(=O)n(-c2ccccc2)n1C	0.917808	5
159	Propyphenazone	479-92-5	inactive		Cc1c(C(C)C)c(=O)n(-c2ccccc2)n1C	0.894366	6
159	Famprofazone	22881-35-2	inactive		CC(C)c1c(CN(C)C(C)Cc2ccccc2)n(C)n(-c2ccccc2)c1=O	0.860927	7
159	Nifenazone	2139-47-1	inactive		Cc1c(NC(=O)c2cccnc2)c(=O)n(-c2ccccc2)n1C	0.806061	8
159	Granisetron hydrochloride	107007-99-8	inactive		CN1C2CCCC1CC(NC(=O)c1nn(C)c3ccccc13)C2	0.733728	9
159	Ibudilast	50847-11-5	inactive		CC(C)C(=O)c1c(C(C)C)nn2ccccc12	0.733333	10
160	Imidazole	288-32-4	inactive		c1c[nH]cn1	0.797753	1
160	Cimetidine	51481-61-9	inactive		CNC(=NC#N)NCCSCc1nc[nH]c1C	0.76699	2
160	Methimazole	60-56-0	inactive		Cn1cc[nH]c1=S	0.760417	3
163	2-Aminobenzimidazole	934-32-7	inactive		Nc1nc2ccccc2[nH]1	0.871429	1
163	Benzimidazole	51-17-2	inactive		c1ccc2[nH]cnc2c1	0.829932	2
163	Carbendazim	10605-21-7	active	43.2771	COC(=O)Nc1nc2ccccc2[nH]1	0.815789	3
163	Domperidone	57808-66-9	inactive		O=c1[nH]c2ccccc2n1CCCN1CCC(n2c(=O)[nH]c3cc(Cl)ccc32)CC1	0.805882	4
163	Chlormidazole	3689-76-7	inactive		Cc1nc2ccccc2n1Cc1ccc(Cl)cc1	0.805031	5
163	Procodazole	23249-97-0	inactive		O=C(O)CCc1nc2ccccc2[nH]1	0.797468	6
163	Clemizole hydrochloride	1163-36-6	inactive		Clc1ccc(Cn2c(CN3CCCC3)nc3ccccc32)cc1	0.77439	7
163	Tizanidine	51322-75-9	inactive		Clc1ccc2nsnc2c1NC1=NCCN1	0.761006	8
163	Parbendazole	14255-87-9	active	2.18105	CCCCc1ccc2[nH]c(NC(=O)OC)nc2c1	0.751515	9
163	Itasetron	123258-84-4	inactive		CN1C2CCC1CC(NC(=O)n1c(=O)[nH]c3ccccc31)C2	0.744048	10
163	6-Nitrobenzimidazole	94-52-0	inactive		O=[N+]([O-])c1ccc2[nH]cnc2c1	0.743902	11
163	Thiabendazole	148-79-8	active	5.00936	c1ccc2[nH]c(-c3cscn3)nc2c1	0.741176	12
163	Liarozole hydrochloride	145858-50-0	active	0.510819	Clc1cccc(C(c2ccc3nc[nH]c3c2)n2ccnc2)c1	0.738889	13
163	Ensulizole	27503-81-7	inactive		O=S(=O)(O)c1ccc2[nH]c(-c3ccccc3)nc2c1	0.732558	14
163	Albendazole	54965-21-8	active	1.18032	CCCSc1ccc2[nH]c(NC(=O)OC)nc2c1	0.729412	15
163	Fenbendazole	43210-67-9	active	1.05196	COC(=O)Nc1nc2cc(Sc3ccccc3)ccc2[nH]1	0.725146	16
163	1H-Benzotriazole, 5-chloro-	94-97-3	inactive		Clc1ccc2[nH]nnc2c1	0.719178	17
163	Oxfendazole	53716-50-0	inactive		COC(=O)Nc1nc2cc(S(=O)c3ccccc3)ccc2[nH]1	0.712644	18
163	4,5-Diphenylimidazole	668-94-0	inactive		c1ccc(-c2nc[nH]c2-c2ccccc2)cc1	0.7125	19
165	Benzimidazole	51-17-2	inactive		c1ccc2[nH]cnc2c1	0.883562	1
165	2-Aminobenzimidazole	934-32-7	inactive		Nc1nc2ccccc2[nH]1	0.835616	2
165	Carbendazim	10605-21-7	active	43.2771	COC(=O)Nc1nc2ccccc2[nH]1	0.78481	3
165	4,5-Diphenylimidazole	668-94-0	inactive		c1ccc(-c2nc[nH]c2-c2ccccc2)cc1	0.75	4
165	Itasetron	123258-84-4	inactive		CN1C2CCC1CC(NC(=O)n1c(=O)[nH]c3ccccc31)C2	0.748538	5
165	Nitrefazole	21721-92-6	inactive		Cc1nc([N+](=O)[O-])cn1-c1ccc([N+](=O)[O-])cc1	0.748466	6
165	Procodazole	23249-97-0	inactive		O=C(O)CCc1nc2ccccc2[nH]1	0.746988	7
165	5-Chloro-2-methyl-1H-benzimidazole	2818-69-1	inactive		Cc1nc2ccc(Cl)cc2[nH]1	0.743902	8
165	Thiabendazole	148-79-8	active	5.00936	c1ccc2[nH]c(-c3cscn3)nc2c1	0.735632	9
165	Parbendazole	14255-87-9	active	2.18105	CCCCc1ccc2[nH]c(NC(=O)OC)nc2c1	0.725146	10
165	Cambendazole	26097-80-3	active	3.48017	CC(C)OC(=O)Nc1ccc2[nH]c(-c3cscn3)nc2c1	0.717277	11
165	Albendazole	54965-21-8	active	1.18032	CCCSc1ccc2[nH]c(NC(=O)OC)nc2c1	0.704545	12
165	Imiquimod	99011-02-6	inactive		CC(C)Cn1cnc2c(N)nc3ccccc3c21	0.702857	13
165	Fenbendazole	43210-67-9	active	1.05196	COC(=O)Nc1nc2cc(Sc3ccccc3)ccc2[nH]1	0.700565	14
166	Theobromine	83-67-0	inactive		Cn1cnc2c1c(=O)[nH]c(=O)n2C	0.943548	1
166	Theophylline	58-55-9	inactive		Cn1c(=O)c2[nH]cnc2n(C)c1=O	0.936	2
166	Uric acid	69-93-2	inactive		O=c1[nH]c(=O)c2[nH]c(=O)[nH]c2[nH]1	0.908333	3
166	Enprofylline	41078-02-8	inactive		CCCn1c(=O)[nH]c(=O)c2[nH]cnc21	0.906977	4
166	Caffeine, Caffeine, citrated	58-08-2, 69-22-7	inactive		Cn1c(=O)c2c(ncn2C)n(C)c1=O	0.88	5
166	Isbufylline	90162-60-0	inactive		CC(C)Cn1cnc2c1c(=O)n(C)c(=O)n2C	0.839695	6
166	Acyclovir	59277-89-3	inactive		Nc1nc2c(ncn2COCCO)c(=O)[nH]1	0.830882	7
166	Etofylline	519-37-9	inactive		Cn1c(=O)c2c(ncn2CCO)n(C)c1=O	0.814815	8
166	Proxyphylline	603-00-9	inactive		CC(O)Cn1cnc2c1c(=O)n(C)c(=O)n2C	0.80292	9
166	Ganciclovir	82410-32-0	inactive		Nc1nc2c(ncn2COC(CO)CO)c(=O)[nH]1	0.801418	10
166	Penciclovir	39809-25-1	inactive		Nc1nc(=O)c2ncn(CCC(CO)CO)c2[nH]1	0.801418	11
166	Pentoxifylline	6493-05-6	inactive		CC(=O)CCCCn1c(=O)c2c(ncn2C)n(C)c1=O	0.797101	12
166	Propentofylline	55242-55-2	inactive		CCCn1cnc2c1c(=O)n(CCCCC(C)=O)c(=O)n2C	0.797101	13
166	Dyphylline	479-18-5	inactive		Cn1c(=O)c2c(ncn2CC(O)CO)n(C)c1=O	0.774648	14
166	Temozolomide	85622-93-1	inactive		Cn1nnc2c(C(N)=O)ncn2c1=O	0.772727	15
166	Lisofylline	6493-06-7	inactive		CC(O)CCCCn1c(=O)c2c(ncn2C)n(C)c1=O	0.758621	16
166	Doxofylline	69975-86-6	inactive		Cn1c(=O)c2c(ncn2CC2OCCO2)n(C)c1=O	0.753425	17
166	Adenine	73-24-5	active	5.5157	Nc1ncnc2[nH]cnc12	0.741935	18
166	Dacarbazine	4342-03-4	inactive		CN(C)N=Nc1nc[nH]c1C(N)=O	0.740157	19
166	6-Mercaptopurine	50-44-2	active	6.26365	S=c1[nH]cnc2[nH]cnc12	0.70229	20
166	6-Thioguanine	154-42-7	active	0.470732	Nc1nc2nc[nH]c2c(=S)[nH]1	0.70229	21
167	Methazolamide	554-57-4	inactive		CC(=O)N=c1sc(S(N)(=O)=O)nn1C	0.705882	1
169	Ganciclovir	82410-32-0	inactive		Nc1nc2c(ncn2COC(CO)CO)c(=O)[nH]1	0.962687	1
169	Penciclovir	39809-25-1	inactive		Nc1nc(=O)c2ncn(CCC(CO)CO)c2[nH]1	0.892086	2
169	Theobromine	83-67-0	inactive		Cn1cnc2c1c(=O)[nH]c(=O)n2C	0.879699	3
169	Enprofylline	41078-02-8	inactive		CCCn1c(=O)[nH]c(=O)c2[nH]cnc21	0.875	4
169	Theophylline	58-55-9	inactive		Cn1c(=O)c2[nH]cnc2n(C)c1=O	0.873134	5
169	Etofylline	519-37-9	inactive		Cn1c(=O)c2c(ncn2CCO)n(C)c1=O	0.854015	6
169	Proxyphylline	603-00-9	inactive		CC(O)Cn1cnc2c1c(=O)n(C)c(=O)n2C	0.841727	7
169	Dyphylline	479-18-5	inactive		Cn1c(=O)c2c(ncn2CC(O)CO)n(C)c1=O	0.838028	8
169	Caffeine, Caffeine, citrated	58-08-2, 69-22-7	inactive		Cn1c(=O)c2c(ncn2C)n(C)c1=O	0.834586	9
169	8-Bromotheophylline	10381-75-6	inactive		Cn1c(=O)c2[nH]c(Br)nc2n(C)c1=O	0.830882	10
169	Uric acid	69-93-2	inactive		O=c1[nH]c(=O)c2[nH]c(=O)[nH]c2[nH]1	0.816794	11
169	Isbufylline	90162-60-0	inactive		CC(C)Cn1cnc2c1c(=O)n(C)c(=O)n2C	0.811594	12
169	Lisofylline	6493-06-7	inactive		CC(O)CCCCn1c(=O)c2c(ncn2C)n(C)c1=O	0.795918	13
169	Doxofylline	69975-86-6	inactive		Cn1c(=O)c2c(ncn2CC2OCCO2)n(C)c1=O	0.790541	14
169	Pentoxifylline	6493-05-6	inactive		CC(=O)CCCCn1c(=O)c2c(ncn2C)n(C)c1=O	0.772414	15
169	Propentofylline	55242-55-2	inactive		CCCn1cnc2c1c(=O)n(CCCCC(C)=O)c(=O)n2C	0.772414	16
169	Entecavir	142217-69-4	inactive		C=C1C(CO)C(O)CC1n1cnc2c(=O)[nH]c(N)nc21	0.751515	17
169	2',3'-Dideoxyadenosine	4097-22-7	inactive		Nc1ncnc2c1ncn2C1CCC(CO)O1	0.746575	18
169	Adenine	73-24-5	active	5.5157	Nc1ncnc2[nH]cnc12	0.730769	19
169	Dacarbazine	4342-03-4	inactive		CN(C)N=Nc1nc[nH]c1C(N)=O	0.729323	20
169	Cladribine	4291-63-8	inactive		Nc1nc(Cl)nc2c1ncn2C1CC(O)C(CO)O1	0.726667	21
169	Temozolomide	85622-93-1	inactive		Cn1nnc2c(C(N)=O)ncn2c1=O	0.723404	22
169	Clofarabine	123318-82-1	active	1.58465	Nc1nc(Cl)nc2c1ncn2C1OC(CO)C(O)C1F	0.717105	23
169	Adenosine	58-61-7	inactive		Nc1ncnc2c1ncn2C1OC(CO)C(O)C1O	0.717105	24
169	Fludarabine	21679-14-1	inactive		Nc1nc(F)nc2c1ncn2C1OC(CO)C(O)C1O	0.707792	25
169	Acadesine	2627-69-2	active	24.6377	NC(=O)c1ncn(C2OC(CO)C(O)C2O)c1N	0.703947	26
170	Fludarabine	21679-14-1	inactive		Nc1nc(F)nc2c1ncn2C1OC(CO)C(O)C1O	0.985075	1
170	Adenosine-5-phosphate	61-19-8	inactive		Nc1ncnc2c1ncn2C1OC(COP(=O)(O)O)C(O)C1O	0.956522	2
170	Cladribine	4291-63-8	inactive		Nc1nc(Cl)nc2c1ncn2C1CC(O)C(CO)O1	0.955224	3
170	2',3'-Dideoxyadenosine	4097-22-7	inactive		Nc1ncnc2c1ncn2C1CCC(CO)O1	0.954545	4
170	cAMP	60-92-4	inactive		Nc1ncnc2c1ncn2C1OC2COP(=O)(O)OC2C1O	0.942857	5
170	Clofarabine	123318-82-1	active	1.58465	Nc1nc(Cl)nc2c1ncn2C1OC(CO)C(O)C1F	0.941176	6
170	thioinosine	574-25-4	active	5.73149	OCC1OC(n2cnc3c(S)ncnc32)C(O)C1O	0.909091	7
170	Inosine	58-63-9	inactive		OCC1OC(n2cnc3c(O)ncnc32)C(O)C1O	0.896552	8
170	Acadesine	2627-69-2	active	24.6377	NC(=O)c1ncn(C2OC(CO)C(O)C2O)c1N	0.806897	9
170	Ganciclovir	82410-32-0	inactive		Nc1nc2c(ncn2COC(CO)CO)c(=O)[nH]1	0.75	10
170	Dyphylline	479-18-5	inactive		Cn1c(=O)c2c(ncn2CC(O)CO)n(C)c1=O	0.748344	11
170	Lisofylline	6493-06-7	inactive		CC(O)CCCCn1c(=O)c2c(ncn2C)n(C)c1=O	0.745098	12
170	Metrifudil	23707-33-7	active	5.95572	Cc1ccccc1CNc1ncnc2c1ncn2C1OC(CO)C(O)C1O	0.729282	13
170	Famciclovir	104227-87-4	inactive		CC(=O)OCC(CCn1cnc2cnc(N)nc21)COC(C)=O	0.728477	14
170	Abacavir	136470-78-5	active	2.66032	Nc1nc(NC2CC2)c2ncn(C3C=CC(CO)C3)c2n1	0.722581	15
170	Tenofovir disoproxil fumarate	202138-50-9	inactive		CC(C)OC(=O)OCOP(=O)(COC(C)Cn1cnc2c(N)ncnc21)OCOC(=O)OC(C)C	0.721854	16
170	Acyclovir	59277-89-3	inactive		Nc1nc2c(ncn2COCCO)c(=O)[nH]1	0.717105	17
170	Penciclovir	39809-25-1	inactive		Nc1nc(=O)c2ncn(CCC(CO)CO)c2[nH]1	0.716129	18
170	Proxyphylline	603-00-9	inactive		CC(O)Cn1cnc2c1c(=O)n(C)c(=O)n2C	0.715232	19
170	Etofylline	519-37-9	inactive		Cn1c(=O)c2c(ncn2CCO)n(C)c1=O	0.701987	20
171	cAMP	60-92-4	inactive		Nc1ncnc2c1ncn2C1OC2COP(=O)(O)OC2C1O	0.985714	1
171	Adenosine	58-61-7	inactive		Nc1ncnc2c1ncn2C1OC(CO)C(O)C1O	0.956522	2
171	Fludarabine	21679-14-1	inactive		Nc1nc(F)nc2c1ncn2C1OC(CO)C(O)C1O	0.942857	3
171	Cladribine	4291-63-8	inactive		Nc1nc(Cl)nc2c1ncn2C1CC(O)C(CO)O1	0.914286	4
171	2',3'-Dideoxyadenosine	4097-22-7	inactive		Nc1ncnc2c1ncn2C1CCC(CO)O1	0.913043	5
171	Clofarabine	123318-82-1	active	1.58465	Nc1nc(Cl)nc2c1ncn2C1OC(CO)C(O)C1F	0.901408	6
171	thioinosine	574-25-4	active	5.73149	OCC1OC(n2cnc3c(S)ncnc32)C(O)C1O	0.872483	7
171	Inosine	58-63-9	inactive		OCC1OC(n2cnc3c(O)ncnc32)C(O)C1O	0.860927	8
171	Acadesine	2627-69-2	active	24.6377	NC(=O)c1ncn(C2OC(CO)C(O)C2O)c1N	0.774834	9
171	Tenofovir disoproxil fumarate	202138-50-9	inactive		CC(C)OC(=O)OCOP(=O)(COC(C)Cn1cnc2c(N)ncnc21)OCOC(=O)OC(C)C	0.761589	10
171	Ganciclovir	82410-32-0	inactive		Nc1nc2c(ncn2COC(CO)CO)c(=O)[nH]1	0.721519	11
171	Dyphylline	479-18-5	inactive		Cn1c(=O)c2c(ncn2CC(O)CO)n(C)c1=O	0.719745	12
171	Lisofylline	6493-06-7	inactive		CC(O)CCCCn1c(=O)c2c(ncn2C)n(C)c1=O	0.716981	13
171	Metrifudil	23707-33-7	active	5.95572	Cc1ccccc1CNc1ncnc2c1ncn2C1OC(CO)C(O)C1O	0.705882	14
171	Famciclovir	104227-87-4	inactive		CC(=O)OCC(CCn1cnc2cnc(N)nc21)COC(C)=O	0.700637	15
172	Oxypurinol	2465-59-0	inactive		O=c1[nH]c(=O)c2c[nH]nc2[nH]1	0.760563	1
173	Fabesetron	129300-27-2	inactive		Cc1[nH]cnc1CC1CCc2c(C)c3ccccc3n2C1=O	0.924731	1
173	Ramosetron hydrochloride	132907-72-3	inactive		Cn1cc(C(=O)C2CCc3[nH]cnc3C2)c2ccccc21	0.897959	2
173	Ondansetron, Ondansetron hydrochloride dihydrate	99614-02-5, 103639-04-9	inactive		Cc1nccn1CC1CCc2c(c3ccccc3n2C)C1=O	0.852041	3
173	Droperidol	548-73-2	inactive		O=C(CCCN1CC=C(n2c(=O)[nH]c3ccccc32)CC1)c1ccc(F)cc1	0.825641	4
173	Benperidol	2062-84-2	inactive		O=C(CCCN1CCC(n2c(=O)[nH]c3ccccc32)CC1)c1ccc(F)cc1	0.813131	5
173	Dazmegrel	76894-77-4	inactive		Cc1c(Cn2ccnc2)c2ccccc2n1CCC(=O)O	0.789744	6
173	Timiperone	57648-21-2	active	18.1246	O=C(CCCN1CCC(n2c(=S)[nH]c3ccccc32)CC1)c1ccc(F)cc1	0.782178	7
173	Mizolastine	108612-45-9	inactive		CN(c1nccc(=O)[nH]1)C1CCN(c2nc3ccccc3n2Cc2ccc(F)cc2)CC1	0.776699	8
173	Fenethylline hydrochloride	1892-80-4	inactive		CC(Cc1ccccc1)NCCn1cnc2c1c(=O)n(C)c(=O)n2C	0.765	9
173	Imiquimod	99011-02-6	inactive		CC(C)Cn1cnc2c(N)nc3ccccc3c21	0.759162	10
173	Mebendazole	31431-39-7	inactive		COC(=O)Nc1nc2cc(C(=O)c3ccccc3)ccc2[nH]1	0.757426	11
173	Itasetron	123258-84-4	inactive		CN1C2CCC1CC(NC(=O)n1c(=O)[nH]c3ccccc31)C2	0.755208	12
173	Imazodan	84243-58-3	active	7.21552	O=C1CCC(c2ccc(-n3ccnc3)cc2)=NN1	0.755102	13
173	Pimozide	2062-78-4	inactive		O=c1[nH]c2ccccc2n1C1CCN(CCCC(c2ccc(F)cc2)c2ccc(F)cc2)CC1	0.753769	14
173	Alpidem	82626-01-5	inactive		CCCN(CCC)C(=O)Cc1c(-c2ccc(Cl)cc2)nc2ccc(Cl)cn12	0.748792	15
173	Rizatriptan	144034-80-0	inactive		CN(C)CCc1c[nH]c2ccc(Cn3cncn3)cc12	0.742424	16
173	Liarozole hydrochloride	145858-50-0	active	0.510819	Clc1cccc(C(c2ccc3nc[nH]c3c2)n2ccnc2)c1	0.724638	17
173	Gonadorelin hydrochloride	51952-41-1	inactive		CC(C)CC(NC(=O)CNC(=O)C(Cc1ccc(O)cc1)NC(=O)C(CO)NC(=O)C(Cc1c[nH]c2ccccc12)NC(=O)C(Cc1cnc[nH]1)NC(=O)C1CCC(=O)N1)C(=O)NC(CCCNC(=N)N)C(=O)N1CCCC1C(=O)NCC(N)=O	0.723849	18
173	Leuprolide acetate salt	74381-53-6	inactive		CCNC(=O)C1CCCN1C(=O)C(CCCNC(=N)N)NC(=O)C(CC(C)C)NC(=O)C(CC(C)C)NC(=O)C(Cc1ccc(O)cc1)NC(=O)C(CO)NC(=O)C(Cc1c[nH]c2ccccc12)NC(=O)C(Cc1cnc[nH]1)NC(=O)C1CCC(=O)N1	0.723849	19
173	Iomazenil	127985-21-1	inactive		CCOC(=O)c1ncn2c1CN(C)C(=O)c1c(I)cccc1-2	0.72093	20
173	4,5-Diphenylimidazole	668-94-0	inactive		c1ccc(-c2nc[nH]c2-c2ccccc2)cc1	0.718919	21
173	Flumazenil	78755-81-4	inactive		CCOC(=O)c1ncn2c1CN(C)C(=O)c1cc(F)ccc1-2	0.717593	22
173	Zaldaride	109826-26-8	active	29.8493	CC1(CN2CCC(n3c(=O)[nH]c4ccccc43)CC2)OCc2ccccc2-n2cccc21	0.711111	23
173	Nocodazole	31430-18-9	active	2.51151	COC(=O)Nc1nc2cc(C(=O)c3cccs3)ccc2[nH]1	0.706422	24
173	Telmisartan	144701-48-4	inactive		CCCc1nc2c(C)cc(-c3nc4ccccc4n3C)cc2n1Cc1ccc(-c2ccccc2C(=O)O)cc1	0.705357	25
173	Domperidone	57808-66-9	inactive		O=c1[nH]c2ccccc2n1CCCN1CCC(n2c(=O)[nH]c3cc(Cl)ccc32)CC1	0.703883	26
173	Nizofenone	54533-86-7	inactive		CCN(CC)Cc1nccn1-c1ccc([N+](=O)[O-])cc1C(=O)c1ccccc1Cl	0.701835	27
174	Chlormidazole	3689-76-7	inactive		Cc1nc2ccccc2n1Cc1ccc(Cl)cc1	0.775956	1
174	Clemizole hydrochloride	1163-36-6	inactive		Clc1ccc(Cn2c(CN3CCCC3)nc3ccccc32)cc1	0.768817	2
174	Ondansetron, Ondansetron hydrochloride dihydrate	99614-02-5, 103639-04-9	inactive		Cc1nccn1CC1CCc2c(c3ccccc3n2C)C1=O	0.767327	3
174	Trazodone hydrochloride	25332-39-2	inactive		O=c1n(CCCN2CCN(c3cccc(Cl)c3)CC2)nc2ccccn12	0.756345	4
174	Dazmegrel	76894-77-4	inactive		Cc1c(Cn2ccnc2)c2ccccc2n1CCC(=O)O	0.75	5
174	Alosetron hydrochloride	122852-69-1	inactive		Cc1nc[nH]c1CN1CCc2c(c3ccccc3n2C)C1=O	0.748792	6
174	Nizofenone	54533-86-7	inactive		CCN(CC)Cc1nccn1-c1ccc([N+](=O)[O-])cc1C(=O)c1ccccc1Cl	0.746411	7
174	Imiquimod	99011-02-6	inactive		CC(C)Cn1cnc2c(N)nc3ccccc3c21	0.746032	8
174	Pifexole	27199-40-2	active	1.49601	Clc1ccccc1-c1nc(-c2ccncc2)no1	0.742574	9
174	Fabesetron	129300-27-2	inactive		Cc1[nH]cnc1CC1CCc2c(C)c3ccccc3n2C1=O	0.742574	10
174	Imazodan	84243-58-3	active	7.21552	O=C1CCC(c2ccc(-n3ccnc3)cc2)=NN1	0.742268	11
174	Fenethylline hydrochloride	1892-80-4	inactive		CC(Cc1ccccc1)NCCn1cnc2c1c(=O)n(C)c(=O)n2C	0.735	12
174	Benperidol	2062-84-2	inactive		O=C(CCCN1CCC(n2c(=O)[nH]c3ccccc32)CC1)c1ccc(F)cc1	0.730392	13
174	Ramosetron hydrochloride	132907-72-3	inactive		Cn1cc(C(=O)C2CCc3[nH]cnc3C2)c2ccccc21	0.71831	14
174	Mizolastine	108612-45-9	inactive		CN(c1nccc(=O)[nH]1)C1CCN(c2nc3ccccc3n2Cc2ccc(F)cc2)CC1	0.714286	15
174	Liarozole hydrochloride	145858-50-0	active	0.510819	Clc1cccc(C(c2ccc3nc[nH]c3c2)n2ccnc2)c1	0.712195	16
174	Droperidol	548-73-2	inactive		O=C(CCCN1CC=C(n2c(=O)[nH]c3ccccc32)CC1)c1ccc(F)cc1	0.707317	17
174	Timiperone	57648-21-2	active	18.1246	O=C(CCCN1CCC(n2c(=S)[nH]c3ccccc32)CC1)c1ccc(F)cc1	0.701923	18
175	4-Dimethylaminoantipyrine	58-15-1	inactive		Cc1c(N(C)C)c(=O)n(-c2ccccc2)n1C	0.963235	1
175	Ramifenazone	3615-24-5	inactive		Cc1c(NC(C)C)c(=O)n(-c2ccccc2)n1C	0.95	2
175	phenazone	60-80-0	inactive		Cc1cc(=O)n(-c2ccccc2)n1C	0.947368	3
175	Iodoantipyrine	129-81-7	inactive		Cc1c(I)c(=O)n(-c2ccccc2)n1C	0.926471	4
175	Propyphenazone	479-92-5	inactive		Cc1c(C(C)C)c(=O)n(-c2ccccc2)n1C	0.887324	5
175	Dipyrone	68-89-3	inactive		Cc1c(N(C)CS(=O)(=O)O)c(=O)n(-c2ccccc2)n1C	0.885135	6
175	Famprofazone	22881-35-2	inactive		CC(C)c1c(CN(C)C(C)Cc2ccccc2)n(C)n(-c2ccccc2)c1=O	0.842105	7
175	Nifenazone	2139-47-1	inactive		Cc1c(NC(=O)c2cccnc2)c(=O)n(-c2ccccc2)n1C	0.810976	8
175	Granisetron hydrochloride	107007-99-8	inactive		CN1C2CCCC1CC(NC(=O)c1nn(C)c3ccccc13)C2	0.738095	9
175	Ibudilast	50847-11-5	inactive		CC(C)C(=O)c1c(C(C)C)nn2ccccc12	0.727273	10
176	Triflumizole	68694-11-1	active	0.0504061	CCCOCC(=Nc1ccc(Cl)cc1C(F)(F)F)n1ccnc1	0.770492	1
176	1-[2-(Trifluoromethyl)phenyl]-1H-imidazole	25371-96-4	active	6.94386	FC(F)(F)c1ccccc1-n1ccnc1	0.715909	2
177	Medetomidine hydrochloride	86347-15-1	active	29.8493	Cc1cccc(C(C)c2c[nH]cn2)c1C	0.924658	1
177	4,5-Diphenylimidazole	668-94-0	inactive		c1ccc(-c2nc[nH]c2-c2ccccc2)cc1	0.803922	2
177	Fadrozole hydrochloride	102676-31-3	active	0.00902326	N#Cc1ccc(C2CCCc3cncn32)cc1	0.757764	3
177	Benzimidazole	51-17-2	inactive		c1ccc2[nH]cnc2c1	0.748387	4
177	1-Benzyl-3-methylimidazolium chloride	36443-80-8	inactive		C[n+]1ccn(Cc2ccccc2)c1	0.74	5
177	Rizatriptan	144034-80-0	inactive		CN(C)CCc1c[nH]c2ccc(Cn3cncn3)cc12	0.731429	6
177	N-Benzyladenine	1214-39-7	inactive		c1ccc(CNc2[nH]cnc3ncnc2-3)cc1	0.73125	7
177	1-[2-(Trifluoromethyl)phenyl]-1H-imidazole	25371-96-4	active	6.94386	FC(F)(F)c1ccccc1-n1ccnc1	0.72327	8
177	Liarozole hydrochloride	145858-50-0	active	0.510819	Clc1cccc(C(c2ccc3nc[nH]c3c2)n2ccnc2)c1	0.721311	9
177	Bifonazole	60628-96-8	active	0.87418	c1ccc(-c2ccc(C(c3ccccc3)n3ccnc3)cc2)cc1	0.71875	10
177	Parbendazole	14255-87-9	active	2.18105	CCCCc1ccc2[nH]c(NC(=O)OC)nc2c1	0.711765	11
177	Imiquimod	99011-02-6	inactive		CC(C)Cn1cnc2c(N)nc3ccccc3c21	0.709302	12
177	Fabesetron	129300-27-2	inactive		Cc1[nH]cnc1CC1CCc2c(C)c3ccccc3n2C1=O	0.708108	13
177	2-Aminobenzimidazole	934-32-7	inactive		Nc1nc2ccccc2[nH]1	0.703226	14
178	Procodazole	23249-97-0	inactive		O=C(O)CCc1nc2ccccc2[nH]1	0.77907	1
178	Dazmegrel	76894-77-4	inactive		Cc1c(Cn2ccnc2)c2ccccc2n1CCC(=O)O	0.730159	2
178	Chlormidazole	3689-76-7	inactive		Cc1nc2ccccc2n1Cc1ccc(Cl)cc1	0.716667	3
178	Clemizole hydrochloride	1163-36-6	inactive		Clc1ccc(Cn2c(CN3CCCC3)nc3ccccc32)cc1	0.710383	4
178	Carbendazim	10605-21-7	active	43.2771	COC(=O)Nc1nc2ccccc2[nH]1	0.702857	5
178	Itasetron	123258-84-4	inactive		CN1C2CCC1CC(NC(=O)n1c(=O)[nH]c3ccccc31)C2	0.702703	6
179	Benzydamine hydrochloride	132-69-4	inactive		CN(C)CCCOc1nn(Cc2ccccc2)c2ccccc12	0.901163	1
179	Pyraflufen-ethyl	129630-19-9	inactive		CCOC(=O)COc1cc(-c2nn(C)c(OC(F)F)c2Cl)c(F)cc1Cl	0.737624	2
180	Droperidol	548-73-2	inactive		O=C(CCCN1CC=C(n2c(=O)[nH]c3ccccc32)CC1)c1ccc(F)cc1	0.960452	1
180	Timiperone	57648-21-2	active	18.1246	O=C(CCCN1CCC(n2c(=S)[nH]c3ccccc32)CC1)c1ccc(F)cc1	0.95	2
180	Pimozide	2062-78-4	inactive		O=c1[nH]c2ccccc2n1C1CCN(CCCC(c2ccc(F)cc2)c2ccc(F)cc2)CC1	0.868132	3
180	Mebendazole	31431-39-7	inactive		COC(=O)Nc1nc2cc(C(=O)c3ccccc3)ccc2[nH]1	0.830688	4
180	Mizolastine	108612-45-9	inactive		CN(c1nccc(=O)[nH]1)C1CCN(c2nc3ccccc3n2Cc2ccc(F)cc2)CC1	0.821429	5
180	Alosetron hydrochloride	122852-69-1	inactive		Cc1nc[nH]c1CN1CCc2c(c3ccccc3n2C)C1=O	0.813131	6
180	Ramosetron hydrochloride	132907-72-3	inactive		Cn1cc(C(=O)C2CCc3[nH]cnc3C2)c2ccccc21	0.79703	7
180	Itasetron	123258-84-4	inactive		CN1C2CCC1CC(NC(=O)n1c(=O)[nH]c3ccccc31)C2	0.79235	8
180	Fabesetron	129300-27-2	inactive		Cc1[nH]cnc1CC1CCc2c(C)c3ccccc3n2C1=O	0.780612	9
180	Domperidone	57808-66-9	inactive		O=c1[nH]c2ccccc2n1CCCN1CCC(n2c(=O)[nH]c3cc(Cl)ccc32)CC1	0.762887	10
180	Ondansetron, Ondansetron hydrochloride dihydrate	99614-02-5, 103639-04-9	inactive		Cc1nccn1CC1CCc2c(c3ccccc3n2C)C1=O	0.743842	11
180	Parbendazole	14255-87-9	active	2.18105	CCCCc1ccc2[nH]c(NC(=O)OC)nc2c1	0.741935	12
180	Fenethylline hydrochloride	1892-80-4	inactive		CC(Cc1ccccc1)NCCn1cnc2c1c(=O)n(C)c(=O)n2C	0.737374	13
180	Nocodazole	31430-18-9	active	2.51151	COC(=O)Nc1nc2cc(C(=O)c3cccs3)ccc2[nH]1	0.736842	14
180	Alpidem	82626-01-5	inactive		CCCN(CCC)C(=O)Cc1c(-c2ccc(Cl)cc2)nc2ccc(Cl)cn12	0.730392	15
180	Procodazole	23249-97-0	inactive		O=C(O)CCc1nc2ccccc2[nH]1	0.724324	16
180	Imiquimod	99011-02-6	inactive		CC(C)Cn1cnc2c(N)nc3ccccc3c21	0.721053	17
180	Imazodan	84243-58-3	active	7.21552	O=C1CCC(c2ccc(-n3ccnc3)cc2)=NN1	0.717949	18
180	Zaldaride	109826-26-8	active	29.8493	CC1(CN2CCC(n3c(=O)[nH]c4ccccc43)CC2)OCc2ccccc2-n2cccc21	0.716895	19
180	4,5-Diphenylimidazole	668-94-0	inactive		c1ccc(-c2nc[nH]c2-c2ccccc2)cc1	0.716667	20
180	Enoximone	77671-31-9	inactive		CSc1ccc(C(=O)c2[nH]c(=O)[nH]c2C)cc1	0.712821	21
180	Carbendazim	10605-21-7	active	43.2771	COC(=O)Nc1nc2ccccc2[nH]1	0.708791	22
180	Clemizole hydrochloride	1163-36-6	inactive		Clc1ccc(Cn2c(CN3CCCC3)nc3ccccc32)cc1	0.706806	23
180	Liarozole hydrochloride	145858-50-0	active	0.510819	Clc1cccc(C(c2ccc3nc[nH]c3c2)n2ccnc2)c1	0.705882	24
180	Granisetron hydrochloride	107007-99-8	inactive		CN1C2CCCC1CC(NC(=O)c1nn(C)c3ccccc13)C2	0.704082	25
180	Chlormidazole	3689-76-7	inactive		Cc1nc2ccccc2n1Cc1ccc(Cl)cc1	0.703704	26
180	Telmisartan	144701-48-4	inactive		CCCc1nc2c(C)cc(-c3nc4ccccc4n3C)cc2n1Cc1ccc(-c2ccccc2C(=O)O)cc1	0.703196	27
180	Dazmegrel	76894-77-4	inactive		Cc1c(Cn2ccnc2)c2ccccc2n1CCC(=O)O	0.7	28
181	2-Aminobenzimidazole	934-32-7	inactive		Nc1nc2ccccc2[nH]1	0.945736	1
181	6-Nitrobenzimidazole	94-52-0	inactive		O=[N+]([O-])c1ccc2[nH]cnc2c1	0.883562	2
181	Carbendazim	10605-21-7	active	43.2771	COC(=O)Nc1nc2ccccc2[nH]1	0.853147	3
181	4,5-Diphenylimidazole	668-94-0	inactive		c1ccc(-c2nc[nH]c2-c2ccccc2)cc1	0.839161	4
181	5-Chloro-2-methyl-1H-benzimidazole	2818-69-1	inactive		Cc1nc2ccc(Cl)cc2[nH]1	0.829932	5
181	Thiabendazole	148-79-8	active	5.00936	c1ccc2[nH]c(-c3cscn3)nc2c1	0.815287	6
181	Procodazole	23249-97-0	inactive		O=C(O)CCc1nc2ccccc2[nH]1	0.807947	7
181	Itasetron	123258-84-4	inactive		CN1C2CCC1CC(NC(=O)n1c(=O)[nH]c3ccccc31)C2	0.796178	8
181	Parbendazole	14255-87-9	active	2.18105	CCCCc1ccc2[nH]c(NC(=O)OC)nc2c1	0.782051	9
181	Medetomidine hydrochloride	86347-15-1	active	29.8493	Cc1cccc(C(C)c2c[nH]cn2)c1C	0.763158	10
181	N-Benzyladenine	1214-39-7	inactive		c1ccc(CNc2[nH]cnc3ncnc2-3)cc1	0.76	11
181	Albendazole	54965-21-8	active	1.18032	CCCSc1ccc2[nH]c(NC(=O)OC)nc2c1	0.757764	12
181	Fenbendazole	43210-67-9	active	1.05196	COC(=O)Nc1nc2cc(Sc3ccccc3)ccc2[nH]1	0.753086	13
181	Atipamezole	104054-27-5	inactive		CCC1(c2cnc[nH]2)Cc2ccccc2C1	0.748387	14
181	Liarozole hydrochloride	145858-50-0	active	0.510819	Clc1cccc(C(c2ccc3nc[nH]c3c2)n2ccnc2)c1	0.745665	15
181	Imiquimod	99011-02-6	inactive		CC(C)Cn1cnc2c(N)nc3ccccc3c21	0.745342	16
181	Pimozide	2062-78-4	inactive		O=c1[nH]c2ccccc2n1C1CCN(CCCC(c2ccc(F)cc2)c2ccc(F)cc2)CC1	0.739645	17
181	Ensulizole	27503-81-7	inactive		O=S(=O)(O)c1ccc2[nH]c(-c3ccccc3)nc2c1	0.739394	18
181	Oxfendazole	53716-50-0	inactive		COC(=O)Nc1nc2cc(S(=O)c3ccccc3)ccc2[nH]1	0.739394	19
181	Chlormidazole	3689-76-7	inactive		Cc1nc2ccccc2n1Cc1ccc(Cl)cc1	0.735849	20
181	Domperidone	57808-66-9	inactive		O=c1[nH]c2ccccc2n1CCCN1CCC(n2c(=O)[nH]c3cc(Cl)ccc32)CC1	0.730994	21
181	1-[2-(Trifluoromethyl)phenyl]-1H-imidazole	25371-96-4	active	6.94386	FC(F)(F)c1ccccc1-n1ccnc1	0.728477	22
181	Fabesetron	129300-27-2	inactive		Cc1[nH]cnc1CC1CCc2c(C)c3ccccc3n2C1=O	0.721591	23
181	Clemizole hydrochloride	1163-36-6	inactive		Clc1ccc(Cn2c(CN3CCCC3)nc3ccccc32)cc1	0.717791	24
181	Fadrozole hydrochloride	102676-31-3	active	0.00902326	N#Cc1ccc(C2CCCc3cncn32)cc1	0.708861	25
181	Rizatriptan	144034-80-0	inactive		CN(C)CCc1c[nH]c2ccc(Cn3cncn3)cc12	0.705882	26
181	Droperidol	548-73-2	inactive		O=C(CCCN1CC=C(n2c(=O)[nH]c3ccccc32)CC1)c1ccc(F)cc1	0.700565	27
182	1-Benzyl-3-methylimidazolium chloride	36443-80-8	inactive		C[n+]1ccn(Cc2ccccc2)c1	0.825175	1
182	Ozagrel hydrochloride	78712-43-3	inactive		O=C(O)C=Cc1ccc(Cn2ccnc2)cc1	0.8	2
182	Bifonazole	60628-96-8	active	0.87418	c1ccc(-c2ccc(C(c3ccccc3)n3ccnc3)cc2)cc1	0.751592	3
182	Imazodan	84243-58-3	active	7.21552	O=C1CCC(c2ccc(-n3ccnc3)cc2)=NN1	0.745665	4
182	Nitrefazole	21721-92-6	inactive		Cc1nc([N+](=O)[O-])cn1-c1ccc([N+](=O)[O-])cc1	0.745342	5
182	1-[2-(Trifluoromethyl)phenyl]-1H-imidazole	25371-96-4	active	6.94386	FC(F)(F)c1ccccc1-n1ccnc1	0.745223	6
182	Fadrozole hydrochloride	102676-31-3	active	0.00902326	N#Cc1ccc(C2CCCc3cncn32)cc1	0.715152	7
182	Metomidate hydrochloride	35944-74-2	inactive		COC(=O)c1cncn1C(C)c1ccccc1	0.711864	8
182	Fenethylline hydrochloride	1892-80-4	inactive		CC(Cc1ccccc1)NCCn1cnc2c1c(=O)n(C)c(=O)n2C	0.708791	9
182	Etomidate	33125-97-2	inactive		CCOC(=O)c1cncn1C(C)c1ccccc1	0.7	10
183	Bendazac sodium	23255-99-4	inactive		O=C(O)COc1nn(Cc2ccccc2)c2ccccc12	0.901163	1
183	FR140423	151506-44-4	inactive		COc1ccc(-n2nc(C(F)F)cc2-c2ccc(S(C)=O)cc2)cc1	0.744681	2
183	Deracoxib	169590-41-4	inactive		COc1ccc(-c2cc(C(F)F)nn2-c2ccc(S(N)(=O)=O)cc2)cc1F	0.736842	3
183	Doramapimod	285983-48-4	inactive		Cc1ccc(-n2nc(C(C)(C)C)cc2NC(=O)Nc2ccc(OCCN3CCOCC3)c3ccccc23)cc1	0.702326	4
184	Iomazenil	127985-21-1	inactive		CCOC(=O)c1ncn2c1CN(C)C(=O)c1c(I)cccc1-2	0.861905	1
184	Flumazenil	78755-81-4	inactive		CCOC(=O)c1ncn2c1CN(C)C(=O)c1cc(F)ccc1-2	0.85782	2
184	Etomidate	33125-97-2	inactive		CCOC(=O)c1cncn1C(C)c1ccccc1	0.740566	3
184	Metomidate hydrochloride	35944-74-2	inactive		COC(=O)c1cncn1C(C)c1ccccc1	0.734597	4
184	Zaldaride	109826-26-8	active	29.8493	CC1(CN2CCC(n3c(=O)[nH]c4ccccc43)CC2)OCc2ccccc2-n2cccc21	0.71308	5
185	Isbufylline	90162-60-0	inactive		CC(C)Cn1cnc2c1c(=O)n(C)c(=O)n2C	0.950413	1
185	Theobromine	83-67-0	inactive		Cn1cnc2c1c(=O)[nH]c(=O)n2C	0.934426	2
185	Theophylline	58-55-9	inactive		Cn1c(=O)c2[nH]cnc2n(C)c1=O	0.926829	3
185	Etofylline	519-37-9	inactive		Cn1c(=O)c2c(ncn2CCO)n(C)c1=O	0.92	4
185	Enprofylline	41078-02-8	inactive		CCCn1c(=O)[nH]c(=O)c2[nH]cnc21	0.912698	5
185	Proxyphylline	603-00-9	inactive		CC(O)Cn1cnc2c1c(=O)n(C)c(=O)n2C	0.905512	6
185	Pentoxifylline	6493-05-6	inactive		CC(=O)CCCCn1c(=O)c2c(ncn2C)n(C)c1=O	0.898438	7
185	Propentofylline	55242-55-2	inactive		CCCn1cnc2c1c(=O)n(CCCCC(C)=O)c(=O)n2C	0.898438	8
185	8-Bromotheophylline	10381-75-6	inactive		Cn1c(=O)c2[nH]c(Br)nc2n(C)c1=O	0.88	9
185	Dyphylline	479-18-5	inactive		Cn1c(=O)c2c(ncn2CC(O)CO)n(C)c1=O	0.871212	10
185	Lisofylline	6493-06-7	inactive		CC(O)CCCCn1c(=O)c2c(ncn2C)n(C)c1=O	0.851852	11
185	Doxofylline	69975-86-6	inactive		Cn1c(=O)c2c(ncn2CC2OCCO2)n(C)c1=O	0.845588	12
185	Uric acid	69-93-2	inactive		O=c1[nH]c(=O)c2[nH]c(=O)[nH]c2[nH]1	0.836066	13
185	Acyclovir	59277-89-3	inactive		Nc1nc2c(ncn2COCCO)c(=O)[nH]1	0.834586	14
185	Temozolomide	85622-93-1	inactive		Cn1nnc2c(C(N)=O)ncn2c1=O	0.81746	15
185	Ganciclovir	82410-32-0	inactive		Nc1nc2c(ncn2COC(CO)CO)c(=O)[nH]1	0.804348	16
185	Penciclovir	39809-25-1	inactive		Nc1nc(=O)c2ncn(CCC(CO)CO)c2[nH]1	0.804348	17
185	Dacarbazine	4342-03-4	inactive		CN(C)N=Nc1nc[nH]c1C(N)=O	0.728	18
185	Adenine	73-24-5	active	5.5157	Nc1ncnc2[nH]cnc12	0.715447	19
186	Methimazole	60-56-0	inactive		Cn1cc[nH]c1=S	0.734694	1
186	Ronidazole	7681-76-7	inactive		Cn1c([N+](=O)[O-])cnc1COC(N)=O	0.727273	2
186	1-Hexyl-3-methylimidazolium chloride, 1-Hexyl-3-methylimidazolium hexafluorophosphate, 1-Hexyl-3-methylimidazolium tetrafluoroborate, 1-Hexyl-3-methylimidazolium trifluoromethanesulfonate	171058-17-6, 304680-35-1, 244193-50-8, 460345-16-8	inactive		CCCCCCn1cc[n+](C)c1	0.71134	3
186	Etandazole	22668-01-5	inactive		O=C(Cn1ccnc1[N+](=O)[O-])NCCO	0.702703	4
187	Cefozopran hydrochloride	113981-44-5	inactive		CON=C(C(=O)NC1C(=O)N2C(C(=O)O)=C(C[n+]3ccn4ncccc43)CSC12)c1nsc(N)n1	0.805687	1
187	Cefepime chloride hydrochloride hydrate	123171-59-5	inactive		CON=C(C(=O)NC1C(=O)N2C(C(=O)O)=C(C[N+]3(C)CCCC3)CSC12)c1csc(N)n1	0.793478	2
187	Cefodizime sodium	86329-79-5	active	29.8493	CON=C(C(=O)NC1C(=O)N2C(C(=O)O)=C(CSc3nc(C)c(CC(=O)O)s3)CSC12)c1csc(N)n1	0.755	3
187	Cefdinir	91832-40-5	inactive		C=CC1=C(C(=O)O)N2C(=O)C(NC(=O)C(=NO)c3csc(N)n3)C2SC1	0.752688	4
187	Cefixime	79350-37-1	inactive		C=CC1=C(C(=O)O)N2C(=O)C(NC(=O)C(=NOCC(=O)O)c3csc(N)n3)C2SC1	0.752632	5
187	Ceftizoxime sodium	68401-82-1	inactive		CON=C(C(=O)NC1C(=O)N2C(C(=O)O)=CCSC12)c1csc(N)n1	0.751351	6
187	Cefetamet pivoxil HCl	111696-23-2	inactive		CON=C(C(=O)NC1C(=O)N2C(C(=O)OCOC(=O)C(C)(C)C)=C(C)CSC12)c1csc(N)n1	0.720207	7
188	Cefoselis sulfate	122841-12-7	inactive		CON=C(C(=O)NC1C(=O)N2C(C(=O)O)=C(C[n+]3ccc(N)n3CCO)CSC12)c1csc(N)n1	0.805687	1
189	Clemizole hydrochloride	1163-36-6	inactive		Clc1ccc(Cn2c(CN3CCCC3)nc3ccccc32)cc1	0.960526	1
189	5-Chloro-2-methyl-1H-benzimidazole	2818-69-1	inactive		Cc1nc2ccc(Cl)cc2[nH]1	0.805031	2
189	Liarozole hydrochloride	145858-50-0	active	0.510819	Clc1cccc(C(c2ccc3nc[nH]c3c2)n2ccnc2)c1	0.797753	3
189	Alprazolam	28981-97-7	active	4.21632	Cc1nnc2n1-c1ccc(Cl)cc1C(c1ccccc1)=NC2	0.790419	4
189	Imiquimod	99011-02-6	inactive		CC(C)Cn1cnc2c(N)nc3ccccc3c21	0.790419	5
189	Estazolam	29975-16-4	inactive		Clc1ccc2c(c1)C(c1ccccc1)=NCc1nncn1-2	0.777778	6
189	Alpidem	82626-01-5	inactive		CCCN(CCC)C(=O)Cc1c(-c2ccc(Cl)cc2)nc2ccc(Cl)cn12	0.775956	7
189	4,5-Diphenylimidazole	668-94-0	inactive		c1ccc(-c2nc[nH]c2-c2ccccc2)cc1	0.75625	8
189	Domperidone	57808-66-9	inactive		O=c1[nH]c2ccccc2n1CCCN1CCC(n2c(=O)[nH]c3cc(Cl)ccc32)CC1	0.75419	9
189	Fadrozole hydrochloride	102676-31-3	active	0.00902326	N#Cc1ccc(C2CCCc3cncn32)cc1	0.745455	10
189	1-[2-(Trifluoromethyl)phenyl]-1H-imidazole	25371-96-4	active	6.94386	FC(F)(F)c1ccccc1-n1ccnc1	0.74375	11
189	Pimozide	2062-78-4	inactive		O=c1[nH]c2ccccc2n1C1CCN(CCCC(c2ccc(F)cc2)c2ccc(F)cc2)CC1	0.743017	12
189	1-Benzyl-3-methylimidazolium chloride	36443-80-8	inactive		C[n+]1ccn(Cc2ccccc2)c1	0.738562	13
189	Benzimidazole	51-17-2	inactive		c1ccc2[nH]cnc2c1	0.735849	14
189	2-Aminobenzimidazole	934-32-7	inactive		Nc1nc2ccccc2[nH]1	0.735484	15
189	Ensulizole	27503-81-7	inactive		O=S(=O)(O)c1ccc2[nH]c(-c3ccccc3)nc2c1	0.732955	16
189	Triflumizole	68694-11-1	active	0.0504061	CCCOCC(=Nc1ccc(Cl)cc1C(F)(F)F)n1ccnc1	0.729885	17
189	Sulconazole nitrate	61318-91-0	active	3.08081	Clc1ccc(CSC(Cn2ccnc2)c2ccc(Cl)cc2Cl)cc1	0.721893	18
189	Parbendazole	14255-87-9	active	2.18105	CCCCc1ccc2[nH]c(NC(=O)OC)nc2c1	0.72093	19
189	Bendamustine	16506-27-7	inactive		Cn1c(CCCC(=O)O)nc2cc(N(CCCl)CCCl)ccc21	0.716667	20
189	Dazmegrel	76894-77-4	inactive		Cc1c(Cn2ccnc2)c2ccccc2n1CCC(=O)O	0.714286	21
189	Itasetron	123258-84-4	inactive		CN1C2CCC1CC(NC(=O)n1c(=O)[nH]c3ccccc31)C2	0.714286	22
189	Oxiconazole nitrate	64211-46-7	active	2.66032	Clc1ccc(CON=C(Cn2ccnc2)c2ccc(Cl)cc2Cl)c(Cl)c1	0.713483	23
189	N-Benzyladenine	1214-39-7	inactive		c1ccc(CNc2[nH]cnc3ncnc2-3)cc1	0.709091	24
189	Bifonazole	60628-96-8	active	0.87418	c1ccc(-c2ccc(C(c3ccccc3)n3ccnc3)cc2)cc1	0.707317	25
189	Droperidol	548-73-2	inactive		O=C(CCCN1CC=C(n2c(=O)[nH]c3ccccc32)CC1)c1ccc(F)cc1	0.705882	26
189	Carbendazim	10605-21-7	active	43.2771	COC(=O)Nc1nc2ccccc2[nH]1	0.704819	27
189	N-Benzyl-9-(tetrahydro-2H-pyran-2-yl)adenine	2312-73-4	active	2.7306	c1ccc(CNc2ncnc3c2ncn3C2CCCCO2)cc1	0.703911	28
189	Benperidol	2062-84-2	inactive		O=C(CCCN1CCC(n2c(=O)[nH]c3ccccc32)CC1)c1ccc(F)cc1	0.703704	29
189	Timiperone	57648-21-2	active	18.1246	O=C(CCCN1CCC(n2c(=S)[nH]c3ccccc32)CC1)c1ccc(F)cc1	0.7	30
190	4-Methylimidazole	822-36-6	inactive		Cc1c[nH]cn1	0.76699	1
191	Clofarabine	123318-82-1	active	1.58465	Nc1nc(Cl)nc2c1ncn2C1OC(CO)C(O)C1F	0.984848	1
191	2',3'-Dideoxyadenosine	4097-22-7	inactive		Nc1ncnc2c1ncn2C1CCC(CO)O1	0.969231	2
191	Adenosine	58-61-7	inactive		Nc1ncnc2c1ncn2C1OC(CO)C(O)C1O	0.955224	3
191	Fludarabine	21679-14-1	inactive		Nc1nc(F)nc2c1ncn2C1OC(CO)C(O)C1O	0.941176	4
191	Adenosine-5-phosphate	61-19-8	inactive		Nc1ncnc2c1ncn2C1OC(COP(=O)(O)O)C(O)C1O	0.914286	5
191	cAMP	60-92-4	inactive		Nc1ncnc2c1ncn2C1OC2COP(=O)(O)OC2C1O	0.901408	6
191	thioinosine	574-25-4	active	5.73149	OCC1OC(n2cnc3c(S)ncnc32)C(O)C1O	0.868966	7
191	Inosine	58-63-9	inactive		OCC1OC(n2cnc3c(O)ncnc32)C(O)C1O	0.857143	8
191	Acadesine	2627-69-2	active	24.6377	NC(=O)c1ncn(C2OC(CO)C(O)C2O)c1N	0.768707	9
191	Lisofylline	6493-06-7	inactive		CC(O)CCCCn1c(=O)c2c(ncn2C)n(C)c1=O	0.754967	10
191	Ganciclovir	82410-32-0	inactive		Nc1nc2c(ncn2COC(CO)CO)c(=O)[nH]1	0.748344	11
191	Abacavir	136470-78-5	active	2.66032	Nc1nc(NC2CC2)c2ncn(C3C=CC(CO)C3)c2n1	0.732026	12
191	Acyclovir	59277-89-3	inactive		Nc1nc2c(ncn2COCCO)c(=O)[nH]1	0.726667	13
191	Famciclovir	104227-87-4	inactive		CC(=O)OCC(CCn1cnc2cnc(N)nc21)COC(C)=O	0.726667	14
191	Penciclovir	39809-25-1	inactive		Nc1nc(=O)c2ncn(CCC(CO)CO)c2[nH]1	0.72549	15
191	Dyphylline	479-18-5	inactive		Cn1c(=O)c2c(ncn2CC(O)CO)n(C)c1=O	0.723684	16
191	Entecavir	142217-69-4	inactive		C=C1C(CO)C(O)CC1n1cnc2c(=O)[nH]c(N)nc21	0.705882	17
191	Proxyphylline	603-00-9	inactive		CC(O)Cn1cnc2c1c(=O)n(C)c(=O)n2C	0.701987	18
192	Chlormidazole	3689-76-7	inactive		Cc1nc2ccccc2n1Cc1ccc(Cl)cc1	0.960526	1
192	Liarozole hydrochloride	145858-50-0	active	0.510819	Clc1cccc(C(c2ccc3nc[nH]c3c2)n2ccnc2)c1	0.820225	2
192	Domperidone	57808-66-9	inactive		O=c1[nH]c2ccccc2n1CCCN1CCC(n2c(=O)[nH]c3cc(Cl)ccc32)CC1	0.786517	3
192	5-Chloro-2-methyl-1H-benzimidazole	2818-69-1	inactive		Cc1nc2ccc(Cl)cc2[nH]1	0.77439	4
192	Alprazolam	28981-97-7	active	4.21632	Cc1nnc2n1-c1ccc(Cl)cc1C(c1ccccc1)=NC2	0.77193	5
192	Imiquimod	99011-02-6	inactive		CC(C)Cn1cnc2c(N)nc3ccccc3c21	0.77193	6
192	Estazolam	29975-16-4	inactive		Clc1ccc2c(c1)C(c1ccccc1)=NCc1nncn1-2	0.770115	7
192	Alpidem	82626-01-5	inactive		CCCN(CCC)C(=O)Cc1c(-c2ccc(Cl)cc2)nc2ccc(Cl)cn12	0.768817	8
192	Pimozide	2062-78-4	inactive		O=c1[nH]c2ccccc2n1C1CCN(CCCC(c2ccc(F)cc2)c2ccc(F)cc2)CC1	0.745856	9
192	4,5-Diphenylimidazole	668-94-0	inactive		c1ccc(-c2nc[nH]c2-c2ccccc2)cc1	0.737805	10
192	Itasetron	123258-84-4	inactive		CN1C2CCC1CC(NC(=O)n1c(=O)[nH]c3ccccc31)C2	0.737143	11
192	Dazmegrel	76894-77-4	inactive		Cc1c(Cn2ccnc2)c2ccccc2n1CCC(=O)O	0.736264	12
192	Fadrozole hydrochloride	102676-31-3	active	0.00902326	N#Cc1ccc(C2CCCc3cncn32)cc1	0.727811	13
192	1-[2-(Trifluoromethyl)phenyl]-1H-imidazole	25371-96-4	active	6.94386	FC(F)(F)c1ccccc1-n1ccnc1	0.72561	14
192	Benzimidazole	51-17-2	inactive		c1ccc2[nH]cnc2c1	0.717791	15
192	2-Aminobenzimidazole	934-32-7	inactive		Nc1nc2ccccc2[nH]1	0.716981	16
192	Ensulizole	27503-81-7	inactive		O=S(=O)(O)c1ccc2[nH]c(-c3ccccc3)nc2c1	0.716667	17
192	Sulconazole nitrate	61318-91-0	active	3.08081	Clc1ccc(CSC(Cn2ccnc2)c2ccc(Cl)cc2Cl)cc1	0.715116	18
192	Bifonazole	60628-96-8	active	0.87418	c1ccc(-c2ccc(C(c3ccccc3)n3ccnc3)cc2)cc1	0.710843	19
192	Bendamustine	16506-27-7	inactive		Cn1c(CCCC(=O)O)nc2cc(N(CCCl)CCCl)ccc21	0.710383	20
192	Ondansetron, Ondansetron hydrochloride dihydrate	99614-02-5, 103639-04-9	inactive		Cc1nccn1CC1CCc2c(c3ccccc3n2C)C1=O	0.709845	21
192	Droperidol	548-73-2	inactive		O=C(CCCN1CC=C(n2c(=O)[nH]c3ccccc32)CC1)c1ccc(F)cc1	0.708995	22
192	1-Benzyl-3-methylimidazolium chloride	36443-80-8	inactive		C[n+]1ccn(Cc2ccccc2)c1	0.708861	23
192	N-Benzyl-9-(tetrahydro-2H-pyran-2-yl)adenine	2312-73-4	active	2.7306	c1ccc(CNc2ncnc3c2ncn3C2CCCCO2)cc1	0.707182	24
192	Oxiconazole nitrate	64211-46-7	active	2.66032	Clc1ccc(CON=C(Cn2ccnc2)c2ccc(Cl)cc2Cl)c(Cl)c1	0.707182	25
192	Benperidol	2062-84-2	inactive		O=C(CCCN1CCC(n2c(=O)[nH]c3ccccc32)CC1)c1ccc(F)cc1	0.706806	26
192	Parbendazole	14255-87-9	active	2.18105	CCCCc1ccc2[nH]c(NC(=O)OC)nc2c1	0.704545	27
192	Triflumizole	68694-11-1	active	0.0504061	CCCOCC(=Nc1ccc(Cl)cc1C(F)(F)F)n1ccnc1	0.703911	28
192	Timiperone	57648-21-2	active	18.1246	O=C(CCCN1CCC(n2c(=S)[nH]c3ccccc32)CC1)c1ccc(F)cc1	0.703125	29
192	Butoconazole nitrate	64872-77-1	active	13.7615	Clc1ccc(CCC(Cn2ccnc2)Sc2c(Cl)cccc2Cl)cc1	0.702857	30
192	Fabesetron	129300-27-2	inactive		Cc1[nH]cnc1CC1CCc2c(C)c3ccccc3n2C1=O	0.701571	31
193	Theophylline	58-55-9	inactive		Cn1c(=O)c2[nH]cnc2n(C)c1=O	0.798387	1
193	Theobromine	83-67-0	inactive		Cn1cnc2c1c(=O)[nH]c(=O)n2C	0.790323	2
193	Temozolomide	85622-93-1	inactive		Cn1nnc2c(C(N)=O)ncn2c1=O	0.77686	3
193	Enprofylline	41078-02-8	inactive		CCCn1c(=O)[nH]c(=O)c2[nH]cnc21	0.773438	4
193	8-Bromotheophylline	10381-75-6	inactive		Cn1c(=O)c2[nH]c(Br)nc2n(C)c1=O	0.740157	5
193	Uric acid	69-93-2	inactive		O=c1[nH]c(=O)c2[nH]c(=O)[nH]c2[nH]1	0.735537	6
193	Acyclovir	59277-89-3	inactive		Nc1nc2c(ncn2COCCO)c(=O)[nH]1	0.729323	7
193	Caffeine, Caffeine, citrated	58-08-2, 69-22-7	inactive		Cn1c(=O)c2c(ncn2C)n(C)c1=O	0.728	8
193	Ganciclovir	82410-32-0	inactive		Nc1nc2c(ncn2COC(CO)CO)c(=O)[nH]1	0.702899	9
193	Penciclovir	39809-25-1	inactive		Nc1nc(=O)c2ncn(CCC(CO)CO)c2[nH]1	0.702899	10
194	Ondansetron, Ondansetron hydrochloride dihydrate	99614-02-5, 103639-04-9	inactive		Cc1nccn1CC1CCc2c(c3ccccc3n2C)C1=O	0.829787	1
194	Fabesetron	129300-27-2	inactive		Cc1[nH]cnc1CC1CCc2c(C)c3ccccc3n2C1=O	0.803191	2
194	Imiquimod	99011-02-6	inactive		CC(C)Cn1cnc2c(N)nc3ccccc3c21	0.801136	3
194	Ramosetron hydrochloride	132907-72-3	inactive		Cn1cc(C(=O)C2CCc3[nH]cnc3C2)c2ccccc21	0.791878	4
194	Alosetron hydrochloride	122852-69-1	inactive		Cc1nc[nH]c1CN1CCc2c(c3ccccc3n2C)C1=O	0.789744	5
194	Metomidate hydrochloride	35944-74-2	inactive		COC(=O)c1cncn1C(C)c1ccccc1	0.762162	6
194	Rizatriptan	144034-80-0	inactive		CN(C)CCc1c[nH]c2ccc(Cn3cncn3)cc12	0.762162	7
194	Etomidate	33125-97-2	inactive		CCOC(=O)c1cncn1C(C)c1ccccc1	0.759358	8
194	1-[2-(Trifluoromethyl)phenyl]-1H-imidazole	25371-96-4	active	6.94386	FC(F)(F)c1ccccc1-n1ccnc1	0.757396	9
194	Alpidem	82626-01-5	inactive		CCCN(CCC)C(=O)Cc1c(-c2ccc(Cl)cc2)nc2ccc(Cl)cn12	0.75	10
194	Ozagrel hydrochloride	78712-43-3	inactive		O=C(O)C=Cc1ccc(Cn2ccnc2)cc1	0.745665	11
194	Fadrozole hydrochloride	102676-31-3	active	0.00902326	N#Cc1ccc(C2CCCc3cncn32)cc1	0.738636	12
194	Imazodan	84243-58-3	active	7.21552	O=C1CCC(c2ccc(-n3ccnc3)cc2)=NN1	0.737968	13
194	Telmisartan	144701-48-4	inactive		CCCc1nc2c(C)cc(-c3nc4ccccc4n3C)cc2n1Cc1ccc(-c2ccccc2C(=O)O)cc1	0.736842	14
194	Clemizole hydrochloride	1163-36-6	inactive		Clc1ccc(Cn2c(CN3CCCC3)nc3ccccc32)cc1	0.736264	15
194	Mizolastine	108612-45-9	inactive		CN(c1nccc(=O)[nH]1)C1CCN(c2nc3ccccc3n2Cc2ccc(F)cc2)CC1	0.735	16
194	Bendamustine	16506-27-7	inactive		Cn1c(CCCC(=O)O)nc2cc(N(CCCl)CCCl)ccc21	0.730159	17
194	Liarozole hydrochloride	145858-50-0	active	0.510819	Clc1cccc(C(c2ccc3nc[nH]c3c2)n2ccnc2)c1	0.72449	18
194	Minodronic acid	180064-38-4	inactive		O=P(O)(O)C(O)(Cc1cnc2ccccn12)P(=O)(O)O	0.722826	19
194	Bifonazole	60628-96-8	active	0.87418	c1ccc(-c2ccc(C(c3ccccc3)n3ccnc3)cc2)cc1	0.722543	20
194	1-Benzyl-3-methylimidazolium chloride	36443-80-8	inactive		C[n+]1ccn(Cc2ccccc2)c1	0.721212	21
194	Pimozide	2062-78-4	inactive		O=c1[nH]c2ccccc2n1C1CCN(CCCC(c2ccc(F)cc2)c2ccc(F)cc2)CC1	0.71875	22
194	Chlormidazole	3689-76-7	inactive		Cc1nc2ccccc2n1Cc1ccc(Cl)cc1	0.714286	23
194	Fenethylline hydrochloride	1892-80-4	inactive		CC(Cc1ccccc1)NCCn1cnc2c1c(=O)n(C)c(=O)n2C	0.712821	24
194	Zaldaride	109826-26-8	active	29.8493	CC1(CN2CCC(n3c(=O)[nH]c4ccccc43)CC2)OCc2ccccc2-n2cccc21	0.71028	25
194	Itasetron	123258-84-4	inactive		CN1C2CCC1CC(NC(=O)n1c(=O)[nH]c3ccccc31)C2	0.709677	26
194	4,5-Diphenylimidazole	668-94-0	inactive		c1ccc(-c2nc[nH]c2-c2ccccc2)cc1	0.708571	27
194	Eprosartan mesylate	144143-96-4	inactive		CCCCc1ncc(C=C(Cc2cccs2)C(=O)O)n1Cc1ccc(C(=O)O)cc1	0.708134	28
194	Medetomidine hydrochloride	86347-15-1	active	29.8493	Cc1cccc(C(C)c2c[nH]cn2)c1C	0.707865	29
194	Procodazole	23249-97-0	inactive		O=C(O)CCc1nc2ccccc2[nH]1	0.707182	30
194	Parbendazole	14255-87-9	active	2.18105	CCCCc1ccc2[nH]c(NC(=O)OC)nc2c1	0.706522	31
194	Metrifudil	23707-33-7	active	5.95572	Cc1ccccc1CNc1ncnc2c1ncn2C1OC(CO)C(O)C1O	0.704433	32
194	Droperidol	548-73-2	inactive		O=C(CCCN1CC=C(n2c(=O)[nH]c3ccccc32)CC1)c1ccc(F)cc1	0.70202	33
194	N-Benzyl-9-(tetrahydro-2H-pyran-2-yl)adenine	2312-73-4	active	2.7306	c1ccc(CNc2ncnc3c2ncn3C2CCCCO2)cc1	0.7	34
194	Benperidol	2062-84-2	inactive		O=C(CCCN1CCC(n2c(=O)[nH]c3ccccc32)CC1)c1ccc(F)cc1	0.7	35
195	Climbazole	38083-17-9	active	13.3332	CC(C)(C)C(=O)C(Oc1ccc(Cl)cc1)n1ccnc1	0.713568	1
195	Imiloxan	81167-16-0	inactive		CCn1ccnc1CC1COc2ccccc2O1	0.709845	2
196	FR140423	151506-44-4	inactive		COc1ccc(-n2nc(C(F)F)cc2-c2ccc(S(C)=O)cc2)cc1	0.868852	1
196	Benzydamine hydrochloride	132-69-4	inactive		CN(C)CCCOc1nn(Cc2ccccc2)c2ccccc12	0.736842	2
197	Epirizole	18694-40-1	inactive		COc1cc(C)nc(-n2nc(C)cc2OC)n1	0.768116	1
198	4-Dimethylaminoantipyrine	58-15-1	inactive		Cc1c(N(C)C)c(=O)n(-c2ccccc2)n1C	0.917808	1
198	Ampyrone	83-07-8	inactive		Cc1c(N)c(=O)n(-c2ccccc2)n1C	0.885135	2
198	Ramifenazone	3615-24-5	inactive		Cc1c(NC(C)C)c(=O)n(-c2ccccc2)n1C	0.869281	3
198	phenazone	60-80-0	inactive		Cc1cc(=O)n(-c2ccccc2)n1C	0.863014	4
198	Iodoantipyrine	129-81-7	inactive		Cc1c(I)c(=O)n(-c2ccccc2)n1C	0.845638	5
198	Propyphenazone	479-92-5	inactive		Cc1c(C(C)C)c(=O)n(-c2ccccc2)n1C	0.824675	6
198	Famprofazone	22881-35-2	inactive		CC(C)c1c(CN(C)C(C)Cc2ccccc2)n(C)n(-c2ccccc2)c1=O	0.797546	7
198	Nifenazone	2139-47-1	inactive		Cc1c(NC(=O)c2cccnc2)c(=O)n(-c2ccccc2)n1C	0.761364	8
198	FD&C Yellow 5	1934-21-0	inactive		O=C(O)c1[nH]n(-c2ccc(S(=O)(=O)O)cc2)c(=O)c1N=Nc1ccc(S(=O)(=O)O)cc1	0.710526	9
199	Itasetron	123258-84-4	inactive		CN1C2CCC1CC(NC(=O)n1c(=O)[nH]c3ccccc31)C2	0.860465	1
199	5-Chloro-2-methyl-1H-benzimidazole	2818-69-1	inactive		Cc1nc2ccc(Cl)cc2[nH]1	0.805882	2
199	Pimozide	2062-78-4	inactive		O=c1[nH]c2ccccc2n1C1CCN(CCCC(c2ccc(F)cc2)c2ccc(F)cc2)CC1	0.804348	3
199	Liarozole hydrochloride	145858-50-0	active	0.510819	Clc1cccc(C(c2ccc3nc[nH]c3c2)n2ccnc2)c1	0.798942	4
199	Clemizole hydrochloride	1163-36-6	inactive		Clc1ccc(Cn2c(CN3CCCC3)nc3ccccc32)cc1	0.786517	5
199	Benperidol	2062-84-2	inactive		O=C(CCCN1CCC(n2c(=O)[nH]c3ccccc32)CC1)c1ccc(F)cc1	0.762887	6
199	Chlormidazole	3689-76-7	inactive		Cc1nc2ccccc2n1Cc1ccc(Cl)cc1	0.75419	7
199	Carbendazim	10605-21-7	active	43.2771	COC(=O)Nc1nc2ccccc2[nH]1	0.741379	8
199	Mizolastine	108612-45-9	inactive		CN(c1nccc(=O)[nH]1)C1CCN(c2nc3ccccc3n2Cc2ccc(F)cc2)CC1	0.736318	9
199	Trazodone hydrochloride	25332-39-2	inactive		O=c1n(CCCN2CCN(c3cccc(Cl)c3)CC2)nc2ccccn12	0.735751	10
199	Benzimidazole	51-17-2	inactive		c1ccc2[nH]cnc2c1	0.730994	11
199	2-Aminobenzimidazole	934-32-7	inactive		Nc1nc2ccccc2[nH]1	0.730539	12
199	Droperidol	548-73-2	inactive		O=C(CCCN1CC=C(n2c(=O)[nH]c3ccccc32)CC1)c1ccc(F)cc1	0.729592	13
199	Timiperone	57648-21-2	active	18.1246	O=C(CCCN1CCC(n2c(=S)[nH]c3ccccc32)CC1)c1ccc(F)cc1	0.723618	14
199	Zaldaride	109826-26-8	active	29.8493	CC1(CN2CCC(n3c(=O)[nH]c4ccccc43)CC2)OCc2ccccc2-n2cccc21	0.719626	15
199	Tizanidine	51322-75-9	inactive		Clc1ccc2nsnc2c1NC1=NCCN1	0.715084	16
199	Procodazole	23249-97-0	inactive		O=C(O)CCc1nc2ccccc2[nH]1	0.708791	17
199	Fabesetron	129300-27-2	inactive		Cc1[nH]cnc1CC1CCc2c(C)c3ccccc3n2C1=O	0.705	18
199	Alosetron hydrochloride	122852-69-1	inactive		Cc1nc[nH]c1CN1CCc2c(c3ccccc3n2C)C1=O	0.703883	19
200	Benzydamine hydrochloride	132-69-4	inactive		CN(C)CCCOc1nn(Cc2ccccc2)c2ccccc12	0.702326	1
201	Etofylline	519-37-9	inactive		Cn1c(=O)c2c(ncn2CCO)n(C)c1=O	0.877698	1
201	Proxyphylline	603-00-9	inactive		CC(O)Cn1cnc2c1c(=O)n(C)c(=O)n2C	0.865248	2
201	Dyphylline	479-18-5	inactive		Cn1c(=O)c2c(ncn2CC(O)CO)n(C)c1=O	0.861111	3
201	Isbufylline	90162-60-0	inactive		CC(C)Cn1cnc2c1c(=O)n(C)c(=O)n2C	0.848921	4
201	Caffeine, Caffeine, citrated	58-08-2, 69-22-7	inactive		Cn1c(=O)c2c(ncn2C)n(C)c1=O	0.845588	5
201	Enprofylline	41078-02-8	inactive		CCCn1c(=O)[nH]c(=O)c2[nH]cnc21	0.819444	6
201	Pentoxifylline	6493-05-6	inactive		CC(=O)CCCCn1c(=O)c2c(ncn2C)n(C)c1=O	0.808219	7
201	Propentofylline	55242-55-2	inactive		CCCn1cnc2c1c(=O)n(CCCCC(C)=O)c(=O)n2C	0.808219	8
201	Theobromine	83-67-0	inactive		Cn1cnc2c1c(=O)[nH]c(=O)n2C	0.797203	9
201	Lisofylline	6493-06-7	inactive		CC(O)CCCCn1c(=O)c2c(ncn2C)n(C)c1=O	0.794702	10
201	Theophylline	58-55-9	inactive		Cn1c(=O)c2[nH]cnc2n(C)c1=O	0.791667	11
201	Acyclovir	59277-89-3	inactive		Nc1nc2c(ncn2COCCO)c(=O)[nH]1	0.790541	12
201	Ganciclovir	82410-32-0	inactive		Nc1nc2c(ncn2COC(CO)CO)c(=O)[nH]1	0.776316	13
201	8-Bromotheophylline	10381-75-6	inactive		Cn1c(=O)c2[nH]c(Br)nc2n(C)c1=O	0.753425	14
201	Penciclovir	39809-25-1	inactive		Nc1nc(=O)c2ncn(CCC(CO)CO)c2[nH]1	0.753247	15
201	Tenofovir disoproxil fumarate	202138-50-9	inactive		CC(C)OC(=O)OCOP(=O)(COC(C)Cn1cnc2c(N)ncnc21)OCOC(=O)OC(C)C	0.748344	16
201	Uric acid	69-93-2	inactive		O=c1[nH]c(=O)c2[nH]c(=O)[nH]c2[nH]1	0.713287	17
201	Temozolomide	85622-93-1	inactive		Cn1nnc2c(C(N)=O)ncn2c1=O	0.70068	18
202	Benperidol	2062-84-2	inactive		O=C(CCCN1CCC(n2c(=O)[nH]c3ccccc32)CC1)c1ccc(F)cc1	0.960452	1
202	Timiperone	57648-21-2	active	18.1246	O=C(CCCN1CCC(n2c(=S)[nH]c3ccccc32)CC1)c1ccc(F)cc1	0.922652	2
202	Mebendazole	31431-39-7	inactive		COC(=O)Nc1nc2cc(C(=O)c3ccccc3)ccc2[nH]1	0.844086	3
202	Pimozide	2062-78-4	inactive		O=c1[nH]c2ccccc2n1C1CCN(CCCC(c2ccc(F)cc2)c2ccc(F)cc2)CC1	0.831522	4
202	Alosetron hydrochloride	122852-69-1	inactive		Cc1nc[nH]c1CN1CCc2c(c3ccccc3n2C)C1=O	0.825641	5
202	Fabesetron	129300-27-2	inactive		Cc1[nH]cnc1CC1CCc2c(C)c3ccccc3n2C1=O	0.802083	6
202	Ramosetron hydrochloride	132907-72-3	inactive		Cn1cc(C(=O)C2CCc3[nH]cnc3C2)c2ccccc21	0.8	7
202	Mizolastine	108612-45-9	inactive		CN(c1nccc(=O)[nH]1)C1CCN(c2nc3ccccc3n2Cc2ccc(F)cc2)CC1	0.796954	8
202	Itasetron	123258-84-4	inactive		CN1C2CCC1CC(NC(=O)n1c(=O)[nH]c3ccccc31)C2	0.766304	9
202	Parbendazole	14255-87-9	active	2.18105	CCCCc1ccc2[nH]c(NC(=O)OC)nc2c1	0.754098	10
202	Nocodazole	31430-18-9	active	2.51151	COC(=O)Nc1nc2cc(C(=O)c3cccs3)ccc2[nH]1	0.747573	11
202	Ondansetron, Ondansetron hydrochloride dihydrate	99614-02-5, 103639-04-9	inactive		Cc1nccn1CC1CCc2c(c3ccccc3n2C)C1=O	0.746269	12
202	Imazodan	84243-58-3	active	7.21552	O=C1CCC(c2ccc(-n3ccnc3)cc2)=NN1	0.73822	13
202	Procodazole	23249-97-0	inactive		O=C(O)CCc1nc2ccccc2[nH]1	0.736264	14
202	Domperidone	57808-66-9	inactive		O=c1[nH]c2ccccc2n1CCCN1CCC(n2c(=O)[nH]c3cc(Cl)ccc32)CC1	0.729592	15
202	Enoximone	77671-31-9	inactive		CSc1ccc(C(=O)c2[nH]c(=O)[nH]c2C)cc1	0.723958	16
202	Carbendazim	10605-21-7	active	43.2771	COC(=O)Nc1nc2ccccc2[nH]1	0.72067	17
202	4,5-Diphenylimidazole	668-94-0	inactive		c1ccc(-c2nc[nH]c2-c2ccccc2)cc1	0.719101	18
202	Ensulizole	27503-81-7	inactive		O=S(=O)(O)c1ccc2[nH]c(-c3ccccc3)nc2c1	0.709845	19
202	2-Aminobenzimidazole	934-32-7	inactive		Nc1nc2ccccc2[nH]1	0.709302	20
202	Clemizole hydrochloride	1163-36-6	inactive		Clc1ccc(Cn2c(CN3CCCC3)nc3ccccc32)cc1	0.708995	21
202	Alpidem	82626-01-5	inactive		CCCN(CCC)C(=O)Cc1c(-c2ccc(Cl)cc2)nc2ccc(Cl)cn12	0.707317	22
202	Chlormidazole	3689-76-7	inactive		Cc1nc2ccccc2n1Cc1ccc(Cl)cc1	0.705882	23
202	Imiquimod	99011-02-6	inactive		CC(C)Cn1cnc2c(N)nc3ccccc3c21	0.705263	24
202	Telmisartan	144701-48-4	inactive		CCCc1nc2c(C)cc(-c3nc4ccccc4n3C)cc2n1Cc1ccc(-c2ccccc2C(=O)O)cc1	0.705069	25
202	Fenethylline hydrochloride	1892-80-4	inactive		CC(Cc1ccccc1)NCCn1cnc2c1c(=O)n(C)c(=O)n2C	0.705	26
202	Dazmegrel	76894-77-4	inactive		Cc1c(Cn2ccnc2)c2ccccc2n1CCC(=O)O	0.70202	27
202	Benzimidazole	51-17-2	inactive		c1ccc2[nH]cnc2c1	0.700565	28
203	Proxyphylline	603-00-9	inactive		CC(O)Cn1cnc2c1c(=O)n(C)c(=O)n2C	0.962121	1
203	Etofylline	519-37-9	inactive		Cn1c(=O)c2c(ncn2CCO)n(C)c1=O	0.94697	2
203	Lisofylline	6493-06-7	inactive		CC(O)CCCCn1c(=O)c2c(ncn2C)n(C)c1=O	0.893617	3
203	Isbufylline	90162-60-0	inactive		CC(C)Cn1cnc2c1c(=O)n(C)c(=O)n2C	0.874074	4
203	Caffeine, Caffeine, citrated	58-08-2, 69-22-7	inactive		Cn1c(=O)c2c(ncn2C)n(C)c1=O	0.871212	5
203	Doxofylline	69975-86-6	inactive		Cn1c(=O)c2c(ncn2CC2OCCO2)n(C)c1=O	0.861111	6
203	Ganciclovir	82410-32-0	inactive		Nc1nc2c(ncn2COC(CO)CO)c(=O)[nH]1	0.86014	7
203	Pentoxifylline	6493-05-6	inactive		CC(=O)CCCCn1c(=O)c2c(ncn2C)n(C)c1=O	0.843972	8
203	Propentofylline	55242-55-2	inactive		CCCn1cnc2c1c(=O)n(CCCCC(C)=O)c(=O)n2C	0.843972	9
203	Enprofylline	41078-02-8	inactive		CCCn1c(=O)[nH]c(=O)c2[nH]cnc21	0.842857	10
203	Acyclovir	59277-89-3	inactive		Nc1nc2c(ncn2COCCO)c(=O)[nH]1	0.838028	11
203	Penciclovir	39809-25-1	inactive		Nc1nc(=O)c2ncn(CCC(CO)CO)c2[nH]1	0.821918	12
203	Theobromine	83-67-0	inactive		Cn1cnc2c1c(=O)[nH]c(=O)n2C	0.820144	13
203	Theophylline	58-55-9	inactive		Cn1c(=O)c2[nH]cnc2n(C)c1=O	0.814286	14
203	8-Bromotheophylline	10381-75-6	inactive		Cn1c(=O)c2[nH]c(Br)nc2n(C)c1=O	0.774648	15
203	Adenosine	58-61-7	inactive		Nc1ncnc2c1ncn2C1OC(CO)C(O)C1O	0.748344	16
203	Fludarabine	21679-14-1	inactive		Nc1nc(F)nc2c1ncn2C1OC(CO)C(O)C1O	0.738562	17
203	Acadesine	2627-69-2	active	24.6377	NC(=O)c1ncn(C2OC(CO)C(O)C2O)c1N	0.735099	18
203	Uric acid	69-93-2	inactive		O=c1[nH]c(=O)c2[nH]c(=O)[nH]c2[nH]1	0.733813	19
203	2',3'-Dideoxyadenosine	4097-22-7	inactive		Nc1ncnc2c1ncn2C1CCC(CO)O1	0.731544	20
203	Entecavir	142217-69-4	inactive		C=C1C(CO)C(O)CC1n1cnc2c(=O)[nH]c(N)nc21	0.727811	21
203	Cladribine	4291-63-8	inactive		Nc1nc(Cl)nc2c1ncn2C1CC(O)C(CO)O1	0.723684	22
203	Temozolomide	85622-93-1	inactive		Cn1nnc2c(C(N)=O)ncn2c1=O	0.72028	23
203	Adenosine-5-phosphate	61-19-8	inactive		Nc1ncnc2c1ncn2C1OC(COP(=O)(O)O)C(O)C1O	0.719745	24
203	Clofarabine	123318-82-1	active	1.58465	Nc1nc(Cl)nc2c1ncn2C1OC(CO)C(O)C1F	0.714286	25
203	cAMP	60-92-4	inactive		Nc1ncnc2c1ncn2C1OC2COP(=O)(O)OC2C1O	0.710692	26
203	Tenofovir disoproxil fumarate	202138-50-9	inactive		CC(C)OC(=O)OCOP(=O)(COC(C)Cn1cnc2c(N)ncnc21)OCOC(=O)OC(C)C	0.710526	27
203	Inosine	58-63-9	inactive		OCC1OC(n2cnc3c(O)ncnc32)C(O)C1O	0.708075	28
203	thioinosine	574-25-4	active	5.73149	OCC1OC(n2cnc3c(S)ncnc32)C(O)C1O	0.70625	29
204	Nocodazole	31430-18-9	active	2.51151	COC(=O)Nc1nc2cc(C(=O)c3cccs3)ccc2[nH]1	0.761421	1
204	Mebendazole	31431-39-7	inactive		COC(=O)Nc1nc2cc(C(=O)c3ccccc3)ccc2[nH]1	0.727749	2
204	Droperidol	548-73-2	inactive		O=C(CCCN1CC=C(n2c(=O)[nH]c3ccccc32)CC1)c1ccc(F)cc1	0.723958	3
204	Benperidol	2062-84-2	inactive		O=C(CCCN1CCC(n2c(=O)[nH]c3ccccc32)CC1)c1ccc(F)cc1	0.712821	4
204	Timiperone	57648-21-2	active	18.1246	O=C(CCCN1CCC(n2c(=S)[nH]c3ccccc32)CC1)c1ccc(F)cc1	0.700508	5
205	Theophylline	58-55-9	inactive		Cn1c(=O)c2[nH]cnc2n(C)c1=O	0.968254	1
205	Theobromine	83-67-0	inactive		Cn1cnc2c1c(=O)[nH]c(=O)n2C	0.960317	2
205	Isbufylline	90162-60-0	inactive		CC(C)Cn1cnc2c1c(=O)n(C)c(=O)n2C	0.914729	3
205	Caffeine, Caffeine, citrated	58-08-2, 69-22-7	inactive		Cn1c(=O)c2c(ncn2C)n(C)c1=O	0.912698	4
205	8-Bromotheophylline	10381-75-6	inactive		Cn1c(=O)c2[nH]c(Br)nc2n(C)c1=O	0.906977	5
205	Etofylline	519-37-9	inactive		Cn1c(=O)c2c(ncn2CCO)n(C)c1=O	0.887218	6
205	Acyclovir	59277-89-3	inactive		Nc1nc2c(ncn2COCCO)c(=O)[nH]1	0.875	7
205	Proxyphylline	603-00-9	inactive		CC(O)Cn1cnc2c1c(=O)n(C)c(=O)n2C	0.874074	8
205	Penciclovir	39809-25-1	inactive		Nc1nc(=O)c2ncn(CCC(CO)CO)c2[nH]1	0.870504	9
205	Pentoxifylline	6493-05-6	inactive		CC(=O)CCCCn1c(=O)c2c(ncn2C)n(C)c1=O	0.867647	10
205	Propentofylline	55242-55-2	inactive		CCCn1cnc2c1c(=O)n(CCCCC(C)=O)c(=O)n2C	0.867647	11
205	Uric acid	69-93-2	inactive		O=c1[nH]c(=O)c2[nH]c(=O)[nH]c2[nH]1	0.865079	12
205	Ganciclovir	82410-32-0	inactive		Nc1nc2c(ncn2COC(CO)CO)c(=O)[nH]1	0.843972	13
205	Dyphylline	479-18-5	inactive		Cn1c(=O)c2c(ncn2CC(O)CO)n(C)c1=O	0.842857	14
205	Lisofylline	6493-06-7	inactive		CC(O)CCCCn1c(=O)c2c(ncn2C)n(C)c1=O	0.825175	15
205	Doxofylline	69975-86-6	inactive		Cn1c(=O)c2c(ncn2CC2OCCO2)n(C)c1=O	0.819444	16
205	Temozolomide	85622-93-1	inactive		Cn1nnc2c(C(N)=O)ncn2c1=O	0.777778	17
205	Dacarbazine	4342-03-4	inactive		CN(C)N=Nc1nc[nH]c1C(N)=O	0.773438	18
205	Adenine	73-24-5	active	5.5157	Nc1ncnc2[nH]cnc12	0.761905	19
205	Entecavir	142217-69-4	inactive		C=C1C(CO)C(O)CC1n1cnc2c(=O)[nH]c(N)nc21	0.733333	20
205	6-Mercaptopurine	50-44-2	active	6.26365	S=c1[nH]cnc2[nH]cnc12	0.721805	21
205	6-Thioguanine	154-42-7	active	0.470732	Nc1nc2nc[nH]c2c(=S)[nH]1	0.721805	22
205	Fenethylline hydrochloride	1892-80-4	inactive		CC(Cc1ccccc1)NCCn1cnc2c1c(=O)n(C)c(=O)n2C	0.705202	23
206	Oxfendazole	53716-50-0	inactive		COC(=O)Nc1nc2cc(S(=O)c3ccccc3)ccc2[nH]1	0.82659	1
206	Fenbendazole	43210-67-9	active	1.05196	COC(=O)Nc1nc2cc(Sc3ccccc3)ccc2[nH]1	0.809249	2
206	Albendazole	54965-21-8	active	1.18032	CCCSc1ccc2[nH]c(NC(=O)OC)nc2c1	0.782857	3
206	2-Aminobenzimidazole	934-32-7	inactive		Nc1nc2ccccc2[nH]1	0.772152	4
206	Parbendazole	14255-87-9	active	2.18105	CCCCc1ccc2[nH]c(NC(=O)OC)nc2c1	0.764368	5
206	Procodazole	23249-97-0	inactive		O=C(O)CCc1nc2ccccc2[nH]1	0.755814	6
206	Carbendazim	10605-21-7	active	43.2771	COC(=O)Nc1nc2ccccc2[nH]1	0.75	7
206	4,5-Diphenylimidazole	668-94-0	inactive		c1ccc(-c2nc[nH]c2-c2ccccc2)cc1	0.748503	8
206	Benzimidazole	51-17-2	inactive		c1ccc2[nH]cnc2c1	0.739394	9
206	Chlormidazole	3689-76-7	inactive		Cc1nc2ccccc2n1Cc1ccc(Cl)cc1	0.732955	10
206	5-Chloro-2-methyl-1H-benzimidazole	2818-69-1	inactive		Cc1nc2ccc(Cl)cc2[nH]1	0.732558	11
206	Pimozide	2062-78-4	inactive		O=c1[nH]c2ccccc2n1C1CCN(CCCC(c2ccc(F)cc2)c2ccc(F)cc2)CC1	0.727273	12
206	Thiabendazole	148-79-8	active	5.00936	c1ccc2[nH]c(-c3cscn3)nc2c1	0.725275	13
206	Clemizole hydrochloride	1163-36-6	inactive		Clc1ccc(Cn2c(CN3CCCC3)nc3ccccc32)cc1	0.716667	14
206	Droperidol	548-73-2	inactive		O=C(CCCN1CC=C(n2c(=O)[nH]c3ccccc32)CC1)c1ccc(F)cc1	0.709845	15
206	Itasetron	123258-84-4	inactive		CN1C2CCC1CC(NC(=O)n1c(=O)[nH]c3ccccc31)C2	0.708791	16
206	Mebendazole	31431-39-7	inactive		COC(=O)Nc1nc2cc(C(=O)c3ccccc3)ccc2[nH]1	0.704663	17
206	Timiperone	57648-21-2	active	18.1246	O=C(CCCN1CCC(n2c(=S)[nH]c3ccccc32)CC1)c1ccc(F)cc1	0.704082	18
207	Penciclovir	39809-25-1	inactive		Nc1nc(=O)c2ncn(CCC(CO)CO)c2[nH]1	0.8375	1
207	Lisofylline	6493-06-7	inactive		CC(O)CCCCn1c(=O)c2c(ncn2C)n(C)c1=O	0.787879	2
207	Ganciclovir	82410-32-0	inactive		Nc1nc2c(ncn2COC(CO)CO)c(=O)[nH]1	0.771084	3
207	Acyclovir	59277-89-3	inactive		Nc1nc2c(ncn2COCCO)c(=O)[nH]1	0.751515	4
207	Enprofylline	41078-02-8	inactive		CCCn1c(=O)[nH]c(=O)c2[nH]cnc21	0.733333	5
207	Proxyphylline	603-00-9	inactive		CC(O)Cn1cnc2c1c(=O)n(C)c(=O)n2C	0.728916	6
207	Dyphylline	479-18-5	inactive		Cn1c(=O)c2c(ncn2CC(O)CO)n(C)c1=O	0.727811	7
207	Abacavir	136470-78-5	active	2.66032	Nc1nc(NC2CC2)c2ncn(C3C=CC(CO)C3)c2n1	0.725146	8
207	Etofylline	519-37-9	inactive		Cn1c(=O)c2c(ncn2CCO)n(C)c1=O	0.716867	9
207	Theobromine	83-67-0	inactive		Cn1cnc2c1c(=O)[nH]c(=O)n2C	0.713415	10
207	Theophylline	58-55-9	inactive		Cn1c(=O)c2[nH]cnc2n(C)c1=O	0.709091	11
207	Cladribine	4291-63-8	inactive		Nc1nc(Cl)nc2c1ncn2C1CC(O)C(CO)O1	0.705882	12
207	Pentoxifylline	6493-05-6	inactive		CC(=O)CCCCn1c(=O)c2c(ncn2C)n(C)c1=O	0.704142	13
207	Propentofylline	55242-55-2	inactive		CCCn1cnc2c1c(=O)n(CCCCC(C)=O)c(=O)n2C	0.704142	14
207	Isbufylline	90162-60-0	inactive		CC(C)Cn1cnc2c1c(=O)n(C)c(=O)n2C	0.70303	15
207	2',3'-Dideoxyadenosine	4097-22-7	inactive		Nc1ncnc2c1ncn2C1CCC(CO)O1	0.702381	16
208	Dimetilan	644-64-4	inactive		Cc1cc(OC(=O)N(C)C)nn1C(=O)N(C)C	0.768116	1
208	Trapidil	15421-84-8	inactive		CCN(CC)c1cc(C)nc2ncnn12	0.717391	2
209	Telmisartan	144701-48-4	inactive		CCCc1nc2c(C)cc(-c3nc4ccccc4n3C)cc2n1Cc1ccc(-c2ccccc2C(=O)O)cc1	0.748879	1
209	Ozagrel hydrochloride	78712-43-3	inactive		O=C(O)C=Cc1ccc(Cn2ccnc2)cc1	0.713542	2
209	Dazmegrel	76894-77-4	inactive		Cc1c(Cn2ccnc2)c2ccccc2n1CCC(=O)O	0.708134	3
209	Phthalylsulfathiazole	85-73-4	inactive		O=C(O)c1ccccc1C(=O)Nc1ccc(S(=O)(=O)Nc2nccs2)cc1	0.70614	4
210	Metronidazole	443-48-1	inactive		Cc1ncc([N+](=O)[O-])n1CCO	0.787037	1
210	Ronidazole	7681-76-7	inactive		Cn1c([N+](=O)[O-])cnc1COC(N)=O	0.765217	2
210	Secnidazole	3366-95-8	inactive		Cc1ncc([N+](=O)[O-])n1CC(C)O	0.758929	3
210	Ornidazole	16773-42-5	inactive		Cc1ncc([N+](=O)[O-])n1CC(O)CCl	0.714286	4
210	Carbimazole	22232-54-8	inactive		CCOC(=O)n1ccn(C)c1=S	0.702703	5
211	Proxyphylline	603-00-9	inactive		CC(O)Cn1cnc2c1c(=O)n(C)c(=O)n2C	0.984252	1
211	Dyphylline	479-18-5	inactive		Cn1c(=O)c2c(ncn2CC(O)CO)n(C)c1=O	0.94697	2
211	Isbufylline	90162-60-0	inactive		CC(C)Cn1cnc2c1c(=O)n(C)c(=O)n2C	0.921875	3
211	Caffeine, Caffeine, citrated	58-08-2, 69-22-7	inactive		Cn1c(=O)c2c(ncn2C)n(C)c1=O	0.92	4
211	Lisofylline	6493-06-7	inactive		CC(O)CCCCn1c(=O)c2c(ncn2C)n(C)c1=O	0.89781	5
211	Enprofylline	41078-02-8	inactive		CCCn1c(=O)[nH]c(=O)c2[nH]cnc21	0.887218	6
211	Doxofylline	69975-86-6	inactive		Cn1c(=O)c2c(ncn2CC2OCCO2)n(C)c1=O	0.877698	7
211	Pentoxifylline	6493-05-6	inactive		CC(=O)CCCCn1c(=O)c2c(ncn2C)n(C)c1=O	0.874074	8
211	Propentofylline	55242-55-2	inactive		CCCn1cnc2c1c(=O)n(CCCCC(C)=O)c(=O)n2C	0.874074	9
211	Theobromine	83-67-0	inactive		Cn1cnc2c1c(=O)[nH]c(=O)n2C	0.863636	10
211	Theophylline	58-55-9	inactive		Cn1c(=O)c2[nH]cnc2n(C)c1=O	0.857143	11
211	Acyclovir	59277-89-3	inactive		Nc1nc2c(ncn2COCCO)c(=O)[nH]1	0.854015	12
211	Penciclovir	39809-25-1	inactive		Nc1nc(=O)c2ncn(CCC(CO)CO)c2[nH]1	0.85	13
211	Ganciclovir	82410-32-0	inactive		Nc1nc2c(ncn2COC(CO)CO)c(=O)[nH]1	0.823944	14
211	8-Bromotheophylline	10381-75-6	inactive		Cn1c(=O)c2[nH]c(Br)nc2n(C)c1=O	0.814815	15
211	Uric acid	69-93-2	inactive		O=c1[nH]c(=O)c2[nH]c(=O)[nH]c2[nH]1	0.772727	16
211	Temozolomide	85622-93-1	inactive		Cn1nnc2c(C(N)=O)ncn2c1=O	0.757353	17
211	Entecavir	142217-69-4	inactive		C=C1C(CO)C(O)CC1n1cnc2c(=O)[nH]c(N)nc21	0.716867	18
211	Tenofovir disoproxil fumarate	202138-50-9	inactive		CC(C)OC(=O)OCOP(=O)(COC(C)Cn1cnc2c(N)ncnc21)OCOC(=O)OC(C)C	0.709459	19
211	2',3'-Dideoxyadenosine	4097-22-7	inactive		Nc1ncnc2c1ncn2C1CCC(CO)O1	0.707483	20
211	Adenosine	58-61-7	inactive		Nc1ncnc2c1ncn2C1OC(CO)C(O)C1O	0.701987	21
212	Furafylline	80288-49-9	active	29.8493	Cc1nc2c([nH]1)c(=O)n(C)c(=O)n2Cc1ccco1	0.73617	1
212	Zaprinast	37762-06-4	inactive		CCCOc1ccccc1-c1nc2[nH]nnc2c(=O)[nH]1	0.711864	2
212	Climbazole	38083-17-9	active	13.3332	CC(C)(C)C(=O)C(Oc1ccc(Cl)cc1)n1ccnc1	0.706422	3
212	Ketoconazole	65277-42-1	inactive		CC(=O)N1CCN(c2ccc(OCC3COC(Cn4ccnc4)(c4ccc(Cl)cc4Cl)O3)cc2)CC1	0.702041	4
213	Metomidate hydrochloride	35944-74-2	inactive		COC(=O)c1cncn1C(C)c1ccccc1	0.981707	1
213	Flumazenil	78755-81-4	inactive		CCOC(=O)c1ncn2c1CN(C)C(=O)c1cc(F)ccc1-2	0.818653	2
213	Iomazenil	127985-21-1	inactive		CCOC(=O)c1ncn2c1CN(C)C(=O)c1c(I)cccc1-2	0.813472	3
213	Ozagrel hydrochloride	78712-43-3	inactive		O=C(O)C=Cc1ccc(Cn2ccnc2)cc1	0.760234	4
213	Dazmegrel	76894-77-4	inactive		Cc1c(Cn2ccnc2)c2ccccc2n1CCC(=O)O	0.759358	5
213	Bretazenil	84379-13-5	inactive		CC(C)(C)OC(=O)c1ncn2c1C1CCCN1C(=O)c1c(Br)cccc1-2	0.740566	6
213	Fadrozole hydrochloride	102676-31-3	active	0.00902326	N#Cc1ccc(C2CCCc3cncn32)cc1	0.732955	7
213	1-Benzyl-3-methylimidazolium chloride	36443-80-8	inactive		C[n+]1ccn(Cc2ccccc2)c1	0.72561	8
213	Fenethylline hydrochloride	1892-80-4	inactive		CC(Cc1ccccc1)NCCn1cnc2c1c(=O)n(C)c(=O)n2C	0.716495	9
213	1-[2-(Trifluoromethyl)phenyl]-1H-imidazole	25371-96-4	active	6.94386	FC(F)(F)c1ccccc1-n1ccnc1	0.701149	10
213	Triflumizole	68694-11-1	active	0.0504061	CCCOCC(=Nc1ccc(Cl)cc1C(F)(F)F)n1ccnc1	0.700535	11
213	Benznidazole	22994-85-0	inactive		O=C(Cn1ccnc1[N+](=O)[O-])NCc1ccccc1	0.7	12
215	Dipyrone	68-89-3	inactive		Cc1c(N(C)CS(=O)(=O)O)c(=O)n(-c2ccccc2)n1C	0.710526	1
216	Deracoxib	169590-41-4	inactive		COc1ccc(-c2cc(C(F)F)nn2-c2ccc(S(N)(=O)=O)cc2)cc1F	0.868852	1
216	Benzydamine hydrochloride	132-69-4	inactive		CN(C)CCCOc1nn(Cc2ccccc2)c2ccccc12	0.744681	2
217	Alosetron hydrochloride	122852-69-1	inactive		Cc1nc[nH]c1CN1CCc2c(c3ccccc3n2C)C1=O	0.924731	1
217	Ramosetron hydrochloride	132907-72-3	inactive		Cn1cc(C(=O)C2CCc3[nH]cnc3C2)c2ccccc21	0.875648	2
217	Ondansetron, Ondansetron hydrochloride dihydrate	99614-02-5, 103639-04-9	inactive		Cc1nccn1CC1CCc2c(c3ccccc3n2C)C1=O	0.829016	3
217	Dazmegrel	76894-77-4	inactive		Cc1c(Cn2ccnc2)c2ccccc2n1CCC(=O)O	0.803191	4
217	Droperidol	548-73-2	inactive		O=C(CCCN1CC=C(n2c(=O)[nH]c3ccccc32)CC1)c1ccc(F)cc1	0.802083	5
[truncated: 996 more rows]

## Sheet: Predictions
Table 4. Predictions for each TC using the StrS approach
Targuet_ID	Names	CAS_NOs	AC50	VEGA SMILES (RDKit Mol)	Moleculas not converted	Assay outcome	PREDICTION	TYPE OF PREDICTION	No. of active chemicals in the category	No. of inactive chemicals in the category
1	2-Amino-4-phenylthiazole hydrobromide hydrate	52253-69-7	6.332838637	Nc1nc(-c2ccccc2)cs1		active	inactive	FALSE NEGATIVE	6	7
7	Cefodizime sodium	86329-79-5	29.84929481	CON=C(C(=O)NC1C(=O)N2C(C(=O)O)=C(CSc3nc(C)c(CC(=O)O)s3)CSC12)c1csc(N)n1		active	inactive	FALSE NEGATIVE	0	8
10	Febuxostat	144060-53-7	0.036163246	Cc1nc(-c2ccc(OCC(C)C)c(C#N)c2)sc1C(=O)O		active	inactive	FALSE NEGATIVE	0	1
11	Leflunomide	75706-12-6	1.800247248	Cc1oncc1C(=O)Nc1ccc(C(F)(F)F)cc1		active	inactive	FALSE NEGATIVE	0	1
14	Parecoxib sodium	198470-85-8	26.603212	CCC(=O)NS(=O)(=O)c1ccc(-c2c(-c3ccccc3)noc2C)cc1		active	inactive	FALSE NEGATIVE	0	5
18	6-Mercaptopurine	50-44-2	6.263651938	S=c1[nH]cnc2[nH]cnc12		active	inactive	FALSE NEGATIVE	3	6
19	Abacavir	136470-78-5	2.6603212	Nc1nc(NC2CC2)c2ncn(C3C=CC(CO)C3)c2n1		active	inactive	FALSE NEGATIVE	2	7
20	Acadesine	2627-69-2	24.63773287	NC(=O)c1ncn(C2OC(CO)C(O)C2O)c1N		active	inactive	FALSE NEGATIVE	2	13
21	Adenine	73-24-5	5.515701337	Nc1ncnc2[nH]cnc12		active	inactive	FALSE NEGATIVE	3	10
22	Albendazole	54965-21-8	1.180317435	CCCSc1ccc2[nH]c(NC(=O)OC)nc2c1		active	inactive	FALSE NEGATIVE	7	10
25	Carbendazim	10605-21-7	43.27712569	COC(=O)Nc1nc2ccccc2[nH]1		active	inactive	FALSE NEGATIVE	6	17
26	Fenbendazole	43210-67-9	1.051959022	COC(=O)Nc1nc2cc(Sc3ccccc3)ccc2[nH]1		active	inactive	FALSE NEGATIVE	7	10
27	Furafylline	80288-49-9	29.84929481	Cc1nc2c([nH]1)c(=O)n(C)c(=O)n2Cc1ccco1		active	inactive	FALSE NEGATIVE	0	4
28	Lansoprazole	103577-45-3	12.34811718	Cc1c(OCC(F)(F)F)ccnc1CS(=O)c1nc2ccccc2[nH]1		active	inactive	FALSE NEGATIVE	1	3
29	N-Benzyl-9-(tetrahydro-2H-pyran-2-yl)adenine	2312-73-4	2.73060203	c1ccc(CNc2ncnc3c2ncn3C2CCCCO2)cc1		active	inactive	FALSE NEGATIVE	3	9
30	Nocodazole	31430-18-9	2.511505164	COC(=O)Nc1nc2cc(C(=O)c3cccs3)ccc2[nH]1		active	inactive	FALSE NEGATIVE	6	8
31	Parbendazole	14255-87-9	2.181049334	CCCCc1ccc2[nH]c(NC(=O)OC)nc2c1		active	inactive	FALSE NEGATIVE	7	21
32	Pifexole	27199-40-2	1.496008549	Clc1ccccc1-c1nc(-c2ccncc2)no1		active	inactive	FALSE NEGATIVE	0	2
33	Thiabendazole	148-79-8	5.009363789	c1ccc2[nH]c(-c3cscn3)nc2c1		active	inactive	FALSE NEGATIVE	7	10
34	thioinosine	574-25-4	5.731488281	OCC1OC(n2cnc3c(S)ncnc32)C(O)C1O		active	inactive	FALSE NEGATIVE	2	9
35	2-(2H-Benzotriazol-2-yl)-4-methylphenol	2440-22-4	1.673447504	Cc1ccc(O)c(-n2nc3ccccc3n2)c1		active	inactive	FALSE NEGATIVE	0	2
42	Phosalone	2310-17-0	51.59080425	CCOP(=S)(OCC)SCn1c(=O)oc2cc(Cl)ccc21		active	inactive	FALSE NEGATIVE	0	5
50	1-[2-(Trifluoromethyl)phenyl]-1H-imidazole	25371-96-4	6.943856577	FC(F)(F)c1ccccc1-n1ccnc1		active	inactive	FALSE NEGATIVE	5	17
51	6-Thioguanine	154-42-7	0.470732356	Nc1nc2nc[nH]c2c(=S)[nH]1		active	inactive	FALSE NEGATIVE	3	6
52	Bifonazole	60628-96-8	0.87417975	c1ccc(-c2ccc(C(c3ccccc3)n3ccnc3)cc2)cc1		active	inactive	FALSE NEGATIVE	10	11
55	Clofarabine	123318-82-1	1.584652629	Nc1nc(Cl)nc2c1ncn2C1OC(CO)C(O)C1F		active	inactive	FALSE NEGATIVE	3	13
57	Fadrozole hydrochloride	102676-31-3	0.009023255	N#Cc1ccc(C2CCCc3cncn32)cc1		active	inactive	FALSE NEGATIVE	6	15
59	Imazodan	84243-58-3	7.215516244	O=C1CCC(c2ccc(-n3ccnc3)cc2)=NN1		active	inactive	FALSE NEGATIVE	5	15
62	Liarozole hydrochloride	145858-50-0	0.510819431	Clc1cccc(C(c2ccc3nc[nH]c3c2)n2ccnc2)c1		active	inactive	FALSE NEGATIVE	8	21
64	Medetomidine hydrochloride	86347-15-1	29.84929481	Cc1cccc(C(C)c2c[nH]cn2)c1C		active	inactive	FALSE NEGATIVE	5	12
65	Metrifudil	23707-33-7	5.955717307	Cc1ccccc1CNc1ncnc2c1ncn2C1OC(CO)C(O)C1O		active	inactive	FALSE NEGATIVE	1	7
71	Timiperone	57648-21-2	18.12455735	O=C(CCCN1CCC(n2c(=S)[nH]c3ccccc32)CC1)c1ccc(F)cc1		active	inactive	FALSE NEGATIVE	4	19
73	Triclabendazole	68786-66-3	23.71013766	CSc1nc2cc(Cl)c(Oc3cccc(Cl)c3Cl)cc2[nH]1		active	inactive	FALSE NEGATIVE	0	1
75	Zaldaride	109826-26-8	29.84929481	CC1(CN2CCC(n3c(=O)[nH]c4ccccc43)CC2)OCc2ccccc2-n2cccc21		active	inactive	FALSE NEGATIVE	3	16
77	Carfentrazone-ethyl	128639-02-1	54.48267328	CCOC(=O)C(Cl)Cc1cc(-n2nc(C)n(C(F)F)c2=O)c(F)cc1Cl		active	inactive	FALSE NEGATIVE	0	1
95	2-Amino-4-methoxybenzothiazole	5464-79-9		COc1cccc2sc(N)nc12		inactive	active	FALSE POSITIVE	7	1
96	2-Amino-4-methylbenzothiazole	1477-42-5		Cc1cccc2sc(N)nc12		inactive	active	FALSE POSITIVE	10	6
101	2-Methylbenzothiazole	120-75-2		Cc1nc2ccccc2s1		inactive	active	FALSE POSITIVE	6	5
106	Benzothiazole	95-16-9		c1ccc2scnc2c1		inactive	active	FALSE POSITIVE	6	5
120	Fenclozic acid	17969-20-9		O=C(O)Cc1csc(-c2ccc(Cl)cc2)n1		inactive	active	FALSE POSITIVE	1	0
155	1-Hexyl-3-methylimidazolium chloride, 1-Hexyl-3-methylimidazolium hexafluorophosphate, 1-Hexyl-3-methylimidazolium tetrafluoroborate, 1-Hexyl-3-methylimidazolium trifluoromethanesulfonate	171058-17-6, 304680-35-1, 244193-50-8, 460345-16-8		CCCCCCn1cc[n+](C)c1		inactive	active	FALSE POSITIVE	7	5
176	Anagrelide hydrochloride	58579-51-4		Oc1cn2c(n1)Nc1ccc(Cl)c(Cl)c1C2		inactive	active	FALSE POSITIVE	2	0
231	Imidazole	288-32-4		c1c[nH]cn1		inactive	active	FALSE POSITIVE	6	3
232	Imiloxan	81167-16-0		CCn1ccnc1CC1COc2ccccc2O1		inactive	active	FALSE POSITIVE	2	1
241	Ketoconazole	65277-42-1		CC(=O)N1CCN(c2ccc(OCC3COC(Cn4ccnc4)(c4ccc(Cl)cc4Cl)O3)cc2)CC1		inactive	active	FALSE POSITIVE	5	2
242	Kinetin	525-79-1		c1coc(CNc2[nH]cnc3ncnc2-3)c1		inactive	active	FALSE POSITIVE	1	0
249	Methimazole	60-56-0		Cn1cc[nH]c1=S		inactive	active	FALSE POSITIVE	6	4
259	O6-Methylguanine	20535-83-5		COc1nc(N)nc2nc[nH]c12		inactive	active	FALSE POSITIVE	3	1
262	Oxfendazole	53716-50-0		COC(=O)Nc1nc2cc(S(=O)c3ccccc3)ccc2[nH]1		inactive	active	FALSE POSITIVE	8	7
263	Oxibendazole	20559-55-1		CCCOc1ccc2[nH]c(NC(=O)OC)nc2c1		inactive	active	FALSE POSITIVE	8	2
290	Tenatoprazole	113712-98-4		COc1ccc2[nH]c(S(=O)Cc3ncc(C)c(OC)c3C)nc2n1		inactive	active	FALSE POSITIVE	2	1
303	Apafant	105219-56-5		Cc1nnc2n1-c1sc(CCC(=O)N3CCOCC3)cc1C(c1ccccc1Cl)=NC2		inactive	active	FALSE POSITIVE	4	0
304	Azaconazole	60207-31-0		Clc1ccc(C2(Cn3cncn3)OCCO2)c(Cl)c1		inactive	active	FALSE POSITIVE	12	3
306	Estazolam	29975-16-4		Clc1ccc2c(c1)C(c1ccccc1)=NCc1nncn1-2		inactive	active	FALSE POSITIVE	7	5
308	Fluconazole	86386-73-4		OC(Cn1cncn1)(Cn1cncn1)c1ccc(F)cc1F		inactive	active	FALSE POSITIVE	5	4
314	Paclobutrazol	76738-62-0		CC(C)(C)C(O)C(Cc1ccc(Cl)cc1)n1cncn1		inactive	active	FALSE POSITIVE	10	3
317	Sulfentrazone	122836-35-5		Cc1nn(-c2cc(NS(C)(=O)=O)c(Cl)cc2Cl)c(=O)n1C(F)F		inactive	active	FALSE POSITIVE	1	0
322	Triticonazole	131983-72-7		CC1(C)CCC(=Cc2ccc(Cl)cc2)C1(O)Cn1cncn1		inactive	active	FALSE POSITIVE	9	3
41	N-tert-Butyl-2-benzothiazolesulfenamide	95-31-8	42.36881464	CC(C)(C)NSc1nc2ccccc2s1		active	not_defined	NOT_DEFINED	6	6
80	Flutriafol	76674-21-0	48.55773367	OC(Cn1cncn1)(c1ccc(F)cc1)c1ccccc1F		active	not_defined	NOT_DEFINED	5	5
94	2-Amino-4-chlorobenzothiazole	19952-47-7		Nc1nc2c(Cl)cccc2s1		inactive	not_defined	NOT_DEFINED	5	5
100	2-Bromobenzothiazole	2516-40-7		Brc1nc2ccccc2s1		inactive	not_defined	NOT_DEFINED	5	5
112	Ceftiofur	80370-57-6		CON=C(C(=O)NC1C(=O)N2C(C(=O)O)=C(CSC(=O)c3ccco3)CSC12)c1csc(N)n1		inactive	not_defined	NOT_DEFINED	1	1
134	Pamicogrel	101001-34-7		CCOC(=O)Cn1cccc1-c1nc(-c2ccc(OC)cc2)c(-c2ccc(OC)cc2)s1		inactive	not_defined	NOT_DEFINED	1	1
143	Sulfathiazole	72-14-0		Nc1ccc(S(=O)(=O)Nc2nccs2)cc1		inactive	not_defined	NOT_DEFINED	2	2
153	1,2-Dimethyl-5-nitroimidazole	551-92-8		Cc1ncc([N+](=O)[O-])n1C		inactive	not_defined	NOT_DEFINED	7	7
195	Dazoxiben	78218-09-4		O=C(O)c1ccc(OCCn2ccnc2)cc1		inactive	not_defined	NOT_DEFINED	1	1
212	Etofylline clofibrate	54504-70-0		Cn1c(=O)c2c(ncn2CCOC(=O)C(C)(C)Oc2ccc(Cl)cc2)n(C)c1=O		inactive	not_defined	NOT_DEFINED	2	2
237	Ipronidazole	14885-29-1		CC(C)c1ncc([N+](=O)[O-])n1C		inactive	not_defined	NOT_DEFINED	7	7
305	Bumetrizole	3896-11-5		Cc1cc(-n2nc3ccc(Cl)cc3n2)c(O)c(C(C)(C)C)c1		inactive	not_defined	NOT_DEFINED	1	1
313	Octrizole	3147-75-9		CC(C)(C)CC(C)(C)c1ccc(O)c(-n2nc3ccccc3n2)c1		inactive	not_defined	NOT_DEFINED	1	1
91	2,2'-Dithiobisbenzothiazole	120-78-5		c1ccc2sc(SSc3nc4ccccc4s3)nc2c1		inactive	inactive	TRUE NEGATIVE	4	5
92	2-(2-Methylpropyl)thiazole	18640-74-9		CC(C)Cc1nccs1		inactive	inactive	TRUE NEGATIVE	0	2
93	2-Acetylthiazole	24295-03-2		CC(=O)c1nccs1		inactive	inactive	TRUE NEGATIVE	0	1
97	2-Amino-4-thiazoleacetic acid	29676-71-9		Nc1nc(CC(=O)O)cs1		inactive	inactive	TRUE NEGATIVE	0	1
98	2-Aminothiazole	96-50-4		Nc1nccs1		inactive	inactive	TRUE NEGATIVE	0	1
99	2-Benzoxazolinone	59-49-4		O=c1[nH]c2ccccc2o1		inactive	inactive	TRUE NEGATIVE	1	4
103	5-Methyl-3-isoxazolamine	1072-67-9		Cc1cc(N)no1		inactive	inactive	TRUE NEGATIVE	0	1
104	6-Chloro-2,3-dihydrobenzoxazol-2-one	19932-84-4		O=c1[nH]c2ccc(Cl)cc2o1		inactive	inactive	TRUE NEGATIVE	1	4
105	Aztreonam	78110-38-0		CC1C(NC(=O)C(=NOC(C)(C)C(=O)O)c2csc(N)n2)C(=O)N1S(=O)(=O)O		inactive	inactive	TRUE NEGATIVE	1	6
107	Carumonam sodium	86832-68-0		NC(=O)OCC1C(NC(=O)C(=NOCC(=O)O)c2csc(N)n2)C(=O)N1S(=O)(=O)O		inactive	inactive	TRUE NEGATIVE	0	6
108	Cefdinir	91832-40-5		C=CC1=C(C(=O)O)N2C(=O)C(NC(=O)C(=NO)c3csc(N)n3)C2SC1		inactive	inactive	TRUE NEGATIVE	1	7
109	Cefepime chloride hydrochloride hydrate	123171-59-5		CON=C(C(=O)NC1C(=O)N2C(C(=O)O)=C(C[N+]3(C)CCCC3)CSC12)c1csc(N)n1		inactive	inactive	TRUE NEGATIVE	1	7
110	Cefetamet pivoxil HCl	111696-23-2		CON=C(C(=O)NC1C(=O)N2C(C(=O)OCOC(=O)C(C)(C)C)=C(C)CSC12)c1csc(N)n1		inactive	inactive	TRUE NEGATIVE	1	7
111	Cefixime	79350-37-1		C=CC1=C(C(=O)O)N2C(=O)C(NC(=O)C(=NOCC(=O)O)c3csc(N)n3)C2SC1		inactive	inactive	TRUE NEGATIVE	1	8
113	Ceftizoxime sodium	68401-82-1		CON=C(C(=O)NC1C(=O)N2C(C(=O)O)=CCSC12)c1csc(N)n1		inactive	inactive	TRUE NEGATIVE	1	7
114	Chlorzoxazone	95-25-0		O=c1[nH]c2cc(Cl)ccc2o1		inactive	inactive	TRUE NEGATIVE	1	4
115	Clomethiazole	533-45-9		Cc1ncsc1CCCl		inactive	inactive	TRUE NEGATIVE	0	1
116	Clothianidin	210880-92-5		CNC(=N[N+](=O)[O-])NCc1cnc(Cl)s1		inactive	inactive	TRUE NEGATIVE	0	1
119	Famotidine	76824-35-6		NC(N)=Nc1nc(CSCCC(N)=NS(N)(=O)=O)cs1		inactive	inactive	TRUE NEGATIVE	0	2
121	Hymexazol	10004-44-1		Cc1cc(=O)[nH]o1		inactive	inactive	TRUE NEGATIVE	0	1
122	Isoxaben	82558-50-7		CCC(C)(CC)c1cc(NC(=O)c2c(OC)cccc2OC)on1		inactive	inactive	TRUE NEGATIVE	0	2
123	Isoxaflutole	141112-29-0		CS(=O)(=O)c1cc(C(F)(F)F)ccc1C(=O)c1cnoc1C1CC1		inactive	inactive	TRUE NEGATIVE	0	1
124	Isoxathion	18854-01-8		CCOP(=S)(OCC)Oc1cc(-c2ccccc2)on1		inactive	inactive	TRUE NEGATIVE	1	4
125	Isoxicam	34552-84-6		Cc1cc(NC(=O)C2=C(O)c3ccccc3S(=O)(=O)N2C)no1		inactive	inactive	TRUE NEGATIVE	0	2
127	Meloxicam	71125-38-7		Cc1cnc(NC(=O)C2=C(O)c3ccccc3S(=O)(=O)N2C)s1		inactive	inactive	TRUE NEGATIVE	0	1
128	Mofezolac	78967-07-4		COc1ccc(-c2noc(CC(=O)O)c2-c2ccc(OC)cc2)cc1		inactive	inactive	TRUE NEGATIVE	1	4
129	N-Acetyl sulfamethoxazole	21312-10-7		CC(=O)Nc1ccc(S(=O)(=O)Nc2cc(C)on2)cc1		inactive	inactive	TRUE NEGATIVE	1	3
130	Niridazole	61-57-4		O=C1NCCN1c1ncc([N+](=O)[O-])s1		inactive	inactive	TRUE NEGATIVE	0	1
131	Nithiamide	140-40-9		CC(=O)Nc1ncc([N+](=O)[O-])s1		inactive	inactive	TRUE NEGATIVE	0	1
132	Oxaprozin	21256-18-8		O=C(O)CCc1nc(-c2ccccc2)c(-c2ccccc2)o1		inactive	inactive	TRUE NEGATIVE	0	2
133	Paliperidone	144598-75-4		Cc1nc2n(c(=O)c1CCN1CCC(c3noc4cc(F)ccc34)CC1)CCCC2O		inactive	inactive	TRUE NEGATIVE	0	1
135	Phthalylsulfathiazole	85-73-4		O=C(O)c1ccccc1C(=O)Nc1ccc(S(=O)(=O)Nc2nccs2)cc1		inactive	inactive	TRUE NEGATIVE	0	3
136	Pramipexole	104632-26-0		CCCNC1CCc2nc(N)sc2C1		inactive	inactive	TRUE NEGATIVE	0	1
137	Risperidone	106266-06-2		Cc1nc2n(c(=O)c1CCN1CCC(c3noc4cc(F)ccc34)CC1)CCCC2		inactive	inactive	TRUE NEGATIVE	0	2
138	Ritanserin	87051-43-2		Cc1nc2sccn2c(=O)c1CCN1CCC(=C(c2ccc(F)cc2)c2ccc(F)cc2)CC1		inactive	inactive	TRUE NEGATIVE	0	1
139	Ritonavir	155213-67-5		CC(C)c1nc(CN(C)C(=O)NC(C(=O)NC(Cc2ccccc2)CC(O)C(Cc2ccccc2)NC(=O)OCc2cncs2)C(C)C)cs1		inactive	inactive	TRUE NEGATIVE	0	1
140	Romazarit	109543-76-2		Cc1nc(-c2ccc(Cl)cc2)oc1COC(C)(C)C(=O)O		inactive	inactive	TRUE NEGATIVE	1	3
141	Succinylsulfathiazole	116-43-8		O=C(O)CCC(=O)Nc1ccc(S(=O)(=O)Nc2nccs2)cc1		inactive	inactive	TRUE NEGATIVE	0	2
142	Sulfamethoxazole	723-46-6		Cc1cc(NS(=O)(=O)c2ccc(N)cc2)no1		inactive	inactive	TRUE NEGATIVE	0	3
144	Sulfisoxazole	127-69-5		Cc1noc(NS(=O)(=O)c2ccc(N)cc2)c1C		inactive	inactive	TRUE NEGATIVE	1	4
145	Talipexole	101626-70-4		C=CCN1CCc2nc(N)sc2CC1		inactive	inactive	TRUE NEGATIVE	0	1
146	Thiamethoxam	153719-23-4		CN1COCN(Cc2cnc(Cl)s2)C1=N[N+](=O)[O-]		inactive	inactive	TRUE NEGATIVE	0	1
147	Thiamine thiozole	137-00-8		Cc1ncsc1CCO		inactive	inactive	TRUE NEGATIVE	0	1
148	Tiotidine	69014-14-8		CNC(=NC#N)NCCSCc1csc(N=C(N)N)n1		inactive	inactive	TRUE NEGATIVE	0	1
149	Valdecoxib	181695-72-7		Cc1onc(-c2ccccc2)c1-c1ccc(S(N)(=O)=O)cc1		inactive	inactive	TRUE NEGATIVE	1	5
150	Zonisamide	68291-97-4		NS(=O)(=O)Cc1noc2ccccc12		inactive	inactive	TRUE NEGATIVE	1	4
151	Zoxazolamine	61-80-3		Nc1nc2cc(Cl)ccc2o1		inactive	inactive	TRUE NEGATIVE	1	3
154	1-Benzyl-3-methylimidazolium chloride	36443-80-8		C[n+]1ccn(Cc2ccccc2)c1		inactive	inactive	TRUE NEGATIVE	11	12
156	2',3'-Dideoxyadenosine	4097-22-7		Nc1ncnc2c1ncn2C1CCC(CO)O1		inactive	inactive	TRUE NEGATIVE	4	16
157	2-Aminobenzimidazole	934-32-7		Nc1nc2ccccc2[nH]1		inactive	inactive	TRUE NEGATIVE	8	18
158	4,5-Diphenylimidazole	668-94-0		c1ccc(-c2nc[nH]c2-c2ccccc2)cc1		inactive	inactive	TRUE NEGATIVE	11	24
159	4-Dimethylaminoantipyrine	58-15-1		Cc1c(N(C)C)c(=O)n(-c2ccccc2)n1C		inactive	inactive	TRUE NEGATIVE	0	10
160	4-Methylimidazole	822-36-6		Cc1c[nH]cn1		inactive	inactive	TRUE NEGATIVE	0	3
163	5-Chloro-2-methyl-1H-benzimidazole	2818-69-1		Cc1nc2ccc(Cl)cc2[nH]1		inactive	inactive	TRUE NEGATIVE	6	13
165	6-Nitrobenzimidazole	94-52-0		O=[N+]([O-])c1ccc2[nH]cnc2c1		inactive	inactive	TRUE NEGATIVE	6	8
166	8-Bromotheophylline	10381-75-6		Cn1c(=O)c2[nH]c(Br)nc2n(C)c1=O		inactive	inactive	TRUE NEGATIVE	3	18
167	Acetazolamide	59-66-5		CC(=O)Nc1nnc(S(N)(=O)=O)s1		inactive	inactive	TRUE NEGATIVE	0	1
169	Acyclovir	59277-89-3		Nc1nc2c(ncn2COCCO)c(=O)[nH]1		inactive	inactive	TRUE NEGATIVE	3	23
170	Adenosine	58-61-7		Nc1ncnc2c1ncn2C1OC(CO)C(O)C1O		inactive	inactive	TRUE NEGATIVE	5	15
171	Adenosine-5-phosphate	61-19-8		Nc1ncnc2c1ncn2C1OC(COP(=O)(O)O)C(O)C1O		inactive	inactive	TRUE NEGATIVE	4	11
172	Allopurinol	315-30-0		Oc1ncnc2[nH]ncc12		inactive	inactive	TRUE NEGATIVE	0	1
173	Alosetron hydrochloride	122852-69-1		Cc1nc[nH]c1CN1CCc2c(c3ccccc3n2C)C1=O		inactive	inactive	TRUE NEGATIVE	5	22
174	Alpidem	82626-01-5		CCCN(CCC)C(=O)Cc1c(-c2ccc(Cl)cc2)nc2ccc(Cl)cn12		inactive	inactive	TRUE NEGATIVE	4	14
175	Ampyrone	83-07-8		Cc1c(N)c(=O)n(-c2ccccc2)n1C		inactive	inactive	TRUE NEGATIVE	0	10
177	Atipamezole	104054-27-5		CCC1(c2cnc[nH]2)Cc2ccccc2C1		inactive	inactive	TRUE NEGATIVE	6	8
178	Bendamustine	16506-27-7		Cn1c(CCCC(=O)O)nc2cc(N(CCCl)CCCl)ccc21		inactive	inactive	TRUE NEGATIVE	1	5
179	Bendazac sodium	23255-99-4		O=C(O)COc1nn(Cc2ccccc2)c2ccccc12		inactive	inactive	TRUE NEGATIVE	0	2
180	Benperidol	2062-84-2		O=C(CCCN1CCC(n2c(=O)[nH]c3ccccc32)CC1)c1ccc(F)cc1		inactive	inactive	TRUE NEGATIVE	7	21
181	Benzimidazole	51-17-2		c1ccc2[nH]cnc2c1		inactive	inactive	TRUE NEGATIVE	9	18
182	Benznidazole	22994-85-0		O=C(Cn1ccnc1[N+](=O)[O-])NCc1ccccc1		inactive	inactive	TRUE NEGATIVE	4	6
183	Benzydamine hydrochloride	132-69-4		CN(C)CCCOc1nn(Cc2ccccc2)c2ccccc12		inactive	inactive	TRUE NEGATIVE	0	4
184	Bretazenil	84379-13-5		CC(C)(C)OC(=O)c1ncn2c1C1CCCN1C(=O)c1c(Br)cccc1-2		inactive	inactive	TRUE NEGATIVE	1	4
185	Caffeine, Caffeine, citrated	58-08-2, 69-22-7		Cn1c(=O)c2c(ncn2C)n(C)c1=O		inactive	inactive	TRUE NEGATIVE	1	18
186	Carbimazole	22232-54-8		CCOC(=O)n1ccn(C)c1=S		inactive	inactive	TRUE NEGATIVE	0	4
187	Cefoselis sulfate	122841-12-7		CON=C(C(=O)NC1C(=O)N2C(C(=O)O)=C(C[n+]3ccc(N)n3CCO)CSC12)c1csc(N)n1		inactive	inactive	TRUE NEGATIVE	1	6
188	Cefozopran hydrochloride	113981-44-5		CON=C(C(=O)NC1C(=O)N2C(C(=O)O)=C(C[n+]3ccn4ncccc43)CSC12)c1nsc(N)n1		inactive	inactive	TRUE NEGATIVE	0	1
189	Chlormidazole	3689-76-7		Cc1nc2ccccc2n1Cc1ccc(Cl)cc1		inactive	inactive	TRUE NEGATIVE	12	18
190	Cimetidine	51481-61-9		CNC(=NC#N)NCCSCc1nc[nH]c1C		inactive	inactive	TRUE NEGATIVE	0	1
191	Cladribine	4291-63-8		Nc1nc(Cl)nc2c1ncn2C1CC(O)C(CO)O1		inactive	inactive	TRUE NEGATIVE	4	14
192	Clemizole hydrochloride	1163-36-6		Clc1ccc(Cn2c(CN3CCCC3)nc3ccccc32)cc1		inactive	inactive	TRUE NEGATIVE	12	19
193	Dacarbazine	4342-03-4		CN(C)N=Nc1nc[nH]c1C(N)=O		inactive	inactive	TRUE NEGATIVE	0	10
194	Dazmegrel	76894-77-4		Cc1c(Cn2ccnc2)c2ccccc2n1CCC(=O)O		inactive	inactive	TRUE NEGATIVE	10	25
196	Deracoxib	169590-41-4		COc1ccc(-c2cc(C(F)F)nn2-c2ccc(S(N)(=O)=O)cc2)cc1F		inactive	inactive	TRUE NEGATIVE	0	2
197	Dimetilan	644-64-4		Cc1cc(OC(=O)N(C)C)nn1C(=O)N(C)C		inactive	inactive	TRUE NEGATIVE	0	1
198	Dipyrone	68-89-3		Cc1c(N(C)CS(=O)(=O)O)c(=O)n(-c2ccccc2)n1C		inactive	inactive	TRUE NEGATIVE	0	9
199	Domperidone	57808-66-9		O=c1[nH]c2ccccc2n1CCCN1CCC(n2c(=O)[nH]c3cc(Cl)ccc32)CC1		inactive	inactive	TRUE NEGATIVE	4	15
200	Doramapimod	285983-48-4		Cc1ccc(-n2nc(C(C)(C)C)cc2NC(=O)Nc2ccc(OCCN3CCOCC3)c3ccccc23)cc1		inactive	inactive	TRUE NEGATIVE	0	1
201	Doxofylline	69975-86-6		Cn1c(=O)c2c(ncn2CC2OCCO2)n(C)c1=O		inactive	inactive	TRUE NEGATIVE	0	18
202	Droperidol	548-73-2		O=C(CCCN1CC=C(n2c(=O)[nH]c3ccccc32)CC1)c1ccc(F)cc1		inactive	inactive	TRUE NEGATIVE	5	23
203	Dyphylline	479-18-5		Cn1c(=O)c2c(ncn2CC(O)CO)n(C)c1=O		inactive	inactive	TRUE NEGATIVE	3	26
204	Enoximone	77671-31-9		CSc1ccc(C(=O)c2[nH]c(=O)[nH]c2C)cc1		inactive	inactive	TRUE NEGATIVE	2	3
205	Enprofylline	41078-02-8		CCCn1c(=O)[nH]c(=O)c2[nH]cnc21		inactive	inactive	TRUE NEGATIVE	3	20
206	Ensulizole	27503-81-7		O=S(=O)(O)c1ccc2[nH]c(-c3ccccc3)nc2c1		inactive	inactive	TRUE NEGATIVE	6	12
207	Entecavir	142217-69-4		C=C1C(CO)C(O)CC1n1cnc2c(=O)[nH]c(N)nc21		inactive	inactive	TRUE NEGATIVE	1	15
208	Epirizole	18694-40-1		COc1cc(C)nc(-n2nc(C)cc2OC)n1		inactive	inactive	TRUE NEGATIVE	0	2
209	Eprosartan mesylate	144143-96-4		CCCCc1ncc(C=C(Cc2cccs2)C(=O)O)n1Cc1ccc(C(=O)O)cc1		inactive	inactive	TRUE NEGATIVE	0	4
210	Etandazole	22668-01-5		O=C(Cn1ccnc1[N+](=O)[O-])NCCO		inactive	inactive	TRUE NEGATIVE	0	5
211	Etofylline	519-37-9		Cn1c(=O)c2c(ncn2CCO)n(C)c1=O		inactive	inactive	TRUE NEGATIVE	0	21
213	Etomidate	33125-97-2		CCOC(=O)c1cncn1C(C)c1ccccc1		inactive	inactive	TRUE NEGATIVE	3	9
215	FD&C Yellow 5	1934-21-0		O=C(O)c1[nH]n(-c2ccc(S(=O)(=O)O)cc2)c(=O)c1N=Nc1ccc(S(=O)(=O)O)cc1		inactive	inactive	TRUE NEGATIVE	0	1
216	FR140423	151506-44-4		COc1ccc(-n2nc(C(F)F)cc2-c2ccc(S(C)=O)cc2)cc1		inactive	inactive	TRUE NEGATIVE	0	2
217	Fabesetron	129300-27-2		Cc1[nH]cnc1CC1CCc2c(C)c3ccccc3n2C1=O		inactive	inactive	TRUE NEGATIVE	7	22
218	Famciclovir	104227-87-4		CC(=O)OCC(CCn1cnc2cnc(N)nc21)COC(C)=O		inactive	inactive	TRUE NEGATIVE	2	8
219	Famprofazone	22881-35-2		CC(C)c1c(CN(C)C(C)Cc2ccccc2)n(C)n(-c2ccccc2)c1=O		inactive	inactive	TRUE NEGATIVE	0	11
220	Fenethylline hydrochloride	1892-80-4		CC(Cc1ccccc1)NCCn1cnc2c1c(=O)n(C)c(=O)n2C		inactive	inactive	TRUE NEGATIVE	2	21
221	Fludarabine	21679-14-1		Nc1nc(F)nc2c1ncn2C1OC(CO)C(O)C1O		inactive	inactive	TRUE NEGATIVE	5	14
223	Flumazenil	78755-81-4		CCOC(=O)c1ncn2c1CN(C)C(=O)c1cc(F)ccc1-2		inactive	inactive	TRUE NEGATIVE	1	5
224	Ganciclovir	82410-32-0		Nc1nc2c(ncn2COC(CO)CO)c(=O)[nH]1		inactive	inactive	TRUE NEGATIVE	3	24
225	Glybuzole	1492-02-0		CC(C)(C)c1nnc(NS(=O)(=O)c2ccccc2)s1		inactive	inactive	TRUE NEGATIVE	0	3
226	Glysobuzole	3567-08-6		COc1ccc(S(=O)(=O)Nc2nnc(CC(C)C)s2)cc1		inactive	inactive	TRUE NEGATIVE	0	1
227	Gonadorelin hydrochloride	51952-41-1		CC(C)CC(NC(=O)CNC(=O)C(Cc1ccc(O)cc1)NC(=O)C(CO)NC(=O)C(Cc1c[nH]c2ccccc12)NC(=O)C(Cc1cnc[nH]1)NC(=O)C1CCC(=O)N1)C(=O)NC(CCCNC(=N)N)C(=O)N1CCCC1C(=O)NCC(N)=O		inactive	inactive	TRUE NEGATIVE	1	5
228	Goserelin acetate	145781-92-6		CC(C)CC(NC(=O)C(COC(C)(C)C)NC(=O)C(Cc1ccc(O)cc1)NC(=O)C(CO)NC(=O)C(Cc1c[nH]c2ccccc12)NC(=O)C(Cc1c[nH]cn1)NC(=O)C1CCC(=O)N1)C(=O)NC(CCCNC(=N)N)C(=O)N1CCCC1C(=O)NNC(N)=O		inactive	inactive	TRUE NEGATIVE	1	2
229	Granisetron hydrochloride	107007-99-8		CN1C2CCCC1CC(NC(=O)c1nn(C)c3ccccc13)C2		inactive	inactive	TRUE NEGATIVE	0	11
230	Ibudilast	50847-11-5		CC(C)C(=O)c1c(C(C)C)nn2ccccc12		inactive	inactive	TRUE NEGATIVE	0	11
233	Imiquimod	99011-02-6		CC(C)Cn1cnc2c(N)nc3ccccc3c21		inactive	inactive	TRUE NEGATIVE	10	26
234	Inosine	58-63-9		OCC1OC(n2cnc3c(O)ncnc32)C(O)C1O		inactive	inactive	TRUE NEGATIVE	3	8
235	Iodoantipyrine	129-81-7		Cc1c(I)c(=O)n(-c2ccccc2)n1C		inactive	inactive	TRUE NEGATIVE	0	10
236	Iomazenil	127985-21-1		CCOC(=O)c1ncn2c1CN(C)C(=O)c1c(I)cccc1-2		inactive	inactive	TRUE NEGATIVE	1	5
238	Isbufylline	90162-60-0		CC(C)Cn1cnc2c1c(=O)n(C)c(=O)n2C		inactive	inactive	TRUE NEGATIVE	0	20
240	Itasetron	123258-84-4		CN1C2CCC1CC(NC(=O)n1c(=O)[nH]c3ccccc31)C2		inactive	inactive	TRUE NEGATIVE	9	23
243	Leuprolide acetate salt	74381-53-6		CCNC(=O)C1CCCN1C(=O)C(CCCNC(=N)N)NC(=O)C(CC(C)C)NC(=O)C(CC(C)C)NC(=O)C(Cc1ccc(O)cc1)NC(=O)C(CO)NC(=O)C(Cc1c[nH]c2ccccc12)NC(=O)C(Cc1cnc[nH]1)NC(=O)C1CCC(=O)N1		inactive	inactive	TRUE NEGATIVE	1	5
244	Lisofylline	6493-06-7		CC(O)CCCCn1c(=O)c2c(ncn2C)n(C)c1=O		inactive	inactive	TRUE NEGATIVE	3	25
245	Lonazolac	53808-88-1		O=C(O)Cc1cn(-c2ccccc2)nc1-c1ccc(Cl)cc1		inactive	inactive	TRUE NEGATIVE	0	3
246	Lonidamine	50264-69-2		O=C(O)c1nn(Cc2ccc(Cl)cc2Cl)c2ccccc12		inactive	inactive	TRUE NEGATIVE	0	2
247	Mebendazole	31431-39-7		COC(=O)Nc1nc2cc(C(=O)c3ccccc3)ccc2[nH]1		inactive	inactive	TRUE NEGATIVE	6	16
248	Methazolamide	554-57-4		CC(=O)N=c1sc(S(N)(=O)=O)nn1C		inactive	inactive	TRUE NEGATIVE	0	1
250	Metomidate hydrochloride	35944-74-2		COC(=O)c1cncn1C(C)c1ccccc1		inactive	inactive	TRUE NEGATIVE	2	10
251	Metronidazole	443-48-1		Cc1ncc([N+](=O)[O-])n1CCO		inactive	inactive	TRUE NEGATIVE	0	7
252	Minodronic acid	180064-38-4		O=P(O)(O)C(O)(Cc1cnc2ccccn12)P(=O)(O)O		inactive	inactive	TRUE NEGATIVE	0	4
253	Mizolastine	108612-45-9		CN(c1nccc(=O)[nH]1)C1CCN(c2nc3ccccc3n2Cc2ccc(F)cc2)CC1		inactive	inactive	TRUE NEGATIVE	6	17
255	N-Benzyladenine	1214-39-7		c1ccc(CNc2[nH]cnc3ncnc2-3)cc1		inactive	inactive	TRUE NEGATIVE	5	8
256	Nifenazone	2139-47-1		Cc1c(NC(=O)c2cccnc2)c(=O)n(-c2ccccc2)n1C		inactive	inactive	TRUE NEGATIVE	0	12
257	Nitrefazole	21721-92-6		Cc1nc([N+](=O)[O-])cn1-c1ccc([N+](=O)[O-])cc1		inactive	inactive	TRUE NEGATIVE	3	6
258	Nizofenone	54533-86-7		CCN(CC)Cc1nccn1-c1ccc([N+](=O)[O-])cc1C(=O)c1ccccc1Cl		inactive	inactive	TRUE NEGATIVE	1	5
260	Ondansetron, Ondansetron hydrochloride dihydrate	99614-02-5, 103639-04-9		Cc1nccn1CC1CCc2c(c3ccccc3n2C)C1=O		inactive	inactive	TRUE NEGATIVE	2	17
261	Ornidazole	16773-42-5		Cc1ncc([N+](=O)[O-])n1CC(O)CCl		inactive	inactive	TRUE NEGATIVE	0	7
264	Oxypurinol	2465-59-0		O=c1[nH]c(=O)c2c[nH]nc2[nH]1		inactive	inactive	TRUE NEGATIVE	0	1
265	Ozagrel hydrochloride	78712-43-3		O=C(O)C=Cc1ccc(Cn2ccnc2)cc1		inactive	inactive	TRUE NEGATIVE	4	6
266	Penciclovir	39809-25-1		Nc1nc(=O)c2ncn(CCC(CO)CO)c2[nH]1		inactive	inactive	TRUE NEGATIVE	4	23
267	Pentoxifylline	6493-05-6		CC(=O)CCCCn1c(=O)c2c(ncn2C)n(C)c1=O		inactive	inactive	TRUE NEGATIVE	0	19
269	Pimozide	2062-78-4		O=c1[nH]c2ccccc2n1C1CCN(CCCC(c2ccc(F)cc2)c2ccc(F)cc2)CC1		inactive	inactive	TRUE NEGATIVE	9	19
270	Procodazole	23249-97-0		O=C(O)CCc1nc2ccccc2[nH]1		inactive	inactive	TRUE NEGATIVE	6	18
271	Propentofylline	55242-55-2		CCCn1cnc2c1c(=O)n(CCCCC(C)=O)c(=O)n2C		inactive	inactive	TRUE NEGATIVE	0	19
272	Propyphenazone	479-92-5		Cc1c(C(C)C)c(=O)n(-c2ccccc2)n1C		inactive	inactive	TRUE NEGATIVE	0	10
274	Proxyphylline	603-00-9		CC(O)Cn1cnc2c1c(=O)n(C)c(=O)n2C		inactive	inactive	TRUE NEGATIVE	1	23
275	Pyraflufen-ethyl	129630-19-9		CCOC(=O)COc1cc(-c2nn(C)c(OC(F)F)c2Cl)c(F)cc1Cl		inactive	inactive	TRUE NEGATIVE	0	1
277	Ramifenazone	3615-24-5		Cc1c(NC(C)C)c(=O)n(-c2ccccc2)n1C		inactive	inactive	TRUE NEGATIVE	0	10
278	Ramosetron hydrochloride	132907-72-3		Cn1cc(C(=O)C2CCc3[nH]cnc3C2)c2ccccc21		inactive	inactive	TRUE NEGATIVE	5	19
280	Rimonabant	168273-06-1		Cc1c(C(=O)NN2CCCCC2)nn(-c2ccc(Cl)cc2Cl)c1-c1ccc(Cl)cc1		inactive	inactive	TRUE NEGATIVE	0	5
281	Ronidazole	7681-76-7		Cn1c([N+](=O)[O-])cnc1COC(N)=O		inactive	inactive	TRUE NEGATIVE	0	8
282	Secnidazole	3366-95-8		Cc1ncc([N+](=O)[O-])n1CC(C)O		inactive	inactive	TRUE NEGATIVE	0	7
283	Sildenafil citrate	171599-83-0		CCCc1nn(C)c2c(=O)[nH]c(-c3cc(S(=O)(=O)N4CCN(C)CC4)ccc3OCC)nc12		inactive	inactive	TRUE NEGATIVE	1	3
284	Sulfaethidole	94-19-9		CCc1nnc(NS(=O)(=O)c2ccc(N)cc2)s1		inactive	inactive	TRUE NEGATIVE	0	2
285	Sulfamethizole	144-82-1		Cc1nnc(NS(=O)(=O)c2ccc(N)cc2)s1		inactive	inactive	TRUE NEGATIVE	0	3
286	Sulfaphenazole	526-08-9		Nc1ccc(S(=O)(=O)Nc2ccnn2-c2ccccc2)cc1		inactive	inactive	TRUE NEGATIVE	0	1
287	Sulmazole	73384-60-8		COc1cc(S(C)=O)ccc1-c1nc2ncccc2[nH]1		inactive	inactive	TRUE NEGATIVE	2	3
288	Telmisartan	144701-48-4		CCCc1nc2c(C)cc(-c3nc4ccccc4n3C)cc2n1Cc1ccc(-c2ccccc2C(=O)O)cc1		inactive	inactive	TRUE NEGATIVE	0	8
289	Temozolomide	85622-93-1		Cn1nnc2c(C(N)=O)ncn2c1=O		inactive	inactive	TRUE NEGATIVE	0	16
291	Tenofovir disoproxil fumarate	202138-50-9		CC(C)OC(=O)OCOP(=O)(COC(C)Cn1cnc2c(N)ncnc21)OCOC(=O)OC(C)C		inactive	inactive	TRUE NEGATIVE	0	10
292	Theobromine	83-67-0		Cn1cnc2c1c(=O)[nH]c(=O)n2C		inactive	inactive	TRUE NEGATIVE	3	19
293	Theophylline	58-55-9		Cn1c(=O)c2[nH]cnc2n(C)c1=O		inactive	inactive	TRUE NEGATIVE	3	20
295	Tinidazole	19387-91-8		CCS(=O)(=O)CCn1c([N+](=O)[O-])cnc1C		inactive	inactive	TRUE NEGATIVE	0	6
296	Tizanidine	51322-75-9		Clc1ccc2nsnc2c1NC1=NCCN1		inactive	inactive	TRUE NEGATIVE	0	2
297	Uric acid	69-93-2		O=c1[nH]c(=O)c2[nH]c(=O)[nH]c2[nH]1		inactive	inactive	TRUE NEGATIVE	3	18
298	cAMP	60-92-4		Nc1ncnc2c1ncn2C1OC2COP(=O)(O)OC2C1O		inactive	inactive	TRUE NEGATIVE	4	10
299	phenazone	60-80-0		Cc1cc(=O)n(-c2ccccc2)n1C		inactive	inactive	TRUE NEGATIVE	0	10
300	1,2,3-Benzotriazole	95-14-7		c1ccc2[nH]nnc2c1		inactive	inactive	TRUE NEGATIVE	0	3
301	1H-Benzotriazol-1-ol	2592-95-2		On1nnc2ccccc21		inactive	inactive	TRUE NEGATIVE	0	2
302	1H-Benzotriazole, 5-chloro-	94-97-3		Clc1ccc2[nH]nnc2c1		inactive	inactive	TRUE NEGATIVE	0	3
307	Flucarbazone-sodium	181274-17-9		COc1nn(C(=O)NS(=O)(=O)c2ccccc2OC(F)(F)F)c(=O)n1C		inactive	inactive	TRUE NEGATIVE	0	1
309	Flumetsulam	98967-40-9		Cc1ccn2nc(S(=O)(=O)Nc3c(F)cccc3F)nc2n1		inactive	inactive	TRUE NEGATIVE	0	4
311	Itraconazole	84625-61-6		CCC(C)n1ncn(-c2ccc(N3CCN(c4ccc(OCC5COC(Cn6cncn6)(c6ccc(Cl)cc6Cl)O5)cc4)CC3)cc2)c1=O		inactive	inactive	TRUE NEGATIVE	0	1
316	Rizatriptan	144034-80-0		CN(C)CCc1c[nH]c2ccc(Cn3cncn3)cc12		inactive	inactive	TRUE NEGATIVE	4	10
319	Trapidil	15421-84-8		CCN(CC)c1cc(C)nc2ncnn12		inactive	inactive	TRUE NEGATIVE	0	1
320	Trazodone hydrochloride	25332-39-2		O=c1n(CCCN2CCN(c3cccc(Cl)c3)CC2)nc2ccccn12		inactive	inactive	TRUE NEGATIVE	0	4
323	Voriconazole	137234-62-9		CC(c1ncncc1F)C(O)(Cn1cncn1)c1ccc(F)cc1F		inactive	inactive	TRUE NEGATIVE	1	2
324	Zaprinast	37762-06-4		CCCOc1ccccc1-c1nc2[nH]nnc2c(=O)[nH]1		inactive	inactive	TRUE NEGATIVE	1	4
325	propoxycarbazone-sodium	181274-15-7		CCCOc1nn(C(=O)NS(=O)(=O)c2ccccc2C(=O)OC)c(=O)n1C		inactive	inactive	TRUE NEGATIVE	0	1
0	2-Amino-4-(p-nitrophenyl)thiazole	2104-09-8	9.787152462	Nc1nc(-c2ccc([N+](=O)[O-])cc2)cs1		active	active	TRUE POSITIVE	6	1
2	2-Amino-5,6-dimethylbenzothiazole	29927-08-0	1.230887115	Cc1cc2nc(N)sc2cc1C		active	active	TRUE POSITIVE	7	6
3	2-Amino-6-ethoxybenzothiazole	94-45-1	1.708886166	CCOc1ccc2nc(N)sc2c1		active	active	TRUE POSITIVE	6	3
4	2-Amino-6-methoxybenzothiazole	1747-60-0	6.60072656	COc1ccc2nc(N)sc2c1		active	active	TRUE POSITIVE	8	3
5	2-Aminobenzothiazole	136-95-8	31.19953934	Nc1nc2ccccc2s1		active	active	TRUE POSITIVE	11	9
8	Diamthazole	95-27-2	22.38381333	CCN(CC)CCOc1ccc2nc(N(C)C)sc2c1		active	active	TRUE POSITIVE	5	1
9	Fanetizole	79069-94-6	1.496008549	c1ccc(CCNc2nc(-c3ccccc3)cs2)cc1		active	active	TRUE POSITIVE	6	1
12	Methabenzthiazuron	18691-97-9	2.087333014	CNC(=O)N(C)c1nc2ccccc2s1		active	active	TRUE POSITIVE	14	8
15	Riluzole	1744-22-5	9.439175816	Nc1nc2ccc(OC(F)(F)F)cc2s1		active	active	TRUE POSITIVE	6	2
17	Tioxidazole	61570-90-9	0.87417975	CCCOc1ccc2nc(NC(=O)OC)sc2c1		active	active	TRUE POSITIVE	6	2
23	Azathioprine	446-86-6	10.42256963	Cn1cnc([N+](=O)[O-])c1Sc1ncnc2nc[nH]c12		active	active	TRUE POSITIVE	3	0
24	Cambendazole	26097-80-3	3.480172269	CC(C)OC(=O)Nc1ccc2[nH]c(-c3cscn3)nc2c1		active	active	TRUE POSITIVE	5	3
36	Alprazolam	28981-97-7	4.21632496	Cc1nnc2n1-c1ccc(Cl)cc1C(c1ccccc1)=NC2		active	active	TRUE POSITIVE	5	4
37	Brotizolam	57801-81-7	11.8832183	Cc1nnc2n1-c1sc(Br)cc1C(c1ccccc1Cl)=NC2		active	active	TRUE POSITIVE	3	2
38	Etizolam	40054-69-1	23.71013766	CCc1cc2c(s1)-n1c(C)nnc1CN=C2c1ccccc1Cl		active	active	TRUE POSITIVE	3	2
43	1,3-Didecyl-2-methylimidazolium chloride	70862-65-6	3.575745032	CCCCCCCCCCn1cc[n+](CCCCCCCCCC)c1C		active	active	TRUE POSITIVE	6	3
44	1-Decyl-3-methylimidazolium chloride, 1-Decyl-3-methylimidazolium hexafluorophosphate, 1-Decyl-3-methylimidazolium trifluoromethanesulfonate	171058-18-7, 362043-46-7, 412009-62-2	13.37107504	CCCCCCCCCCn1cc[n+](C)c1		active	active	TRUE POSITIVE	6	5
45	1-Dodecyl-3-methylimidazolium hexafluorophosphate, 1-Dodecyl-3-methylimidazolium tetrafluoroborate, 1-Dodecyl-3-methylimidazolium trifluoromethanesulfonate	219947-93-0, 244193-59-7, 404001-52-1	3.559685519	CCCCCCCCCCCCn1cc[n+](C)c1		active	active	TRUE POSITIVE	6	5
46	1-Hexadecyl-3-methylimidazolium chloride, 1-Hexadecyl-3-methylimidazolium tetrafluoroborate	61546-01-8, 244193-64-4	7.014787544	CCCCCCCCCCCCCCCCn1cc[n+](C)c1		active	active	TRUE POSITIVE	6	5
47	1-Methyl-3-octadecylimidazolium hexafluorophosphate	219947-96-3	3.164232471	CCCCCCCCCCCCCCCCCCn1cc[n+](C)c1		active	active	TRUE POSITIVE	6	5
48	1-Methyl-3-octylimidazolium chloride, 1-Methyl-3-octylimidazolium hexafluorophosphate, 1-Methyl-3-octylimidazolium tetrafluoroborate, 1-Methyl-3-octylimidazolium trifluoromethanesulfonate	64697-40-1, 304680-36-2, 244193-52-0, 403842-84-2	42.25601803	CCCCCCCCn1cc[n+](C)c1		active	active	TRUE POSITIVE	6	5
49	1-Methyl-3-tetradecylimidazolium chloride	171058-21-2	4.44676399	CCCCCCCCCCCCCCn1cc[n+](C)c1		active	active	TRUE POSITIVE	6	5
53	Butoconazole nitrate	64872-77-1	13.76149096	Clc1ccc(CCC(Cn2ccnc2)Sc2c(Cl)cccc2Cl)cc1		active	active	TRUE POSITIVE	11	2
54	Climbazole	38083-17-9	13.33319023	CC(C)(C)C(=O)C(Oc1ccc(Cl)cc1)n1ccnc1		active	active	TRUE POSITIVE	7	3
56	Econazole nitrate	24169-02-6	0.67955585	Clc1ccc(COC(Cn2ccnc2)c2ccc(Cl)cc2Cl)cc1		active	active	TRUE POSITIVE	14	2
58	Imazalil, Imazalil sulfate	35554-44-0, 58594-72-2	0.683702011	C=CCOC(Cn1ccnc1)c1ccc(Cl)cc1Cl		active	active	TRUE POSITIVE	15	3
60	Isoconazole	27523-40-6	10.12353423	Clc1ccc(C(Cn2ccnc2)OCc2c(Cl)cccc2Cl)c(Cl)c1		active	active	TRUE POSITIVE	14	2
61	Lanoconazole	101530-10-3	3.101706799	N#CC(=C1SCC(c2ccccc2Cl)S1)n1ccnc1		active	active	TRUE POSITIVE	9	1
63	Luliconazole	187164-19-8	1.298099343	N#CC(=C1SCC(c2ccc(Cl)cc2Cl)S1)n1ccnc1		active	active	TRUE POSITIVE	10	1
66	Miconazole	22916-47-8	7.738655062	Clc1ccc(COC(Cn2ccnc2)c2ccc(Cl)cc2Cl)c(Cl)c1		active	active	TRUE POSITIVE	14	2
67	Oxiconazole nitrate	64211-46-7	2.6603212	Clc1ccc(CON=C(Cn2ccnc2)c2ccc(Cl)cc2Cl)c(Cl)c1		active	active	TRUE POSITIVE	11	2
68	Prochloraz	67747-09-5	1.383638746	CCCN(CCOc1c(Cl)cc(Cl)cc1Cl)C(=O)n1ccnc1		active	active	TRUE POSITIVE	5	2
69	Sertaconazole nitrate	99592-39-9	5.073786117	Clc1ccc(C(Cn2ccnc2)OCc2csc3c(Cl)cccc23)c(Cl)c1		active	active	TRUE POSITIVE	9	0
70	Sulconazole nitrate	61318-91-0	3.080814071	Clc1ccc(CSC(Cn2ccnc2)c2ccc(Cl)cc2Cl)cc1		active	active	TRUE POSITIVE	11	3
72	Tioconazole	65899-73-2	5.515701337	Clc1ccc(C(Cn2ccnc2)OCc2ccsc2Cl)c(Cl)c1		active	active	TRUE POSITIVE	10	0
74	Triflumizole	68694-11-1	0.050406116	CCCOCC(=Nc1ccc(Cl)cc1C(F)(F)F)n1ccnc1		active	active	TRUE POSITIVE	7	6
76	Anastrozole	120511-73-1	0.296680243	CC(C)(C#N)c1cc(Cn2cncn2)cc(C(C)(C)C#N)c1		active	active	TRUE POSITIVE	5	0
78	Etaconazole	60207-93-4	26.27796574	CCC1COC(Cn2cncn2)(c2ccc(Cl)cc2Cl)O1		active	active	TRUE POSITIVE	10	4
79	Fenbuconazole	114369-43-6	33.08199884	N#CC(CCc1ccc(Cl)cc1)(Cn1cncn1)c1ccccc1		active	active	TRUE POSITIVE	8	2
81	Ipconazole	125225-28-7	3.967251205	CC(C)C1CCC(Cc2ccc(Cl)cc2)C1(O)Cn1cncn1		active	active	TRUE POSITIVE	8	4
82	Israpafant	117279-73-9	23.71013766	Cc1nnc2n1-c1sc(CCc3ccc(CC(C)C)cc3)cc1C(c1ccccc1Cl)=NC2C		active	active	TRUE POSITIVE	3	2
83	Letrozole	112809-51-5	0.017324691	N#Cc1ccc(C(c2ccc(C#N)cc2)n2cncn2)cc1		active	active	TRUE POSITIVE	6	0
84	Myclobutanil	88671-89-0	5.015372462	CCCCC(C#N)(Cn1cncn1)c1ccc(Cl)cc1		active	active	TRUE POSITIVE	7	2
85	Penconazole	66246-88-6	14.22083428	CCCC(Cn1cncn1)c1ccc(Cl)cc1Cl		active	active	TRUE POSITIVE	9	3
86	Propiconazole	60207-90-1	31.19953934	CCCC1COC(Cn2cncn2)(c2ccc(Cl)cc2Cl)O1		active	active	TRUE POSITIVE	10	3
87	Tebuconazole	107534-96-3	33.41299372	CC(C)(C)C(O)(CCc1ccc(Cl)cc1)Cn1cncn1		active	active	TRUE POSITIVE	10	4
88	Tetraconazole	112281-77-3	7.360970032	FC(F)C(F)(F)OCC(Cn1cncn1)c1ccc(Cl)cc1Cl		active	active	TRUE POSITIVE	8	4
89	Triadimefon	43121-43-3	54.42727188	CC(C)(C)C(=O)C(Oc1ccc(Cl)cc1)n1cncn1		active	active	TRUE POSITIVE	2	0
90	Triadimenol	55219-65-3	25.70797877	CC(C)(C)C(O)C(Oc1ccc(Cl)cc1)n1cncn1		active	active	TRUE POSITIVE	5	2
6	Arotinolol hydrochloride	68377-91-3	22.38381333	CC(C)(C)NCC(O)CSc1nc(-c2ccc(C(N)=O)s2)cs1		active
13	Nitazoxanide	55981-09-4	0.455268297	CC(=O)Oc1ccccc1C(=O)Nc1ncc([N+](=O)[O-])s1		active
16	Tenonitrozole	3810-35-3	0.595571731	O=C(Nc1ncc([N+](=O)[O-])s1)c1cccs1		active
39	Ribavirin	36791-04-5	2.564569459	NC(=O)c1ncn(C2OC(CO)C(O)C2O)n1		active
40	Danazol	17230-88-5	57.71097463	C#CC1(O)CCC2C3CCC4=Cc5oncc5CC4(C)C3CCC21C		active
102	5-Acetyl-2,4-dimethylthiazole	38205-60-6		CC(=O)c1sc(C)nc1C		inactive
117	Cloxacillin sodium	642-78-4		Cc1onc(-c2ccccc2Cl)c1C(=O)NC1C(=O)N2C1SC(C)(C)C2C(=O)O		inactive
118	Epothilone B	152044-54-7		CC(=Cc1csc(C)n1)C1CC2OC2(C)CCCC(C)C(O)C(C)C(=O)C(C)(C)C(O)CC(=O)O1		inactive
126	Lintitript	136381-85-6		O=C(O)Cn1c(C(=O)Nc2nc(-c3ccccc3Cl)cs2)cc2ccccc21		inactive
152	(3,5-Dimethyl-1H-pyrazol-1-yl)methanol	85264-33-1		Cc1cc(C)n(CO)n1		inactive
161	4-Methylpyrazole hydrochloride	56010-88-9		Cc1cn[nH]c1		inactive
162	5-(5-Nitro-2-furyl)-1,3,4-oxadiazole-2-ol	2122-86-3		O=[N+]([O-])c1ccc(-c2nnc(O)o2)o1		inactive
164	5-Nitroindazole	5401-94-5		O=[N+]([O-])c1ccc2[nH]ncc2c1		inactive
168	Acibenzolar-S-methyl	135158-54-2		CSC(=O)c1cccc2nnsc12		inactive
214	Etridiazole	2593-15-9		CCOc1nc(C(Cl)(Cl)Cl)ns1		inactive
222	Flufenacet	142459-58-3		CC(C)N(C(=O)COc1nnc(C(F)(F)F)s1)c1ccc(F)cc1		inactive
239	Isradipine	75695-93-1		COC(=O)C1=C(C)NC(C)=C(C(=O)OC(C)C)C1c1cccc2nonc12		inactive
254	Molsidomine	25717-80-0		CCOC(=O)Nc1c[n+](N2CCOCC2)no1		inactive
268	Pilocarpine	92-13-7		CCC1C(=O)OCC1Cc1cncn1C		inactive
273	Proxazole citrate	132-35-4		CCC(c1ccccc1)c1noc(CCN(CC)CC)n1		inactive
276	Pyrazophos	13457-18-6		CCOC(=O)c1cn2nc(OP(=S)(OCC)OCC)cc2nc1C		inactive
279	Rifaximin	80621-81-4		COC1/C=C\OC2(C)Oc3c(C)c(O)c4c(O)c(c5c(nc6cc(C)ccn65)c4c3C2=O)NC(=O)/C(C)=C/C=C/C(C)C(O)C(C)C(O)C(C)C(OC(C)=O)C1C		inactive
294	Timolol, Timolol maleate salt	26839-75-8, 26921-17-5		CC(C)(C)NCC(O)COc1nsnc1N1CCOCC1		inactive
310	Isazofos	42509-80-8		CCOP(=S)(OCC)Oc1nc(Cl)n(C(C)C)n1		inactive
312	Maraviroc	376348-65-1		Cc1nnc(C(C)C)n1C1CC2CCC(C1)N2CCC(NC(=O)C1CCC(F)(F)CC1)c1ccccc1		inactive
315	Penoxsulam	219714-96-2		COc1cnc(OC)n2nc(NS(=O)(=O)c3c(OCC(F)F)cccc3C(F)(F)F)nc12		inactive
318	Tazobactam sodium	89785-84-2		CC1(Cn2ccnn2)C(C(=O)O)N2C(=O)CC2S1(=O)=O		inactive
321	Triazophos	24017-47-8		CCOP(=S)(OCC)Oc1ncn(-c2ccccc2)n1		inactive

## Sheet: Statistics
Table 5. Classification matrix and classification performance metrics of the workflow using the StrS approach
		CONFUSION MATRIX
FALSE NEGATIVE	FALSE POSITIVE	NOT PREDICTED	NOT_DEFINED	TRUE NEGATIVE	TRUE POSITIVE
35	23	28	13	178	49
		Statistical parameters
Sensitivity	Specificity	Accuracy	Error_rate	Unpredictedr_rate
0.583333	0.885572	0.796491	0.203509	0.0436242

## Sheet: Sources matching TC activity
Table 6. Ratio of analogues matching/not_matching the activity of the target (non-unique count)
CAS_NOs	No. of active chemicals in the category	No. of inactive chemicals in the category	Assay outcome				Number of sources matching the target activity	Number of sources not matching the target activity
2104-09-8	6	1	active			active	500	472
52253-69-7	6	7	active			inactive	1550	472
29927-08-0	7	6	active
94-45-1	6	3	active				2050	944	total
1747-60-0	8	3	active					0.46	ratio
136-95-8	11	9	active
86329-79-5	0	8	active
95-27-2	5	1	active
79069-94-6	6	1	active
144060-53-7	0	1	active
75706-12-6	0	1	active
18691-97-9	14	8	active
198470-85-8	0	5	active
1744-22-5	6	2	active
61570-90-9	6	2	active
50-44-2	3	6	active
136470-78-5	2	7	active
2627-69-2	2	13	active
73-24-5	3	10	active
54965-21-8	7	10	active
446-86-6	3	0	active
26097-80-3	5	3	active
10605-21-7	6	17	active
43210-67-9	7	10	active
80288-49-9	0	4	active
103577-45-3	1	3	active
2312-73-4	3	9	active
31430-18-9	6	8	active
14255-87-9	7	21	active
27199-40-2	0	2	active
148-79-8	7	10	active
574-25-4	2	9	active
2440-22-4	0	2	active
28981-97-7	5	4	active
57801-81-7	3	2	active
40054-69-1	3	2	active
95-31-8	6	6	active
2310-17-0	0	5	active
70862-65-6	6	3	active
171058-18-7, 362043-46-7, 412009-62-2	6	5	active
219947-93-0, 244193-59-7, 404001-52-1	6	5	active
61546-01-8, 244193-64-4	6	5	active
219947-96-3	6	5	active
64697-40-1, 304680-36-2, 244193-52-0, 403842-84-2	6	5	active
171058-21-2	6	5	active
25371-96-4	5	17	active
154-42-7	3	6	active
60628-96-8	10	11	active
64872-77-1	11	2	active
38083-17-9	7	3	active
123318-82-1	3	13	active
24169-02-6	14	2	active
102676-31-3	6	15	active
35554-44-0, 58594-72-2	15	3	active
84243-58-3	5	15	active
27523-40-6	14	2	active
101530-10-3	9	1	active
145858-50-0	8	21	active
187164-19-8	10	1	active
86347-15-1	5	12	active
23707-33-7	1	7	active
22916-47-8	14	2	active
64211-46-7	11	2	active
67747-09-5	5	2	active
99592-39-9	9	0	active
61318-91-0	11	3	active
57648-21-2	4	19	active
65899-73-2	10	0	active
68786-66-3	0	1	active
68694-11-1	7	6	active
109826-26-8	3	16	active
120511-73-1	5	0	active
128639-02-1	0	1	active
60207-93-4	10	4	active
114369-43-6	8	2	active
76674-21-0	5	5	active
125225-28-7	8	4	active
117279-73-9	3	2	active
112809-51-5	6	0	active
88671-89-0	7	2	active
66246-88-6	9	3	active
60207-90-1	10	3	active
107534-96-3	10	4	active
112281-77-3	8	4	active
43121-43-3	2	0	active
55219-65-3	5	2	active
120-78-5	4	5	inactive
18640-74-9	0	2	inactive
24295-03-2	0	1	inactive
19952-47-7	5	5	inactive
5464-79-9	7	1	inactive
1477-42-5	10	6	inactive
29676-71-9	0	1	inactive
96-50-4	0	1	inactive
59-49-4	1	4	inactive
2516-40-7	5	5	inactive
120-75-2	6	5	inactive
1072-67-9	0	1	inactive
19932-84-4	1	4	inactive
78110-38-0	1	6	inactive
95-16-9	6	5	inactive
86832-68-0	0	6	inactive
91832-40-5	1	7	inactive
123171-59-5	1	7	inactive
111696-23-2	1	7	inactive
79350-37-1	1	8	inactive
80370-57-6	1	1	inactive
68401-82-1	1	7	inactive
95-25-0	1	4	inactive
533-45-9	0	1	inactive
210880-92-5	0	1	inactive
76824-35-6	0	2	inactive
17969-20-9	1	0	inactive
10004-44-1	0	1	inactive
82558-50-7	0	2	inactive
141112-29-0	0	1	inactive
18854-01-8	1	4	inactive
34552-84-6	0	2	inactive
71125-38-7	0	1	inactive
78967-07-4	1	4	inactive
21312-10-7	1	3	inactive
61-57-4	0	1	inactive
140-40-9	0	1	inactive
21256-18-8	0	2	inactive
144598-75-4	0	1	inactive
101001-34-7	1	1	inactive
85-73-4	0	3	inactive
104632-26-0	0	1	inactive
106266-06-2	0	2	inactive
87051-43-2	0	1	inactive
155213-67-5	0	1	inactive
109543-76-2	1	3	inactive
116-43-8	0	2	inactive
723-46-6	0	3	inactive
72-14-0	2	2	inactive
127-69-5	1	4	inactive
101626-70-4	0	1	inactive
153719-23-4	0	1	inactive
137-00-8	0	1	inactive
69014-14-8	0	1	inactive
181695-72-7	1	5	inactive
68291-97-4	1	4	inactive
61-80-3	1	3	inactive
551-92-8	7	7	inactive
36443-80-8	11	12	inactive
171058-17-6, 304680-35-1, 244193-50-8, 460345-16-8	7	5	inactive
4097-22-7	4	16	inactive
934-32-7	8	18	inactive
668-94-0	11	24	inactive
58-15-1	0	10	inactive
822-36-6	0	3	inactive
2818-69-1	6	13	inactive
94-52-0	6	8	inactive
10381-75-6	3	18	inactive
59-66-5	0	1	inactive
59277-89-3	3	23	inactive
58-61-7	5	15	inactive
61-19-8	4	11	inactive
315-30-0	0	1	inactive
122852-69-1	5	22	inactive
82626-01-5	4	14	inactive
83-07-8	0	10	inactive
58579-51-4	2	0	inactive
104054-27-5	6	8	inactive
16506-27-7	1	5	inactive
23255-99-4	0	2	inactive
2062-84-2	7	21	inactive
51-17-2	9	18	inactive
22994-85-0	4	6	inactive
132-69-4	0	4	inactive
84379-13-5	1	4	inactive
58-08-2, 69-22-7	1	18	inactive
22232-54-8	0	4	inactive
122841-12-7	1	6	inactive
113981-44-5	0	1	inactive
3689-76-7	12	18	inactive
51481-61-9	0	1	inactive
4291-63-8	4	14	inactive
1163-36-6	12	19	inactive
4342-03-4	0	10	inactive
76894-77-4	10	25	inactive
78218-09-4	1	1	inactive
169590-41-4	0	2	inactive
644-64-4	0	1	inactive
68-89-3	0	9	inactive
57808-66-9	4	15	inactive
285983-48-4	0	1	inactive
69975-86-6	0	18	inactive
548-73-2	5	23	inactive
479-18-5	3	26	inactive
77671-31-9	2	3	inactive
41078-02-8	3	20	inactive
27503-81-7	6	12	inactive
142217-69-4	1	15	inactive
18694-40-1	0	2	inactive
144143-96-4	0	4	inactive
22668-01-5	0	5	inactive
519-37-9	0	21	inactive
54504-70-0	2	2	inactive
33125-97-2	3	9	inactive
1934-21-0	0	1	inactive
151506-44-4	0	2	inactive
129300-27-2	7	22	inactive
104227-87-4	2	8	inactive
22881-35-2	0	11	inactive
1892-80-4	2	21	inactive
21679-14-1	5	14	inactive
78755-81-4	1	5	inactive
82410-32-0	3	24	inactive
1492-02-0	0	3	inactive
3567-08-6	0	1	inactive
51952-41-1	1	5	inactive
145781-92-6	1	2	inactive
107007-99-8	0	11	inactive
50847-11-5	0	11	inactive
288-32-4	6	3	inactive
81167-16-0	2	1	inactive
99011-02-6	10	26	inactive
58-63-9	3	8	inactive
129-81-7	0	10	inactive
127985-21-1	1	5	inactive
14885-29-1	7	7	inactive
90162-60-0	0	20	inactive
123258-84-4	9	23	inactive
65277-42-1	5	2	inactive
525-79-1	1	0	inactive
74381-53-6	1	5	inactive
6493-06-7	3	25	inactive
53808-88-1	0	3	inactive
50264-69-2	0	2	inactive
31431-39-7	6	16	inactive
554-57-4	0	1	inactive
60-56-0	6	4	inactive
35944-74-2	2	10	inactive
443-48-1	0	7	inactive
180064-38-4	0	4	inactive
108612-45-9	6	17	inactive
1214-39-7	5	8	inactive
2139-47-1	0	12	inactive
21721-92-6	3	6	inactive
54533-86-7	1	5	inactive
20535-83-5	3	1	inactive
99614-02-5, 103639-04-9	2	17	inactive
16773-42-5	0	7	inactive
53716-50-0	8	7	inactive
20559-55-1	8	2	inactive
2465-59-0	0	1	inactive
78712-43-3	4	6	inactive
39809-25-1	4	23	inactive
6493-05-6	0	19	inactive
2062-78-4	9	19	inactive
23249-97-0	6	18	inactive
55242-55-2	0	19	inactive
479-92-5	0	10	inactive
603-00-9	1	23	inactive
129630-19-9	0	1	inactive
3615-24-5	0	10	inactive
132907-72-3	5	19	inactive
168273-06-1	0	5	inactive
7681-76-7	0	8	inactive
3366-95-8	0	7	inactive
171599-83-0	1	3	inactive
94-19-9	0	2	inactive
144-82-1	0	3	inactive
526-08-9	0	1	inactive
73384-60-8	2	3	inactive
144701-48-4	0	8	inactive
85622-93-1	0	16	inactive
113712-98-4	2	1	inactive
202138-50-9	0	10	inactive
83-67-0	3	19	inactive
58-55-9	3	20	inactive
19387-91-8	0	6	inactive
51322-75-9	0	2	inactive
69-93-2	3	18	inactive
60-92-4	4	10	inactive
60-80-0	0	10	inactive
95-14-7	0	3	inactive
2592-95-2	0	2	inactive
94-97-3	0	3	inactive
105219-56-5	4	0	inactive
60207-31-0	12	3	inactive
3896-11-5	1	1	inactive
29975-16-4	7	5	inactive
181274-17-9	0	1	inactive
86386-73-4	5	4	inactive
98967-40-9	0	4	inactive
84625-61-6	0	1	inactive
3147-75-9	1	1	inactive
76738-62-0	10	3	inactive
144034-80-0	4	10	inactive
122836-35-5	1	0	inactive
15421-84-8	0	1	inactive
25332-39-2	0	4	inactive
131983-72-7	9	3	inactive
137234-62-9	1	2	inactive
37762-06-4	1	4	inactive
181274-15-7	0	1	inactive
68377-91-3			active
55981-09-4			active
3810-35-3			active
36791-04-5			active
17230-88-5			active
38205-60-6			inactive
642-78-4			inactive
152044-54-7			inactive
136381-85-6			inactive
85264-33-1			inactive
56010-88-9			inactive
2122-86-3			inactive
5401-94-5			inactive
135158-54-2			inactive
2593-15-9			inactive
142459-58-3			inactive
75695-93-1			inactive
25717-80-0			inactive
92-13-7			inactive
132-35-4			inactive
13457-18-6			inactive
80621-81-4			inactive
26839-75-8, 26921-17-5			inactive
42509-80-8			inactive
376348-65-1			inactive
219714-96-2			inactive
89785-84-2			inactive
24017-47-8			inactive
