# Supplementary material for: A KNIME Workflow to Assist the Analogue Identification for Read-Across, Applied to Aromatase Activity
Source: Molecules. 2023 Feb 15;28(4):1832. doi: 10.3390/molecules28041832 (PMC9961311; doi:10.3390/molecules28041832)
Supplement: Supplementary file 1 [file molecules-28-01832-s001.zip › S2.Integrated_Similarity.xlsx]

## Sheet: Index
		A KNIME workflow to assist the analogue identification for read-across, applied to aromatase activity
		Ana Yisel Caballero Alfonso 1,2,* , Chaywan Chaywan 1 , Domenico Gadaleta 1, Alessandra Roncaglioni1 and Emilio Benfenati 1,*
		Table of contents
		Table 1. Human Aromatase dataset used to construct the read-across workflow
		Table 2. Target identification
		Table 3. Categories formed to predict each TC using the IntS approach
		Table 4. Predictions for each TC using the IntS approach
		Table 5. Classification matrix and classification performance metrics of the workflow using the IntS approach
		Table 6. Ratio of analogues matching/not_matching the activity of the target (non-unique count)

## Sheet: DataSet
Table 1. Human Aromatase dataset used to construct the read-across workflow
Target_ID	Names	CAS_NOs	Assay outcome	AC50	Flag	VEGA SMILES (RDKit Mol)
0	2,2'-Dithiobisbenzothiazole	120-78-5	inactive		Monazole	c1ccc2sc(SSc3nc4ccccc4s3)nc2c1						Where two or more CAS numbers are specified, this corresponds with substances reported in the original database as ionic liquids or salts (cation + anion), in these specific cases, the substances were grouped by cation type. The assay outcome value report matches the unique value originally reported, as no differences were observed throughout the group (in all cases the substances were active or …
1	2-(2-Methylpropyl)thiazole	18640-74-9	inactive		Monazole	CC(C)Cc1nccs1
10	2-Methylbenzothiazole	120-75-2	inactive		Monazole	Cc1nc2ccccc2s1
100	Cladribine	4291-63-8	inactive		Diazole	Nc1nc(Cl)nc2c1ncn2C3CC(O)C(CO)O3
101	Clemizole hydrochloride	1163-36-6	inactive		Diazole	Clc1ccc(Cn2c(CN3CCCC3)nc4ccccc42)cc1
102	Dacarbazine	4342-03-4	inactive		Diazole	CN(C)N=Nc1nc[nH]c1C(N)=O
103	Dazmegrel	76894-77-4	inactive		Diazole	Cc1c(Cn2ccnc2)c3ccccc3n1CCC(=O)O
104	Dazoxiben	78218-09-4	inactive		Diazole	O=C(O)c1ccc(OCCn2ccnc2)cc1
105	Deracoxib	169590-41-4	inactive		Diazole	COc1ccc(-c2cc(C(F)F)nn2-c3ccc(S(N)(=O)=O)cc3)cc1F
106	Dimetilan	644-64-4	inactive		Diazole	Cc1cc(OC(=O)N(C)C)nn1C(=O)N(C)C
107	Dipyrone	68-89-3	inactive		Diazole	Cc1c(N(C)CS(=O)(=O)O)c(=O)n(-c2ccccc2)n1C
108	Domperidone	57808-66-9	inactive		Diazole	O=c1[nH]c2ccccc2n1CCCN3CCC(n4c(=O)[nH]c5cc(Cl)ccc54)CC3
109	Doramapimod	285983-48-4	inactive		Diazole	Cc1ccc(-n2nc(C(C)(C)C)cc2NC(=O)Nc3ccc(OCCN4CCOCC4)c5ccccc35)cc1
11	5-Acetyl-2,4-dimethylthiazole	38205-60-6	inactive		Monazole	CC(=O)c1sc(C)nc1C
110	Doxofylline	69975-86-6	inactive		Diazole	Cn1c(=O)c2c(ncn2CC3OCCO3)n(C)c1=O
111	Droperidol	548-73-2	inactive		Diazole	O=C(CCCN1CC=C(n2c(=O)[nH]c3ccccc32)CC1)c4ccc(F)cc4
112	Dyphylline	479-18-5	inactive		Diazole	Cn1c(=O)c2c(ncn2CC(O)CO)n(C)c1=O
113	Enoximone	77671-31-9	inactive		Diazole	CSc1ccc(C(=O)c2[nH]c(=O)[nH]c2C)cc1
114	Enprofylline	41078-02-8	inactive		Diazole	CCCn1c(=O)[nH]c(=O)c2[nH]cnc21
115	Ensulizole	27503-81-7	inactive		Diazole	O=S(=O)(O)c1ccc2[nH]c(-c3ccccc3)nc2c1
116	Entecavir	142217-69-4	inactive		Diazole	C=C1C(CO)C(O)CC1n2cnc3c(=O)[nH]c(N)nc32
117	Epirizole	18694-40-1	inactive		Diazole	COc1cc(C)nc(-n2nc(C)cc2OC)n1
118	Eprosartan mesylate	144143-96-4	inactive		Diazole	CCCCc1ncc(C=C(Cc2cccs2)C(=O)O)n1Cc3ccc(C(=O)O)cc3
119	Etandazole	22668-01-5	inactive		Diazole	O=C(Cn1ccnc1[N+](=O)[O-])NCCO
12	5-Methyl-3-isoxazolamine	1072-67-9	inactive		Monazole	Cc1cc(N)no1
120	Etofylline	519-37-9	inactive		Diazole	Cn1c(=O)c2c(ncn2CCO)n(C)c1=O
121	Etofylline clofibrate	54504-70-0	inactive		Diazole	Cn1c(=O)c2c(ncn2CCOC(=O)C(C)(C)Oc3ccc(Cl)cc3)n(C)c1=O
122	Etomidate	33125-97-2	inactive		Diazole	CCOC(=O)c1cncn1C(C)c2ccccc2
123	Etridiazole	2593-15-9	inactive		Diazole	CCOc1nc(C(Cl)(Cl)Cl)ns1
124	FD&C Yellow 5	1934-21-0	inactive		Diazole	O=C(O)c1[nH]n(-c2ccc(S(=O)(=O)O)cc2)c(=O)c1N=Nc3ccc(S(=O)(=O)O)cc3
125	FR140423	151506-44-4	inactive		Diazole	COc1ccc(-n2nc(C(F)F)cc2-c3ccc(S(C)=O)cc3)cc1
126	Fabesetron	129300-27-2	inactive		Diazole	Cc1[nH]cnc1CC2CCc3c(C)c4ccccc4n3C2=O
127	Famciclovir	104227-87-4	inactive		Diazole	CC(=O)OCC(CCn1cnc2cnc(N)nc21)COC(C)=O
128	Famprofazone	22881-35-2	inactive		Diazole	CC(C)c1c(CN(C)C(C)Cc2ccccc2)n(C)n(-c3ccccc3)c1=O
129	Fenethylline hydrochloride	1892-80-4	inactive		Diazole	CC(Cc1ccccc1)NCCn2cnc3c2c(=O)n(C)c(=O)n3C
13	6-Chloro-2,3-dihydrobenzoxazol-2-one	19932-84-4	inactive		Monazole	O=c1[nH]c2ccc(Cl)cc2o1
130	Fludarabine	21679-14-1	inactive		Diazole	Nc1nc(F)nc2c1ncn2C3OC(CO)C(O)C3O
131	Flufenacet	142459-58-3	inactive		Diazole	CC(C)N(C(=O)COc1nnc(C(F)(F)F)s1)c2ccc(F)cc2
132	Flumazenil	78755-81-4	inactive		Diazole	CCOC(=O)c1ncn-2c1CN(C)C(=O)c3cc(F)ccc32
133	Ganciclovir	82410-32-0	inactive		Diazole	Nc1nc2c(ncn2COC(CO)CO)c(=O)[nH]1
134	Glybuzole	1492-02-0	inactive		Diazole	CC(C)(C)c1nnc(NS(=O)(=O)c2ccccc2)s1
135	Glysobuzole	3567-08-6	inactive		Diazole	COc1ccc(S(=O)(=O)Nc2nnc(CC(C)C)s2)cc1
136	Gonadorelin hydrochloride	51952-41-1	inactive		Diazole	CC(C)CC(NC(=O)CNC(=O)C(Cc1ccc(O)cc1)NC(=O)C(CO)NC(=O)C(Cc2c[nH]c3ccccc23)NC(=O)C(Cc4cnc[nH]4)NC(=O)C5CCC(=O)N5)C(=O)NC(CCCNC(=N)N)C(=O)N6CCCC6C(=O)NCC(N)=O
137	Goserelin acetate	145781-92-6	inactive		Diazole	CC(C)CC(NC(=O)C(COC(C)(C)C)NC(=O)C(Cc1ccc(O)cc1)NC(=O)C(CO)NC(=O)C(Cc2c[nH]c3ccccc23)NC(=O)C(Cc4c[nH]cn4)NC(=O)C5CCC(=O)N5)C(=O)NC(CCCNC(=N)N)C(=O)N6CCCC6C(=O)NNC(N)=O
138	Granisetron hydrochloride	107007-99-8	inactive		Diazole	CN1C2CCCC1CC(NC(=O)c3nn(C)c4ccccc34)C2
139	Ibudilast	50847-11-5	inactive		Diazole	CC(C)C(=O)c1c(C(C)C)nn2ccccc12
14	Aztreonam	78110-38-0	inactive		Monazole	CC1C(NC(=O)C(=NOC(C)(C)C(=O)O)c2csc(N)n2)C(=O)N1S(=O)(=O)O
140	Imidazole	288-32-4	inactive		Diazole	c1c[nH]cn1
141	Imiloxan	81167-16-0	inactive		Diazole	CCn1ccnc1CC2COc3ccccc3O2
142	Imiquimod	99011-02-6	inactive		Diazole	CC(C)Cn1cnc2c(N)nc3ccccc3c21
143	Inosine	58-63-9	inactive		Diazole	OCC1OC(n2cnc3c(O)ncnc32)C(O)C1O
144	Iodoantipyrine	129-81-7	inactive		Diazole	Cc1c(I)c(=O)n(-c2ccccc2)n1C
145	Iomazenil	127985-21-1	inactive		Diazole	CCOC(=O)c1ncn-2c1CN(C)C(=O)c3c(I)cccc32
146	Ipronidazole	14885-29-1	inactive		Diazole	CC(C)c1ncc([N+](=O)[O-])n1C
147	Isbufylline	90162-60-0	inactive		Diazole	CC(C)Cn1cnc2c1c(=O)n(C)c(=O)n2C
148	Isradipine	75695-93-1	inactive		Diazole	COC(=O)C1=C(C)NC(C)=C(C(=O)OC(C)C)C1c2cccc3nonc23
149	Itasetron	123258-84-4	inactive		Diazole	CN1C2CCC1CC(NC(=O)n3c(=O)[nH]c4ccccc43)C2
15	Benzothiazole	95-16-9	inactive		Monazole	c1ccc2scnc2c1
150	Ketoconazole	65277-42-1	inactive		Diazole	CC(=O)N1CCN(c2ccc(OCC3COC(Cn4ccnc4)(c5ccc(Cl)cc5Cl)O3)cc2)CC1
151	Kinetin	525-79-1	inactive		Diazole	c1coc(CNc2[nH]cnc-3ncnc23)c1
152	Leuprolide acetate salt	74381-53-6	inactive		Diazole	CCNC(=O)C1CCCN1C(=O)C(CCCNC(=N)N)NC(=O)C(CC(C)C)NC(=O)C(CC(C)C)NC(=O)C(Cc2ccc(O)cc2)NC(=O)C(CO)NC(=O)C(Cc3c[nH]c4ccccc34)NC(=O)C(Cc5cnc[nH]5)NC(=O)C6CCC(=O)N6
153	Lisofylline	6493-06-7	inactive		Diazole	CC(O)CCCCn1c(=O)c2c(ncn2C)n(C)c1=O
154	Lonazolac	53808-88-1	inactive		Diazole	O=C(O)Cc1cn(-c2ccccc2)nc1-c3ccc(Cl)cc3
155	Lonidamine	50264-69-2	inactive		Diazole	O=C(O)c1nn(Cc2ccc(Cl)cc2Cl)c3ccccc13
156	Mebendazole	31431-39-7	inactive		Diazole	COC(=O)Nc1nc2cc(C(=O)c3ccccc3)ccc2[nH]1
157	Methazolamide	554-57-4	inactive		Diazole	CC(=O)N=c1sc(S(N)(=O)=O)nn1C
158	Methimazole	60-56-0	inactive		Diazole	Cn1cc[nH]c1=S
159	Metomidate hydrochloride	35944-74-2	inactive		Diazole	COC(=O)c1cncn1C(C)c2ccccc2
16	Carumonam sodium	86832-68-0	inactive		Monazole	NC(=O)OCC1C(NC(=O)C(=NOCC(=O)O)c2csc(N)n2)C(=O)N1S(=O)(=O)O
160	Metronidazole	443-48-1	inactive		Diazole	Cc1ncc([N+](=O)[O-])n1CCO
161	Minodronic acid	180064-38-4	inactive		Diazole	O=P(O)(O)C(O)(Cc1cnc2ccccn12)P(=O)(O)O
162	Mizolastine	108612-45-9	inactive		Diazole	CN(c1nccc(=O)[nH]1)C2CCN(c3nc4ccccc4n3Cc5ccc(F)cc5)CC2
163	Molsidomine	25717-80-0	inactive		Diazole	CCOC(=O)Nc1c[n+](N2CCOCC2)no1
164	N-Benzyladenine	1214-39-7	inactive		Diazole	c1ccc(CNc2[nH]cnc-3ncnc23)cc1
165	Nifenazone	2139-47-1	inactive		Diazole	Cc1c(NC(=O)c2cccnc2)c(=O)n(-c3ccccc3)n1C
166	Nitrefazole	21721-92-6	inactive		Diazole	Cc1nc([N+](=O)[O-])cn1-c2ccc([N+](=O)[O-])cc2
167	Nizofenone	54533-86-7	inactive		Diazole	CCN(CC)Cc1nccn1-c2ccc([N+](=O)[O-])cc2C(=O)c3ccccc3Cl
168	O6-Methylguanine	20535-83-5	inactive		Diazole	COc1nc(N)nc2nc[nH]c12
169	Ondansetron, Ondansetron hydrochloride dihydrate	99614-02-5, 103639-04-9	inactive		Diazole	Cc1nccn1CC2CCc3c(c4ccccc4n3C)C2=O
17	Cefdinir	91832-40-5	inactive		Monazole	C=CC1=C(C(=O)O)N2C(=O)C(NC(=O)C(=NO)c3csc(N)n3)C2SC1
170	Ornidazole	16773-42-5	inactive		Diazole	Cc1ncc([N+](=O)[O-])n1CC(O)CCl
171	Oxfendazole	53716-50-0	inactive		Diazole	COC(=O)Nc1nc2cc(S(=O)c3ccccc3)ccc2[nH]1
172	Oxibendazole	20559-55-1	inactive		Diazole	CCCOc1ccc2[nH]c(NC(=O)OC)nc2c1
173	Oxypurinol	2465-59-0	inactive		Diazole	O=c1[nH]c(=O)c2c[nH]nc2[nH]1
174	Ozagrel hydrochloride	78712-43-3	inactive		Diazole	O=C(O)C=Cc1ccc(Cn2ccnc2)cc1
175	Penciclovir	39809-25-1	inactive		Diazole	Nc1nc(=O)c2ncn(CCC(CO)CO)c2[nH]1
176	Pentoxifylline	6493-05-6	inactive		Diazole	CC(=O)CCCCn1c(=O)c2c(ncn2C)n(C)c1=O
177	Pilocarpine	92-13-7	inactive		Diazole	CCC1C(=O)OCC1Cc2cncn2C
178	Pimozide	2062-78-4	inactive		Diazole	O=c1[nH]c2ccccc2n1C3CCN(CCCC(c4ccc(F)cc4)c5ccc(F)cc5)CC3
179	Procodazole	23249-97-0	inactive		Diazole	O=C(O)CCc1nc2ccccc2[nH]1
18	Cefepime chloride hydrochloride hydrate	123171-59-5	inactive		Monazole	CON=C(C(=O)NC1C(=O)N2C(C(=O)O)=C(C[N+]3(C)CCCC3)CSC12)c4csc(N)n4
180	Propentofylline	55242-55-2	inactive		Diazole	CCCn1cnc2c1c(=O)n(CCCCC(C)=O)c(=O)n2C
181	Propyphenazone	479-92-5	inactive		Diazole	Cc1c(C(C)C)c(=O)n(-c2ccccc2)n1C
182	Proxazole citrate	132-35-4	inactive		Diazole	CCC(c1ccccc1)c2noc(CCN(CC)CC)n2
183	Proxyphylline	603-00-9	inactive		Diazole	CC(O)Cn1cnc2c1c(=O)n(C)c(=O)n2C
184	Pyraflufen-ethyl	129630-19-9	inactive		Diazole	CCOC(=O)COc1cc(-c2nn(C)c(OC(F)F)c2Cl)c(F)cc1Cl
185	Pyrazophos	13457-18-6	inactive		Diazole	CCOC(=O)c1cn2nc(OP(=S)(OCC)OCC)cc2nc1C
186	Ramifenazone	3615-24-5	inactive		Diazole	Cc1c(NC(C)C)c(=O)n(-c2ccccc2)n1C
187	Ramosetron hydrochloride	132907-72-3	inactive		Diazole	Cn1cc(C(=O)C2CCc3[nH]cnc3C2)c4ccccc41
188	Rifaximin	80621-81-4	inactive		Diazole	COC1/C=C\OC2(C)Oc3c(C)c(O)c4c(O)c(c5c(nc6cc(C)ccn65)c4c3C2=O)NC(=O)/C(/C)=C/C=C/C(C)C(O)C(C)C(O)C(C)C(OC(C)=O)C1C
189	Rimonabant	168273-06-1	inactive		Diazole	Cc1c(C(=O)NN2CCCCC2)nn(-c3ccc(Cl)cc3Cl)c1-c4ccc(Cl)cc4
19	Cefetamet pivoxil HCl	111696-23-2	inactive		Monazole	CON=C(C(=O)NC1C(=O)N2C(C(=O)OCOC(=O)C(C)(C)C)=C(C)CSC12)c3csc(N)n3
190	Ronidazole	7681-76-7	inactive		Diazole	Cn1c([N+](=O)[O-])cnc1COC(N)=O
191	Secnidazole	3366-95-8	inactive		Diazole	Cc1ncc([N+](=O)[O-])n1CC(C)O
192	Sildenafil citrate	171599-83-0	inactive		Diazole	CCCc1nn(C)c2c(=O)[nH]c(-c3cc(S(=O)(=O)N4CCN(C)CC4)ccc3OCC)nc12
193	Sulfaethidole	94-19-9	inactive		Diazole	CCc1nnc(NS(=O)(=O)c2ccc(N)cc2)s1
194	Sulfamethizole	144-82-1	inactive		Diazole	Cc1nnc(NS(=O)(=O)c2ccc(N)cc2)s1
195	Sulfaphenazole	526-08-9	inactive		Diazole	Nc1ccc(S(=O)(=O)Nc2ccnn2-c3ccccc3)cc1
196	Sulmazole	73384-60-8	inactive		Diazole	COc1cc(S(C)=O)ccc1-c2nc3ncccc3[nH]2
197	Telmisartan	144701-48-4	inactive		Diazole	CCCc1nc2c(C)cc(-c3nc4ccccc4n3C)cc2n1Cc5ccc(-c6ccccc6C(=O)O)cc5
198	Temozolomide	85622-93-1	inactive		Diazole	Cn1nnc2c(C(N)=O)ncn2c1=O
199	Tenatoprazole	113712-98-4	inactive		Diazole	COc1ccc2[nH]c(S(=O)Cc3ncc(C)c(OC)c3C)nc2n1
2	2-Acetylthiazole	24295-03-2	inactive		Monazole	CC(=O)c1nccs1
20	Cefixime	79350-37-1	inactive		Monazole	C=CC1=C(C(=O)O)N2C(=O)C(NC(=O)C(=NOCC(=O)O)c3csc(N)n3)C2SC1
200	Tenofovir disoproxil fumarate	202138-50-9	inactive		Diazole	CC(C)OC(=O)OCOP(=O)(COC(C)Cn1cnc2c(N)ncnc21)OCOC(=O)OC(C)C
201	Theobromine	83-67-0	inactive		Diazole	Cn1cnc2c1c(=O)[nH]c(=O)n2C
202	Theophylline	58-55-9	inactive		Diazole	Cn1c(=O)c2[nH]cnc2n(C)c1=O
203	Timolol, Timolol maleate salt	26839-75-8, 26921-17-5	inactive		Diazole	CC(C)(C)NCC(O)COc1nsnc1N2CCOCC2
204	Tinidazole	19387-91-8	inactive		Diazole	CCS(=O)(=O)CCn1c([N+](=O)[O-])cnc1C
205	Tizanidine	51322-75-9	inactive		Diazole	Clc1ccc2nsnc2c1NC3=NCCN3
206	Uric acid	69-93-2	inactive		Diazole	O=c1[nH]c(=O)c2[nH]c(=O)[nH]c2[nH]1
207	cAMP	60-92-4	inactive		Diazole	Nc1ncnc2c1ncn2C3OC4COP(=O)(O)OC4C3O
208	phenazone	60-80-0	inactive		Diazole	Cc1cc(=O)n(-c2ccccc2)n1C
209	1,2,3-Benzotriazole	95-14-7	inactive		Triazole	c1ccc2[nH]nnc2c1
21	Ceftiofur	80370-57-6	inactive		Monazole	CON=C(C(=O)NC1C(=O)N2C(C(=O)O)=C(CSC(=O)c3ccco3)CSC12)c4csc(N)n4
210	1H-Benzotriazol-1-ol	2592-95-2	inactive		Triazole	On1nnc2ccccc21
211	1H-Benzotriazole, 5-chloro-	94-97-3	inactive		Triazole	Clc1ccc2[nH]nnc2c1
212	Apafant	105219-56-5	inactive		Triazole	Cc1nnc2n1-c3sc(CCC(=O)N4CCOCC4)cc3C(c5ccccc5Cl)=NC2
213	Azaconazole	60207-31-0	inactive		Triazole	Clc1ccc(C2(Cn3cncn3)OCCO2)c(Cl)c1
214	Bumetrizole	3896-11-5	inactive		Triazole	Cc1cc(-n2nc3ccc(Cl)cc3n2)c(O)c(C(C)(C)C)c1
215	Estazolam	29975-16-4	inactive		Triazole	Clc1ccc-2c(c1)C(c3ccccc3)=NCc4nncn42
216	Flucarbazone-sodium	181274-17-9	inactive		Triazole	COc1nn(C(=O)NS(=O)(=O)c2ccccc2OC(F)(F)F)c(=O)n1C
217	Fluconazole	86386-73-4	inactive		Triazole	OC(Cn1cncn1)(Cn2cncn2)c3ccc(F)cc3F
218	Flumetsulam	98967-40-9	inactive		Triazole	Cc1ccn2nc(S(=O)(=O)Nc3c(F)cccc3F)nc2n1
219	Isazofos	42509-80-8	inactive		Triazole	CCOP(=S)(OCC)Oc1nc(Cl)n(C(C)C)n1
22	Ceftizoxime sodium	68401-82-1	inactive		Monazole	CON=C(C(=O)NC1C(=O)N2C(C(=O)O)=CCSC12)c3csc(N)n3
220	Itraconazole	84625-61-6	inactive		Triazole	CCC(C)n1ncn(-c2ccc(N3CCN(c4ccc(OCC5COC(Cn6cncn6)(c7ccc(Cl)cc7Cl)O5)cc4)CC3)cc2)c1=O
221	Maraviroc	376348-65-1	inactive		Triazole	Cc1nnc(C(C)C)n1C2CC3CCC(C2)N3CCC(NC(=O)C4CCC(F)(F)CC4)c5ccccc5
222	Octrizole	3147-75-9	inactive		Triazole	CC(C)(C)CC(C)(C)c1ccc(O)c(-n2nc3ccccc3n2)c1
223	Paclobutrazol	76738-62-0	inactive		Triazole	CC(C)(C)C(O)C(Cc1ccc(Cl)cc1)n2cncn2
224	Penoxsulam	219714-96-2	inactive		Triazole	COc1cnc(OC)n2nc(NS(=O)(=O)c3c(OCC(F)F)cccc3C(F)(F)F)nc12
225	Rizatriptan	144034-80-0	inactive		Triazole	CN(C)CCc1c[nH]c2ccc(Cn3cncn3)cc12
226	Sulfentrazone	122836-35-5	inactive		Triazole	Cc1nn(-c2cc(NS(C)(=O)=O)c(Cl)cc2Cl)c(=O)n1C(F)F
227	Tazobactam sodium	89785-84-2	inactive		Triazole	CC1(Cn2ccnn2)C(C(=O)O)N3C(=O)CC3S1(=O)=O
228	Trapidil	15421-84-8	inactive		Triazole	CCN(CC)c1cc(C)nc2ncnn12
229	Trazodone hydrochloride	25332-39-2	inactive		Triazole	O=c1n(CCCN2CCN(c3cccc(Cl)c3)CC2)nc4ccccn14
23	Chlorzoxazone	95-25-0	inactive		Monazole	O=c1[nH]c2cc(Cl)ccc2o1
230	Triazophos	24017-47-8	inactive		Triazole	CCOP(=S)(OCC)Oc1ncn(-c2ccccc2)n1
231	Triticonazole	131983-72-7	inactive		Triazole	CC1(C)CCC(=Cc2ccc(Cl)cc2)C1(O)Cn3cncn3
232	Voriconazole	137234-62-9	inactive		Triazole	CC(c1ncncc1F)C(O)(Cn2cncn2)c3ccc(F)cc3F
233	Zaprinast	37762-06-4	inactive		Triazole	CCCOc1ccccc1-c2nc3[nH]nnc3c(=O)[nH]2
234	propoxycarbazone-sodium	181274-15-7	inactive		Triazole	CCCOc1nn(C(=O)NS(=O)(=O)c2ccccc2C(=O)OC)c(=O)n1C
235	Danazol	17230-88-5	active antagonist	57.71097463	Monazole	C#CC1(O)CCC2C3CCC4=Cc5oncc5CC4(C)C3CCC21C
236	N-tert-Butyl-2-benzothiazolesulfenamide	95-31-8	active antagonist	42.36881464	Monazole	CC(C)(C)NSc1nc2ccccc2s1
237	Phosalone	2310-17-0	active antagonist	51.59080425	Monazole	CCOP(=S)(OCC)SCn1c(=O)oc2cc(Cl)ccc21
238	1,3-Didecyl-2-methylimidazolium chloride	70862-65-6	active antagonist	3.575745032	Diazole	CCCCCCCCCCn1cc[n+](CCCCCCCCCC)c1C
239	1-Decyl-3-methylimidazolium chloride, 1-Decyl-3-methylimidazolium hexafluorophosphate, 1-Decyl-3-methylimidazolium trifluoromethanesulfonate	171058-18-7, 362043-46-7, 412009-62-2	active antagonist	13.37107504	Diazole	CCCCCCCCCCn1cc[n+](C)c1
24	Clomethiazole	533-45-9	inactive		Monazole	Cc1ncsc1CCCl
240	1-Dodecyl-3-methylimidazolium hexafluorophosphate, 1-Dodecyl-3-methylimidazolium tetrafluoroborate, 1-Dodecyl-3-methylimidazolium trifluoromethanesulfonate	219947-93-0, 244193-59-7, 404001-52-1	active antagonist	3.559685519	Diazole	CCCCCCCCCCCCn1cc[n+](C)c1
241	1-Hexadecyl-3-methylimidazolium chloride, 1-Hexadecyl-3-methylimidazolium tetrafluoroborate	61546-01-8, 244193-64-4	active antagonist	7.014787544	Diazole	CCCCCCCCCCCCCCCCn1cc[n+](C)c1
242	1-Methyl-3-octadecylimidazolium hexafluorophosphate	219947-96-3	active antagonist	3.164232471	Diazole	CCCCCCCCCCCCCCCCCCn1cc[n+](C)c1
243	1-Methyl-3-octylimidazolium chloride, 1-Methyl-3-octylimidazolium hexafluorophosphate, 1-Methyl-3-octylimidazolium tetrafluoroborate, 1-Methyl-3-octylimidazolium trifluoromethanesulfonate	64697-40-1, 304680-36-2, 244193-52-0, 403842-84-2	active antagonist	42.25601803	Diazole	CCCCCCCCn1cc[n+](C)c1
244	1-Methyl-3-tetradecylimidazolium chloride	171058-21-2	active antagonist	4.44676399	Diazole	CCCCCCCCCCCCCCn1cc[n+](C)c1
245	1-[2-(Trifluoromethyl)phenyl]-1H-imidazole	25371-96-4	active antagonist	6.943856577	Diazole	FC(F)(F)c1ccccc1-n2ccnc2
246	6-Thioguanine	154-42-7	active antagonist	0.470732356	Diazole	Nc1nc2nc[nH]c2c(=S)[nH]1
247	Bifonazole	60628-96-8	active antagonist	0.87417975	Diazole	c1ccc(-c2ccc(C(c3ccccc3)n4ccnc4)cc2)cc1
248	Butoconazole nitrate	64872-77-1	active antagonist	13.76149096	Diazole	Clc1ccc(CCC(Cn2ccnc2)Sc3c(Cl)cccc3Cl)cc1
249	Climbazole	38083-17-9	active antagonist	13.33319023	Diazole	CC(C)(C)C(=O)C(Oc1ccc(Cl)cc1)n2ccnc2
25	Clothianidin	210880-92-5	inactive		Monazole	CNC(=N[N+](=O)[O-])NCc1cnc(Cl)s1
250	Clofarabine	123318-82-1	active antagonist	1.584652629	Diazole	Nc1nc(Cl)nc2c1ncn2C3OC(CO)C(O)C3F
251	Econazole nitrate	24169-02-6	active antagonist	0.67955585	Diazole	Clc1ccc(COC(Cn2ccnc2)c3ccc(Cl)cc3Cl)cc1
252	Fadrozole hydrochloride	102676-31-3	active antagonist	0.009023255	Diazole	N#Cc1ccc(C2CCCc3cncn32)cc1
253	Imazalil, Imazalil sulfate	35554-44-0, 58594-72-2	active antagonist	0.683702011	Diazole	C=CCOC(Cn1ccnc1)c2ccc(Cl)cc2Cl
254	Imazodan	84243-58-3	active antagonist	7.215516244	Diazole	O=C1CCC(c2ccc(-n3ccnc3)cc2)=NN1
255	Isoconazole	27523-40-6	active antagonist	10.12353423	Diazole	Clc1ccc(C(Cn2ccnc2)OCc3c(Cl)cccc3Cl)c(Cl)c1
256	Lanoconazole	101530-10-3	active antagonist	3.101706799	Diazole	N#CC(=C1SCC(c2ccccc2Cl)S1)n3ccnc3
257	Liarozole hydrochloride	145858-50-0	active antagonist	0.510819431	Diazole	Clc1cccc(C(c2ccc3nc[nH]c3c2)n4ccnc4)c1
258	Luliconazole	187164-19-8	active antagonist	1.298099343	Diazole	N#CC(=C1SCC(c2ccc(Cl)cc2Cl)S1)n3ccnc3
259	Medetomidine hydrochloride	86347-15-1	active antagonist	29.84929481	Diazole	Cc1cccc(C(C)c2c[nH]cn2)c1C
26	Cloxacillin sodium	642-78-4	inactive		Monazole	Cc1onc(-c2ccccc2Cl)c1C(=O)NC3C(=O)N4C3SC(C)(C)C4C(=O)O
260	Metrifudil	23707-33-7	active antagonist	5.955717307	Diazole	Cc1ccccc1CNc2ncnc3c2ncn3C4OC(CO)C(O)C4O
261	Miconazole	22916-47-8	active antagonist	7.738655062	Diazole	Clc1ccc(COC(Cn2ccnc2)c3ccc(Cl)cc3Cl)c(Cl)c1
262	Oxiconazole nitrate	64211-46-7	active antagonist	2.6603212	Diazole	Clc1ccc(CON=C(Cn2ccnc2)c3ccc(Cl)cc3Cl)c(Cl)c1
263	Prochloraz	67747-09-5	active antagonist	1.383638746	Diazole	CCCN(CCOc1c(Cl)cc(Cl)cc1Cl)C(=O)n2ccnc2
264	Sertaconazole nitrate	99592-39-9	active antagonist	5.073786117	Diazole	Clc1ccc(C(Cn2ccnc2)OCc3csc4c(Cl)cccc34)c(Cl)c1
265	Sulconazole nitrate	61318-91-0	active antagonist	3.080814071	Diazole	Clc1ccc(CSC(Cn2ccnc2)c3ccc(Cl)cc3Cl)cc1
266	Timiperone	57648-21-2	active antagonist	18.12455735	Diazole	O=C(CCCN1CCC(n2c(=S)[nH]c3ccccc32)CC1)c4ccc(F)cc4
267	Tioconazole	65899-73-2	active antagonist	5.515701337	Diazole	Clc1ccc(C(Cn2ccnc2)OCc3ccsc3Cl)c(Cl)c1
268	Triclabendazole	68786-66-3	active antagonist	23.71013766	Diazole	CSc1nc2cc(Cl)c(Oc3cccc(Cl)c3Cl)cc2[nH]1
269	Triflumizole	68694-11-1	active antagonist	0.050406116	Diazole	CCCOCC(=Nc1ccc(Cl)cc1C(F)(F)F)n2ccnc2
27	Epothilone B	152044-54-7	inactive		Monazole	CC(=Cc1csc(C)n1)C2CC3OC3(C)CCCC(C)C(O)C(C)C(=O)C(C)(C)C(O)CC(=O)O2
270	Zaldaride	109826-26-8	active antagonist	29.84929481	Diazole	CC1(CN2CCC(n3c(=O)[nH]c4ccccc43)CC2)OCc5ccccc5-n6cccc61
271	Anastrozole	120511-73-1	active antagonist	0.296680243	Triazole	CC(C)(C#N)c1cc(Cn2cncn2)cc(C(C)(C)C#N)c1
272	Carfentrazone-ethyl	128639-02-1	active antagonist	54.48267328	Triazole	CCOC(=O)C(Cl)Cc1cc(-n2nc(C)n(C(F)F)c2=O)c(F)cc1Cl
273	Etaconazole	60207-93-4	active antagonist	26.27796574	Triazole	CCC1COC(Cn2cncn2)(c3ccc(Cl)cc3Cl)O1
274	Fenbuconazole	114369-43-6	active antagonist	33.08199884	Triazole	N#CC(CCc1ccc(Cl)cc1)(Cn2cncn2)c3ccccc3
275	Flutriafol	76674-21-0	active antagonist	48.55773367	Triazole	OC(Cn1cncn1)(c2ccc(F)cc2)c3ccccc3F
276	Ipconazole	125225-28-7	active antagonist	3.967251205	Triazole	CC(C)C1CCC(Cc2ccc(Cl)cc2)C1(O)Cn3cncn3
277	Israpafant	117279-73-9	active antagonist	23.71013766	Triazole	Cc1nnc2n1-c3sc(CCc4ccc(CC(C)C)cc4)cc3C(c5ccccc5Cl)=NC2C
278	Letrozole	112809-51-5	active antagonist	0.017324691	Triazole	N#Cc1ccc(C(c2ccc(C#N)cc2)n3cncn3)cc1
279	Myclobutanil	88671-89-0	active antagonist	5.015372462	Triazole	CCCCC(C#N)(Cn1cncn1)c2ccc(Cl)cc2
28	Famotidine	76824-35-6	inactive		Monazole	NC(N)=Nc1nc(CSCCC(N)=NS(N)(=O)=O)cs1
280	Penconazole	66246-88-6	active antagonist	14.22083428	Triazole	CCCC(Cn1cncn1)c2ccc(Cl)cc2Cl
281	Propiconazole	60207-90-1	active antagonist	31.19953934	Triazole	CCCC1COC(Cn2cncn2)(c3ccc(Cl)cc3Cl)O1
282	Tebuconazole	107534-96-3	active antagonist	33.41299372	Triazole	CC(C)(C)C(O)(CCc1ccc(Cl)cc1)Cn2cncn2
283	Tetraconazole	112281-77-3	active antagonist	7.360970032	Triazole	FC(F)C(F)(F)OCC(Cn1cncn1)c2ccc(Cl)cc2Cl
284	Triadimefon	43121-43-3	active antagonist	54.42727188	Triazole	CC(C)(C)C(=O)C(Oc1ccc(Cl)cc1)n2cncn2
285	Triadimenol	55219-65-3	active antagonist	25.70797877	Triazole	CC(C)(C)C(O)C(Oc1ccc(Cl)cc1)n2cncn2
286	2-Amino-4-(p-nitrophenyl)thiazole	2104-09-8	active agonist	9.787152462	Monazole	Nc1nc(-c2ccc([N+](=O)[O-])cc2)cs1
287	2-Amino-4-phenylthiazole hydrobromide hydrate	52253-69-7	active agonist	6.332838637	Monazole	Nc1nc(-c2ccccc2)cs1
288	2-Amino-5,6-dimethylbenzothiazole	29927-08-0	active agonist	1.230887115	Monazole	Cc1cc2nc(N)sc2cc1C
289	2-Amino-6-ethoxybenzothiazole	94-45-1	active agonist	1.708886166	Monazole	CCOc1ccc2nc(N)sc2c1
29	Fenclozic acid	17969-20-9	inactive		Monazole	O=C(O)Cc1csc(-c2ccc(Cl)cc2)n1
290	2-Amino-6-methoxybenzothiazole	1747-60-0	active agonist	6.60072656	Monazole	COc1ccc2nc(N)sc2c1
291	2-Aminobenzothiazole	136-95-8	active agonist	31.19953934	Monazole	Nc1nc2ccccc2s1
292	Arotinolol hydrochloride	68377-91-3	active agonist	22.38381333	Monazole	CC(C)(C)NCC(O)CSc1nc(-c2ccc(C(N)=O)s2)cs1
293	Cefodizime sodium	86329-79-5	active agonist	29.84929481	Monazole	CON=C(C(=O)NC1C(=O)N2C(C(=O)O)=C(CSc3nc(C)c(CC(=O)O)s3)CSC12)c4csc(N)n4
294	Diamthazole	95-27-2	active agonist	22.38381333	Monazole	CCN(CC)CCOc1ccc2nc(N(C)C)sc2c1
295	Fanetizole	79069-94-6	active agonist	1.496008549	Monazole	c1ccc(CCNc2nc(-c3ccccc3)cs2)cc1
296	Febuxostat	144060-53-7	active agonist	0.036163246	Monazole	Cc1nc(-c2ccc(OCC(C)C)c(C#N)c2)sc1C(=O)O
297	Leflunomide	75706-12-6	active agonist	1.800247248	Monazole	Cc1oncc1C(=O)Nc2ccc(C(F)(F)F)cc2
298	Methabenzthiazuron	18691-97-9	active agonist	2.087333014	Monazole	CNC(=O)N(C)c1nc2ccccc2s1
299	Nitazoxanide	55981-09-4	active agonist	0.455268297	Monazole	CC(=O)Oc1ccccc1C(=O)Nc2ncc([N+](=O)[O-])s2
3	2-Amino-4-chlorobenzothiazole	19952-47-7	inactive		Monazole	Nc1nc2c(Cl)cccc2s1
30	Hymexazol	10004-44-1	inactive		Monazole	Cc1cc(=O)[nH]o1
300	Parecoxib sodium	198470-85-8	active agonist	26.603212	Monazole	CCC(=O)NS(=O)(=O)c1ccc(-c2c(-c3ccccc3)noc2C)cc1
301	Riluzole	1744-22-5	active agonist	9.439175816	Monazole	Nc1nc2ccc(OC(F)(F)F)cc2s1
302	Tenonitrozole	3810-35-3	active agonist	0.595571731	Monazole	O=C(Nc1ncc([N+](=O)[O-])s1)c2cccs2
303	Tioxidazole	61570-90-9	active agonist	0.87417975	Monazole	CCCOc1ccc2nc(NC(=O)OC)sc2c1
304	6-Mercaptopurine	50-44-2	active agonist	6.263651938	Diazole	S=c1[nH]cnc2[nH]cnc12
305	Abacavir	136470-78-5	active agonist	2.6603212	Diazole	Nc1nc(NC2CC2)c3ncn(C4C=CC(CO)C4)c3n1
306	Acadesine	2627-69-2	active agonist	24.63773287	Diazole	NC(=O)c1ncn(C2OC(CO)C(O)C2O)c1N
307	Adenine	73-24-5	active agonist	5.515701337	Diazole	Nc1ncnc2[nH]cnc12
308	Albendazole	54965-21-8	active agonist	1.180317435	Diazole	CCCSc1ccc2[nH]c(NC(=O)OC)nc2c1
309	Azathioprine	446-86-6	active agonist	10.42256963	Diazole	Cn1cnc([N+](=O)[O-])c1Sc2ncnc3nc[nH]c23
31	Isoxaben	82558-50-7	inactive		Monazole	CCC(C)(CC)c1cc(NC(=O)c2c(OC)cccc2OC)on1
310	Cambendazole	26097-80-3	active agonist	3.480172269	Diazole	CC(C)OC(=O)Nc1ccc2[nH]c(-c3cscn3)nc2c1
311	Carbendazim	10605-21-7	active agonist	43.27712569	Diazole	COC(=O)Nc1nc2ccccc2[nH]1
312	Fenbendazole	43210-67-9	active agonist	1.051959022	Diazole	COC(=O)Nc1nc2cc(Sc3ccccc3)ccc2[nH]1
313	Furafylline	80288-49-9	active agonist	29.84929481	Diazole	Cc1nc2c([nH]1)c(=O)n(C)c(=O)n2Cc3ccco3
314	Lansoprazole	103577-45-3	active agonist	12.34811718	Diazole	Cc1c(OCC(F)(F)F)ccnc1CS(=O)c2nc3ccccc3[nH]2
315	N-Benzyl-9-(tetrahydro-2H-pyran-2-yl)adenine	2312-73-4	active agonist	2.73060203	Diazole	c1ccc(CNc2ncnc3c2ncn3C4CCCCO4)cc1
316	Nocodazole	31430-18-9	active agonist	2.511505164	Diazole	COC(=O)Nc1nc2cc(C(=O)c3cccs3)ccc2[nH]1
317	Parbendazole	14255-87-9	active agonist	2.181049334	Diazole	CCCCc1ccc2[nH]c(NC(=O)OC)nc2c1
318	Pifexole	27199-40-2	active agonist	1.496008549	Diazole	Clc1ccccc1-c2nc(-c3ccncc3)no2
319	Thiabendazole	148-79-8	active agonist	5.009363789	Diazole	c1ccc2[nH]c(-c3cscn3)nc2c1
32	Isoxaflutole	141112-29-0	inactive		Monazole	CS(=O)(=O)c1cc(C(F)(F)F)ccc1C(=O)c2cnoc2C3CC3
320	thioinosine	574-25-4	active agonist	5.731488281	Diazole	OCC1OC(n2cnc3c(S)ncnc32)C(O)C1O
321	2-(2H-Benzotriazol-2-yl)-4-methylphenol	2440-22-4	active agonist	1.673447504	Triazole	Cc1ccc(O)c(-n2nc3ccccc3n2)c1
322	Alprazolam	28981-97-7	active agonist	4.21632496	Triazole	Cc1nnc2n1-c3ccc(Cl)cc3C(c4ccccc4)=NC2
323	Brotizolam	57801-81-7	active agonist	11.8832183	Triazole	Cc1nnc2n1-c3sc(Br)cc3C(c4ccccc4Cl)=NC2
324	Etizolam	40054-69-1	active agonist	23.71013766	Triazole	CCc1cc2c(s1)-n3c(C)nnc3CN=C2c4ccccc4Cl
325	Ribavirin	36791-04-5	active agonist	2.564569459	Triazole	NC(=O)c1ncn(C2OC(CO)C(O)C2O)n1
33	Isoxathion	18854-01-8	inactive		Monazole	CCOP(=S)(OCC)Oc1cc(-c2ccccc2)on1
34	Isoxicam	34552-84-6	inactive		Monazole	Cc1cc(NC(=O)C2=C(O)c3ccccc3S(=O)(=O)N2C)no1
35	Lintitript	136381-85-6	inactive		Monazole	O=C(O)Cn1c(C(=O)Nc2nc(-c3ccccc3Cl)cs2)cc4ccccc41
36	Meloxicam	71125-38-7	inactive		Monazole	Cc1cnc(NC(=O)C2=C(O)c3ccccc3S(=O)(=O)N2C)s1
37	Mofezolac	78967-07-4	inactive		Monazole	COc1ccc(-c2noc(CC(=O)O)c2-c3ccc(OC)cc3)cc1
38	N-Acetyl sulfamethoxazole	21312-10-7	inactive		Monazole	CC(=O)Nc1ccc(S(=O)(=O)Nc2cc(C)on2)cc1
39	Niridazole	61-57-4	inactive		Monazole	O=C1NCCN1c2ncc([N+](=O)[O-])s2
4	2-Amino-4-methoxybenzothiazole	5464-79-9	inactive		Monazole	COc1cccc2sc(N)nc12
40	Nithiamide	140-40-9	inactive		Monazole	CC(=O)Nc1ncc([N+](=O)[O-])s1
41	Oxaprozin	21256-18-8	inactive		Monazole	O=C(O)CCc1nc(-c2ccccc2)c(-c3ccccc3)o1
42	Paliperidone	144598-75-4	inactive		Monazole	Cc1nc2n(c(=O)c1CCN3CCC(c4noc5cc(F)ccc45)CC3)CCCC2O
43	Pamicogrel	101001-34-7	inactive		Monazole	CCOC(=O)Cn1cccc1-c2nc(-c3ccc(OC)cc3)c(-c4ccc(OC)cc4)s2
44	Phthalylsulfathiazole	85-73-4	inactive		Monazole	O=C(O)c1ccccc1C(=O)Nc2ccc(S(=O)(=O)Nc3nccs3)cc2
45	Pramipexole	104632-26-0	inactive		Monazole	CCCNC1CCc2nc(N)sc2C1
46	Risperidone	106266-06-2	inactive		Monazole	Cc1nc2n(c(=O)c1CCN3CCC(c4noc5cc(F)ccc45)CC3)CCCC2
47	Ritanserin	87051-43-2	inactive		Monazole	Cc1nc2sccn2c(=O)c1CCN3CCC(=C(c4ccc(F)cc4)c5ccc(F)cc5)CC3
48	Ritonavir	155213-67-5	inactive		Monazole	CC(C)c1nc(CN(C)C(=O)NC(C(=O)NC(Cc2ccccc2)CC(O)C(Cc3ccccc3)NC(=O)OCc4cncs4)C(C)C)cs1
49	Romazarit	109543-76-2	inactive		Monazole	Cc1nc(-c2ccc(Cl)cc2)oc1COC(C)(C)C(=O)O
5	2-Amino-4-methylbenzothiazole	1477-42-5	inactive		Monazole	Cc1cccc2sc(N)nc12
50	Succinylsulfathiazole	116-43-8	inactive		Monazole	O=C(O)CCC(=O)Nc1ccc(S(=O)(=O)Nc2nccs2)cc1
51	Sulfamethoxazole	723-46-6	inactive		Monazole	Cc1cc(NS(=O)(=O)c2ccc(N)cc2)no1
52	Sulfathiazole	72-14-0	inactive		Monazole	Nc1ccc(S(=O)(=O)Nc2nccs2)cc1
53	Sulfisoxazole	127-69-5	inactive		Monazole	Cc1noc(NS(=O)(=O)c2ccc(N)cc2)c1C
54	Talipexole	101626-70-4	inactive		Monazole	C=CCN1CCc2nc(N)sc2CC1
55	Thiamethoxam	153719-23-4	inactive		Monazole	CN1COCN(Cc2cnc(Cl)s2)C1=N[N+](=O)[O-]
56	Thiamine thiozole	137-00-8	inactive		Monazole	Cc1ncsc1CCO
57	Tiotidine	69014-14-8	inactive		Monazole	CNC(=NC#N)NCCSCc1csc(N=C(N)N)n1
58	Valdecoxib	181695-72-7	inactive		Monazole	Cc1onc(-c2ccccc2)c1-c3ccc(S(N)(=O)=O)cc3
59	Zonisamide	68291-97-4	inactive		Monazole	NS(=O)(=O)Cc1noc2ccccc12
6	2-Amino-4-thiazoleacetic acid	29676-71-9	inactive		Monazole	Nc1nc(CC(=O)O)cs1
60	Zoxazolamine	61-80-3	inactive		Monazole	Nc1nc2cc(Cl)ccc2o1
61	(3,5-Dimethyl-1H-pyrazol-1-yl)methanol	85264-33-1	inactive		Diazole	Cc1cc(C)n(CO)n1
62	1,2-Dimethyl-5-nitroimidazole	551-92-8	inactive		Diazole	Cc1ncc([N+](=O)[O-])n1C
63	1-Benzyl-3-methylimidazolium chloride	36443-80-8	inactive		Diazole	C[n+]1ccn(Cc2ccccc2)c1
64	1-Hexyl-3-methylimidazolium chloride, 1-Hexyl-3-methylimidazolium hexafluorophosphate, 1-Hexyl-3-methylimidazolium tetrafluoroborate, 1-Hexyl-3-methylimidazolium trifluoromethanesulfonate	171058-17-6, 304680-35-1, 244193-50-8, 460345-16-8	inactive		Diazole	CCCCCCn1cc[n+](C)c1
65	2',3'-Dideoxyadenosine	4097-22-7	inactive		Diazole	Nc1ncnc2c1ncn2C3CCC(CO)O3
66	2-Aminobenzimidazole	934-32-7	inactive		Diazole	Nc1nc2ccccc2[nH]1
67	4,5-Diphenylimidazole	668-94-0	inactive		Diazole	c1ccc(-c2nc[nH]c2-c3ccccc3)cc1
68	4-Dimethylaminoantipyrine	58-15-1	inactive		Diazole	Cc1c(N(C)C)c(=O)n(-c2ccccc2)n1C
69	4-Methylimidazole	822-36-6	inactive		Diazole	Cc1c[nH]cn1
7	2-Aminothiazole	96-50-4	inactive		Monazole	Nc1nccs1
70	4-Methylpyrazole hydrochloride	56010-88-9	inactive		Diazole	Cc1cn[nH]c1
71	5-(5-Nitro-2-furyl)-1,3,4-oxadiazole-2-ol	2122-86-3	inactive		Diazole	O=[N+]([O-])c1ccc(-c2nnc(O)o2)o1
72	5-Chloro-2-methyl-1H-benzimidazole	2818-69-1	inactive		Diazole	Cc1nc2ccc(Cl)cc2[nH]1
73	5-Nitroindazole	5401-94-5	inactive		Diazole	O=[N+]([O-])c1ccc2[nH]ncc2c1
74	6-Nitrobenzimidazole	94-52-0	inactive		Diazole	O=[N+]([O-])c1ccc2[nH]cnc2c1
75	8-Bromotheophylline	10381-75-6	inactive		Diazole	Cn1c(=O)c2[nH]c(Br)nc2n(C)c1=O
76	Acetazolamide	59-66-5	inactive		Diazole	CC(=O)Nc1nnc(S(N)(=O)=O)s1
77	Acibenzolar-S-methyl	135158-54-2	inactive		Diazole	CSC(=O)c1cccc2nnsc12
78	Acyclovir	59277-89-3	inactive		Diazole	Nc1nc2c(ncn2COCCO)c(=O)[nH]1
79	Adenosine	58-61-7	inactive		Diazole	Nc1ncnc2c1ncn2C3OC(CO)C(O)C3O
8	2-Benzoxazolinone	59-49-4	inactive		Monazole	O=c1[nH]c2ccccc2o1
80	Adenosine-5-phosphate	61-19-8	inactive		Diazole	Nc1ncnc2c1ncn2C3OC(COP(=O)(O)O)C(O)C3O
81	Allopurinol	315-30-0	inactive		Diazole	Oc1ncnc2[nH]ncc12
82	Alosetron hydrochloride	122852-69-1	inactive		Diazole	Cc1nc[nH]c1CN2CCc3c(c4ccccc4n3C)C2=O
83	Alpidem	82626-01-5	inactive		Diazole	CCCN(CCC)C(=O)Cc1c(-c2ccc(Cl)cc2)nc3ccc(Cl)cn13
84	Ampyrone	83-07-8	inactive		Diazole	Cc1c(N)c(=O)n(-c2ccccc2)n1C
85	Anagrelide hydrochloride	58579-51-4	inactive		Diazole	Oc1cn2c(n1)Nc3ccc(Cl)c(Cl)c3C2
86	Atipamezole	104054-27-5	inactive		Diazole	CCC1(c2cnc[nH]2)Cc3ccccc3C1
87	Bendamustine	16506-27-7	inactive		Diazole	Cn1c(CCCC(=O)O)nc2cc(N(CCCl)CCCl)ccc21
88	Bendazac sodium	23255-99-4	inactive		Diazole	O=C(O)COc1nn(Cc2ccccc2)c3ccccc13
89	Benperidol	2062-84-2	inactive		Diazole	O=C(CCCN1CCC(n2c(=O)[nH]c3ccccc32)CC1)c4ccc(F)cc4
9	2-Bromobenzothiazole	2516-40-7	inactive		Monazole	Brc1nc2ccccc2s1
90	Benzimidazole	51-17-2	inactive		Diazole	c1ccc2[nH]cnc2c1
91	Benznidazole	22994-85-0	inactive		Diazole	O=C(Cn1ccnc1[N+](=O)[O-])NCc2ccccc2
92	Benzydamine hydrochloride	132-69-4	inactive		Diazole	CN(C)CCCOc1nn(Cc2ccccc2)c3ccccc13
93	Bretazenil	84379-13-5	inactive		Diazole	CC(C)(C)OC(=O)c1ncn-2c1C3CCCN3C(=O)c4c(Br)cccc42
94	Caffeine, Caffeine, citrated	58-08-2, 69-22-7	inactive		Diazole	Cn1c(=O)c2c(ncn2C)n(C)c1=O
95	Carbimazole	22232-54-8	inactive		Diazole	CCOC(=O)n1ccn(C)c1=S
96	Cefoselis sulfate	122841-12-7	inactive		Diazole	CON=C(C(=O)NC1C(=O)N2C(C(=O)O)=C(C[n+]3ccc(N)n3CCO)CSC12)c4csc(N)n4
97	Cefozopran hydrochloride	113981-44-5	inactive		Diazole	CON=C(C(=O)NC1C(=O)N2C(C(=O)O)=C(C[n+]3ccn4ncccc43)CSC12)c5nsc(N)n5
98	Chlormidazole	3689-76-7	inactive		Diazole	Cc1nc2ccccc2n1Cc3ccc(Cl)cc3
99	Cimetidine	51481-61-9	inactive		Diazole	CNC(=NC#N)NCCSCc1nc[nH]c1C

## Sheet: Target_ID
Table 2. Target identification
									Metabolic profile			Mechanistic profile			Physical chemical properties
Target_ID	Names	CAS_NOs	Assay outcome	AC50	Flag	VEGA SMILES (RDKit Mol)	Binder1A2	Binder2C9	Binder2C19	Binder2D6	Binder3A4	Matched Structural alerts	Mannhold LogP	Hydrogen Bond Acceptors	Hydrogen Bond Donors	Topological Polar Surface Area	Molecular Weight
0	2,2'-Dithiobisbenzothiazole	120-78-5	inactive		Monazole	c1ccc2sc(SSc3nc4ccccc4s3)nc2c1	1	1	1	0	1	NA	2.34	2	0	132.86	331.957
1	2-(2-Methylpropyl)thiazole	18640-74-9	inactive		Monazole	CC(C)Cc1nccs1	0	0	0	0	0	6	2.01	1	0	41.13	141.061
10	2-Methylbenzothiazole	120-75-2	inactive		Monazole	Cc1nc2ccccc2s1	1	0	0	0	0	6	2.12	1	0	41.13	149.03
100	Cladribine	4291-63-8	inactive		Diazole	Nc1nc(Cl)nc2c1ncn2C3CC(O)C(CO)O3	0	0	0	0	0	NA	1.57	7	3	119.31	285.063
101	Clemizole hydrochloride	1163-36-6	inactive		Diazole	Clc1ccc(Cn2c(CN3CCCC3)nc4ccccc42)cc1	1	0	1	1	1	19, 21	3.11	2	0	21.06	325.135
102	Dacarbazine	4342-03-4	inactive		Diazole	CN(C)N=Nc1nc[nH]c1C(N)=O	0	0	0	0	0	14, 21	1.35	6	2	99.73	182.092
103	Dazmegrel	76894-77-4	inactive		Diazole	Cc1c(Cn2ccnc2)c3ccccc3n1CCC(=O)O	0	0	0	1	1	10	2.67	3	1	60.05	283.132
104	Dazoxiben	78218-09-4	inactive		Diazole	O=C(O)c1ccc(OCCn2ccnc2)cc1	0	0	0	1	0	NA	2.23	3	1	64.35	232.085
105	Deracoxib	169590-41-4	inactive		Diazole	COc1ccc(-c2cc(C(F)F)nn2-c3ccc(S(N)(=O)=O)cc3)cc1F	1	1	1	0	1	11, 12, 17	2.23	4	1	95.59	397.071
106	Dimetilan	644-64-4	inactive		Diazole	Cc1cc(OC(=O)N(C)C)nn1C(=O)N(C)C	0	0	0	0	0	11, 21	1.79	5	0	67.67	240.122
107	Dipyrone	68-89-3	inactive		Diazole	Cc1c(N(C)CS(=O)(=O)O)c(=O)n(-c2ccccc2)n1C	0	0	0	0	0	11, 21	2.01	4	1	92.92	311.094
108	Domperidone	57808-66-9	inactive		Diazole	O=c1[nH]c2ccccc2n1CCCN3CCC(n4c(=O)[nH]c5cc(Cl)ccc54)CC3	0	0	0	1	0	21	3	1	2	78.82	425.162
109	Doramapimod	285983-48-4	inactive		Diazole	Cc1ccc(-n2nc(C(C)(C)C)cc2NC(=O)Nc3ccc(OCCN4CCOCC4)c5ccccc35)cc1	0	1	1	0	1	11, 21	3.99	6	2	80.65	527.29
11	5-Acetyl-2,4-dimethylthiazole	38205-60-6	inactive		Monazole	CC(=O)c1sc(C)nc1C	1	0	0	0	0	6, 18	1.9	2	0	58.2	155.04
110	Doxofylline	69975-86-6	inactive		Diazole	Cn1c(=O)c2c(ncn2CC3OCCO3)n(C)c1=O	0	0	0	0	0	7	1.79	3	0	80.28	266.102
111	Droperidol	548-73-2	inactive		Diazole	O=C(CCCN1CC=C(n2c(=O)[nH]c3ccccc32)CC1)c4ccc(F)cc4	0	0	0	1	1	21	3.22	2	1	58.1	379.17
112	Dyphylline	479-18-5	inactive		Diazole	Cn1c(=O)c2c(ncn2CC(O)CO)n(C)c1=O	0	0	0	0	0	7	1.68	3	2	102.28	254.102
113	Enoximone	77671-31-9	inactive		Diazole	CSc1ccc(C(=O)c2[nH]c(=O)[nH]c2C)cc1	1	0	0	0	0	14	2.23	1	2	91.02	248.062
114	Enprofylline	41078-02-8	inactive		Diazole	CCCn1c(=O)[nH]c(=O)c2[nH]cnc21	0	0	0	0	0	8	1.68	1	2	83.54	194.08
115	Ensulizole	27503-81-7	inactive		Diazole	O=S(=O)(O)c1ccc2[nH]c(-c3ccccc3)nc2c1	0	0	0	0	0	12	2.23	4	2	91.43	274.041
116	Entecavir	142217-69-4	inactive		Diazole	C=C1C(CO)C(O)CC1n2cnc3c(=O)[nH]c(N)nc32	0	0	0	0	0	8	1.9	5	4	130.05	277.117
117	Epirizole	18694-40-1	inactive		Diazole	COc1cc(C)nc(-n2nc(C)cc2OC)n1	1	0	0	0	0	11	2.01	3	0	62.06	234.112
118	Eprosartan mesylate	144143-96-4	inactive		Diazole	CCCCc1ncc(C=C(Cc2cccs2)C(=O)O)n1Cc3ccc(C(=O)O)cc3	0	1	0	0	0	10, 19	3.22	5	2	120.66	424.146
119	Etandazole	22668-01-5	inactive		Diazole	O=C(Cn1ccnc1[N+](=O)[O-])NCCO	0	0	0	0	0	13, 21	1.35	4	2	110.29	214.07
12	5-Methyl-3-isoxazolamine	1072-67-9	inactive		Monazole	Cc1cc(N)no1	0	0	0	0	0	NA	1.57	1	1	52.05	98.048
120	Etofylline	519-37-9	inactive		Diazole	Cn1c(=O)c2c(ncn2CCO)n(C)c1=O	0	0	0	0	0	7	1.68	2	1	82.05	224.091
121	Etofylline clofibrate	54504-70-0	inactive		Diazole	Cn1c(=O)c2c(ncn2CCOC(=O)C(C)(C)Oc3ccc(Cl)cc3)n(C)c1=O	1	1	1	0	1	7, 10	2.45	3	0	97.35	420.12
122	Etomidate	33125-97-2	inactive		Diazole	CCOC(=O)c1cncn1C(C)c2ccccc2	1	0	1	0	1	20	2.56	3	0	44.12	244.121
123	Etridiazole	2593-15-9	inactive		Diazole	CCOc1nc(C(Cl)(Cl)Cl)ns1	0	0	0	0	0	NA	1.24	2	0	63.25	245.919
124	FD&C Yellow 5	1934-21-0	inactive		Diazole	O=C(O)c1[nH]n(-c2ccc(S(=O)(=O)O)cc2)c(=O)c1N=Nc3ccc(S(=O)(=O)O)cc3	0	0	0	0	0	11, 12	1.57	10	4	225.31	468.005
125	FR140423	151506-44-4	inactive		Diazole	COc1ccc(-n2nc(C(F)F)cc2-c3ccc(S(C)=O)cc3)cc1	1	1	1	0	1	11, 12	2.67	2	0	63.33	362.09
126	Fabesetron	129300-27-2	inactive		Diazole	Cc1[nH]cnc1CC2CCc3c(C)c4ccccc4n3C2=O	1	0	1	0	1	14	3	2	1	50.68	293.153
127	Famciclovir	104227-87-4	inactive		Diazole	CC(=O)OCC(CCn1cnc2cnc(N)nc21)COC(C)=O	0	0	0	0	0	10	2.01	8	1	122.22	321.144
128	Famprofazone	22881-35-2	inactive		Diazole	CC(C)c1c(CN(C)C(C)Cc2ccccc2)n(C)n(-c3ccccc3)c1=O	0	1	0	1	1	11, 21	3.66	1	0	30.17	377.247
129	Fenethylline hydrochloride	1892-80-4	inactive		Diazole	CC(Cc1ccccc1)NCCn2cnc3c2c(=O)n(C)c(=O)n3C	0	0	0	1	1	7, 21	2.67	2	1	73.85	341.185
13	6-Chloro-2,3-dihydrobenzoxazol-2-one	19932-84-4	inactive		Monazole	O=c1[nH]c2ccc(Cl)cc2o1	1	0	0	0	0	NA	1.79	0	1	46	168.993
130	Fludarabine	21679-14-1	inactive		Diazole	Nc1nc(F)nc2c1ncn2C3OC(CO)C(O)C3O	0	0	0	0	0	NA	1.46	8	4	139.54	285.087
131	Flufenacet	142459-58-3	inactive		Diazole	CC(C)N(C(=O)COc1nnc(C(F)(F)F)s1)c2ccc(F)cc2	1	1	1	0	0	13, 21	1.9	4	0	83.56	363.066
132	Flumazenil	78755-81-4	inactive		Diazole	CCOC(=O)c1ncn-2c1CN(C)C(=O)c3cc(F)ccc32	1	0	1	0	0	20, 21	2.34	5	0	64.43	303.102
133	Ganciclovir	82410-32-0	inactive		Diazole	Nc1nc2c(ncn2COC(CO)CO)c(=O)[nH]1	0	0	0	0	0	8	1.46	6	4	139.28	255.097
134	Glybuzole	1492-02-0	inactive		Diazole	CC(C)(C)c1nnc(NS(=O)(=O)c2ccccc2)s1	0	0	1	0	0	12, 17	2.01	5	1	108.57	297.061
135	Glysobuzole	3567-08-6	inactive		Diazole	COc1ccc(S(=O)(=O)Nc2nnc(CC(C)C)s2)cc1	0	1	1	0	0	12, 17	2.01	5	1	117.8	327.071
136	Gonadorelin hydrochloride	51952-41-1	inactive		Diazole	CC(C)CC(NC(=O)CNC(=O)C(Cc1ccc(O)cc1)NC(=O)C(CO)NC(=O)C(Cc2c[nH]c3ccccc23)NC(=O)C(Cc4cnc[nH]4)NC(=O)C5CCC(=O)N5)C(=O)NC(CCCNC(=N)N)C(=O)N6CCCC6C(=O)NCC(N)=O	0	0	0	0	0	9, 13, 14, 21	4.21	27	17	472.13	1181.57
137	Goserelin acetate	145781-92-6	inactive		Diazole	CC(C)CC(NC(=O)C(COC(C)(C)C)NC(=O)C(Cc1ccc(O)cc1)NC(=O)C(CO)NC(=O)C(Cc2c[nH]c3ccccc23)NC(=O)C(Cc4c[nH]cn4)NC(=O)C5CCC(=O)N5)C(=O)NC(CCCNC(=N)N)C(=O)N6CCCC6C(=O)NNC(N)=O	0	0	0	0	0	9, 13, 21	4.43	29	18	493.39	1268.64
138	Granisetron hydrochloride	107007-99-8	inactive		Diazole	CN1C2CCCC1CC(NC(=O)c3nn(C)c4ccccc34)C2	0	0	0	1	0	11, 21	2.89	4	1	50.16	312.195
139	Ibudilast	50847-11-5	inactive		Diazole	CC(C)C(=O)c1c(C(C)C)nn2ccccc12	1	0	0	0	1	11	2.67	2	0	34.37	230.142
14	Aztreonam	78110-38-0	inactive		Monazole	CC1C(NC(=O)C(=NOC(C)(C)C(=O)O)c2csc(N)n2)C(=O)N1S(=O)(=O)O	0	0	0	0	0	10, 13, 17, 18, 21	1.24	11	4	238.2	435.052
140	Imidazole	288-32-4	inactive		Diazole	c1c[nH]cn1	0	0	0	0	0	NA	1.57	1	1	28.68	68.0374
141	Imiloxan	81167-16-0	inactive		Diazole	CCn1ccnc1CC2COc3ccccc3O2	1	0	1	1	0	19	2.56	1	0	36.28	244.121
142	Imiquimod	99011-02-6	inactive		Diazole	CC(C)Cn1cnc2c(N)nc3ccccc3c21	1	0	0	1	1	NA	2.56	3	1	56.73	240.137
143	Inosine	58-63-9	inactive		Diazole	OCC1OC(n2cnc3c(O)ncnc32)C(O)C1O	0	0	0	0	0	NA	1.57	7	4	133.75	268.081
144	Iodoantipyrine	129-81-7	inactive		Diazole	Cc1c(I)c(=O)n(-c2ccccc2)n1C	0	0	0	0	0	11	2.23	0	0	26.93	313.992
145	Iomazenil	127985-21-1	inactive		Diazole	CCOC(=O)c1ncn-2c1CN(C)C(=O)c3c(I)cccc32	1	0	1	0	0	20, 21	2.34	5	0	64.43	411.008
146	Ipronidazole	14885-29-1	inactive		Diazole	CC(C)c1ncc([N+](=O)[O-])n1C	0	0	0	0	0	19	1.68	1	0	60.96	169.085
147	Isbufylline	90162-60-0	inactive		Diazole	CC(C)Cn1cnc2c1c(=O)n(C)c(=O)n2C	0	0	0	0	0	7	2.01	1	0	61.82	236.127
148	Isradipine	75695-93-1	inactive		Diazole	COC(=O)C1=C(C)NC(C)=C(C(=O)OC(C)C)C1c2cccc3nonc23	1	1	1	0	1	10, 21	2.67	5	1	103.55	371.148
149	Itasetron	123258-84-4	inactive		Diazole	CN1C2CCC1CC(NC(=O)n3c(=O)[nH]c4ccccc43)C2	0	0	0	0	0	21	2.56	3	2	70.13	300.159
15	Benzothiazole	95-16-9	inactive		Monazole	c1ccc2scnc2c1	1	0	0	0	0	NA	2.01	1	0	41.13	135.014
150	Ketoconazole	65277-42-1	inactive		Diazole	CC(=O)N1CCN(c2ccc(OCC3COC(Cn4ccnc4)(c5ccc(Cl)cc5Cl)O3)cc2)CC1	0	1	1	0	1	4, 13, 21	3.22	6	0	69.06	530.149
151	Kinetin	525-79-1	inactive		Diazole	c1coc(CNc2[nH]cnc-3ncnc23)c1	1	0	0	0	0	NA	1.9	4	2	79.63	215.081
152	Leuprolide acetate salt	74381-53-6	inactive		Diazole	CCNC(=O)C1CCCN1C(=O)C(CCCNC(=N)N)NC(=O)C(CC(C)C)NC(=O)C(CC(C)C)NC(=O)C(Cc2ccc(O)cc2)NC(=O)C(CO)NC(=O)C(Cc3c[nH]c4ccccc34)NC(=O)C(Cc5cnc[nH]5)NC(=O)C6CCC(=O)N6	0	0	0	0	0	9, 13, 14, 21	4.87	25	16	429.04	1208.65
153	Lisofylline	6493-06-7	inactive		Diazole	CC(O)CCCCn1c(=O)c2c(ncn2C)n(C)c1=O	0	0	0	0	0	7	2.12	2	1	82.05	280.154
154	Lonazolac	53808-88-1	inactive		Diazole	O=C(O)Cc1cn(-c2ccccc2)nc1-c3ccc(Cl)cc3	0	1	1	0	0	10, 11	2.78	3	1	55.12	312.067
155	Lonidamine	50264-69-2	inactive		Diazole	O=C(O)c1nn(Cc2ccc(Cl)cc2Cl)c3ccccc13	1	0	0	0	0	4, 11	2.45	3	1	55.12	320.012
156	Mebendazole	31431-39-7	inactive		Diazole	COC(=O)Nc1nc2cc(C(=O)c3ccccc3)ccc2[nH]1	1	0	0	0	0	NA	2.56	5	2	84.08	295.096
157	Methazolamide	554-57-4	inactive		Diazole	CC(=O)N=c1sc(S(N)(=O)=O)nn1C	0	0	0	0	0	17	1.02	6	1	144.03	236.004
158	Methimazole	60-56-0	inactive		Diazole	Cn1cc[nH]c1=S	0	0	0	0	0	NA	1.57	0	1	52.81	114.025
159	Metomidate hydrochloride	35944-74-2	inactive		Diazole	COC(=O)c1cncn1C(C)c2ccccc2	1	0	1	0	1	20	2.45	3	0	44.12	230.106
16	Carumonam sodium	86832-68-0	inactive		Monazole	NC(=O)OCC1C(NC(=O)C(=NOCC(=O)O)c2csc(N)n2)C(=O)N1S(=O)(=O)O	0	0	0	0	0	10, 13, 17, 18, 21	0.8	14	5	290.52	466.021
160	Metronidazole	443-48-1	inactive		Diazole	Cc1ncc([N+](=O)[O-])n1CCO	0	0	0	0	0	19	1.46	2	1	81.19	171.064
161	Minodronic acid	180064-38-4	inactive		Diazole	O=P(O)(O)C(O)(Cc1cnc2ccccn12)P(=O)(O)O	0	0	0	0	0	NA	1.24	8	5	172.21	322.012
162	Mizolastine	108612-45-9	inactive		Diazole	CN(c1nccc(=O)[nH]1)C2CCN(c3nc4ccccc4n3Cc5ccc(F)cc5)CC2	0	1	0	1	0	8, 21	3.22	4	1	70.05	432.207
163	Molsidomine	25717-80-0	inactive		Diazole	CCOC(=O)Nc1c[n+](N2CCOCC2)no1	0	0	0	0	0	21	1.57	5	1	80.71	243.109
164	N-Benzyladenine	1214-39-7	inactive		Diazole	c1ccc(CNc2[nH]cnc-3ncnc23)cc1	1	0	0	0	0	NA	2.23	4	2	66.49	225.101
165	Nifenazone	2139-47-1	inactive		Diazole	Cc1c(NC(=O)c2cccnc2)c(=O)n(-c3ccccc3)n1C	0	0	0	0	0	11	2.67	3	1	68.92	308.127
166	Nitrefazole	21721-92-6	inactive		Diazole	Cc1nc([N+](=O)[O-])cn1-c2ccc([N+](=O)[O-])cc2	1	0	0	0	0	NA	1.68	1	0	104.1	248.055
167	Nizofenone	54533-86-7	inactive		Diazole	CCN(CC)Cc1nccn1-c2ccc([N+](=O)[O-])cc2C(=O)c3ccccc3Cl	0	1	1	1	1	21	2.89	3	0	81.27	412.13
168	O6-Methylguanine	20535-83-5	inactive		Diazole	COc1nc(N)nc2nc[nH]c12	0	0	0	0	0	NA	1.46	4	2	89.71	165.065
169	Ondansetron, Ondansetron hydrochloride dihydrate	99614-02-5, 103639-04-9	inactive		Diazole	Cc1nccn1CC2CCc3c(c4ccccc4n3C)C2=O	1	0	0	0	0	19	3	2	0	39.82	293.153
17	Cefdinir	91832-40-5	inactive		Monazole	C=CC1=C(C(=O)O)N2C(=O)C(NC(=O)C(=NO)c3csc(N)n3)C2SC1	0	0	0	0	0	10, 13, 18, 21	1.68	8	4	211.75	395.036
170	Ornidazole	16773-42-5	inactive		Diazole	Cc1ncc([N+](=O)[O-])n1CC(O)CCl	0	0	0	0	0	19	1.46	2	1	81.19	219.041
171	Oxfendazole	53716-50-0	inactive		Diazole	COC(=O)Nc1nc2cc(S(=O)c3ccccc3)ccc2[nH]1	1	0	0	0	0	12	2.34	5	2	103.29	315.068
172	Oxibendazole	20559-55-1	inactive		Diazole	CCCOc1ccc2[nH]c(NC(=O)OC)nc2c1	1	0	0	0	0	NA	2.12	4	2	76.24	249.111
173	Oxypurinol	2465-59-0	inactive		Diazole	O=c1[nH]c(=O)c2c[nH]nc2[nH]1	0	0	0	0	0	8, 11	1.35	1	3	94.4	152.033
174	Ozagrel hydrochloride	78712-43-3	inactive		Diazole	O=C(O)C=Cc1ccc(Cn2ccnc2)cc1	1	0	0	1	1	10	2.45	3	1	55.12	228.09
175	Penciclovir	39809-25-1	inactive		Diazole	Nc1nc(=O)c2ncn(CCC(CO)CO)c2[nH]1	0	0	0	0	0	NA	1.68	5	4	130.05	253.117
176	Pentoxifylline	6493-05-6	inactive		Diazole	CC(=O)CCCCn1c(=O)c2c(ncn2C)n(C)c1=O	1	0	0	0	0	7	2.12	2	0	78.89	278.138
177	Pilocarpine	92-13-7	inactive		Diazole	CCC1C(=O)OCC1Cc2cncn2C	0	0	1	0	1	10	2.23	3	0	44.12	208.121
178	Pimozide	2062-78-4	inactive		Diazole	O=c1[nH]c2ccccc2n1C3CCN(CCCC(c4ccc(F)cc4)c5ccc(F)cc5)CC3	0	0	0	1	0	21	3.88	1	1	41.03	461.228
179	Procodazole	23249-97-0	inactive		Diazole	O=C(O)CCc1nc2ccccc2[nH]1	0	0	0	0	0	10	2.12	3	2	65.98	190.074
18	Cefepime chloride hydrochloride hydrate	123171-59-5	inactive		Monazole	CON=C(C(=O)NC1C(=O)N2C(C(=O)O)=C(C[N+]3(C)CCCC3)CSC12)c4csc(N)n4						10, 13, 18, 21	2.12	8	3	200.75	481.133
180	Propentofylline	55242-55-2	inactive		Diazole	CCCn1cnc2c1c(=O)n(CCCCC(C)=O)c(=O)n2C	1	0	0	0	0	7	2.34	2	0	78.89	306.169
181	Propyphenazone	479-92-5	inactive		Diazole	Cc1c(C(C)C)c(=O)n(-c2ccccc2)n1C	0	0	0	0	0	11	2.67	0	0	26.93	230.142
182	Proxazole citrate	132-35-4	inactive		Diazole	CCC(c1ccccc1)c2noc(CCN(CC)CC)n2	1	0	0	1	0	21	2.89	2	0	42.16	287.2
183	Proxyphylline	603-00-9	inactive		Diazole	CC(O)Cn1cnc2c1c(=O)n(C)c(=O)n2C	0	0	0	0	0	7	1.79	2	1	82.05	238.107
184	Pyraflufen-ethyl	129630-19-9	inactive		Diazole	CCOC(=O)COc1cc(-c2nn(C)c(OC(F)F)c2Cl)c(F)cc1Cl	1	1	1	0	0	10, 11	1.9	3	0	62.58	412.02
185	Pyrazophos	13457-18-6	inactive		Diazole	CCOC(=O)c1cn2nc(OP(=S)(OCC)OCC)cc2nc1C	1	1	1	0	0	11	1.9	6	0	126.08	373.086
186	Ramifenazone	3615-24-5	inactive		Diazole	Cc1c(NC(C)C)c(=O)n(-c2ccccc2)n1C	0	0	0	0	0	11	2.56	1	1	38.96	245.153
187	Ramosetron hydrochloride	132907-72-3	inactive		Diazole	Cn1cc(C(=O)C2CCc3[nH]cnc3C2)c4ccccc41	1	0	1	1	1	14	2.89	2	1	50.68	279.137
188	Rifaximin	80621-81-4	inactive		Diazole	COC1/C=C\OC2(C)Oc3c(C)c(O)c4c(O)c(c5c(nc6cc(C)ccn65)c4c3C2=O)NC(=O)/C(/C)=C/C=C/C(C)C(O)C(C)C(O)C(C)C(OC(C)=O)C1C	0	0	0	0	0	10	4.65	10	5	198.38	785.352
189	Rimonabant	168273-06-1	inactive		Diazole	Cc1c(C(=O)NN2CCCCC2)nn(-c3ccc(Cl)cc3Cl)c1-c4ccc(Cl)cc4	0	1	1	1	1	4, 11, 21	3	4	1	50.16	462.078
19	Cefetamet pivoxil HCl	111696-23-2	inactive		Monazole	CON=C(C(=O)NC1C(=O)N2C(C(=O)OCOC(=O)C(C)(C)C)=C(C)CSC12)c3csc(N)n3	0	0	1	0	0	10, 13, 18, 21	2.12	10	2	216.05	511.12
190	Ronidazole	7681-76-7	inactive		Diazole	Cn1c([N+](=O)[O-])cnc1COC(N)=O	0	0	0	0	0	19	1.24	4	1	113.28	200.055
191	Secnidazole	3366-95-8	inactive		Diazole	Cc1ncc([N+](=O)[O-])n1CC(C)O	0	0	0	0	0	19	1.57	2	1	81.19	185.08
192	Sildenafil citrate	171599-83-0	inactive		Diazole	CCCc1nn(C)c2c(=O)[nH]c(-c3cc(S(=O)(=O)N4CCN(C)CC4)ccc3OCC)nc12	0	1	0	0	1	8, 11, 12, 17, 21	2.67	6	1	121.8	474.205
193	Sulfaethidole	94-19-9	inactive		Diazole	CCc1nnc(NS(=O)(=O)c2ccc(N)cc2)s1	0	0	0	0	0	12, 17	1.68	6	2	134.59	284.04
194	Sulfamethizole	144-82-1	inactive		Diazole	Cc1nnc(NS(=O)(=O)c2ccc(N)cc2)s1	0	0	0	0	0	12, 17	1.57	6	2	134.59	270.025
195	Sulfaphenazole	526-08-9	inactive		Diazole	Nc1ccc(S(=O)(=O)Nc2ccnn2-c3ccccc3)cc1	0	1	1	0	1	11, 12, 17	2.34	5	2	98.39	314.084
196	Sulmazole	73384-60-8	inactive		Diazole	COc1cc(S(C)=O)ccc1-c2nc3ncccc3[nH]2	1	0	0	0	0	12	2.34	3	1	87.08	287.073
197	Telmisartan	144701-48-4	inactive		Diazole	CCCc1nc2c(C)cc(-c3nc4ccccc4n3C)cc2n1Cc5ccc(-c6ccccc6C(=O)O)cc5	0	1	0	1	0	19	4.43	4	1	72.94	514.237
198	Temozolomide	85622-93-1	inactive		Diazole	Cn1nnc2c(C(N)=O)ncn2c1=O	0	0	0	0	0	NA	1.24	5	1	108.17	194.055
199	Tenatoprazole	113712-98-4	inactive		Diazole	COc1ccc2[nH]c(S(=O)Cc3ncc(C)c(OC)c3C)nc2n1	1	0	0	0	1	NA	2.34	4	1	109.2	346.11
2	2-Acetylthiazole	24295-03-2	inactive		Monazole	CC(=O)c1nccs1	0	0	0	0	0	6	1.68	2	0	58.2	127.009
20	Cefixime	79350-37-1	inactive		Monazole	C=CC1=C(C(=O)O)N2C(=O)C(NC(=O)C(=NOCC(=O)O)c3csc(N)n3)C2SC1	0	0	0	0	0	10, 13, 18, 21	1.68	10	4	238.05	453.041
200	Tenofovir disoproxil fumarate	202138-50-9	inactive		Diazole	CC(C)OC(=O)OCOP(=O)(COC(C)Cn1cnc2c(N)ncnc21)OCOC(=O)OC(C)C	0	0	0	0	0	NA	1.79	14	1	195.25	519.173
201	Theobromine	83-67-0	inactive		Diazole	Cn1cnc2c1c(=O)[nH]c(=O)n2C	0	0	0	0	0	7, 8	1.57	1	1	72.68	180.065
202	Theophylline	58-55-9	inactive		Diazole	Cn1c(=O)c2[nH]cnc2n(C)c1=O	0	0	0	0	0	NA	1.57	1	1	72.68	180.065
203	Timolol, Timolol maleate salt	26839-75-8, 26921-17-5	inactive		Diazole	CC(C)(C)NCC(O)COc1nsnc1N2CCOCC2	0	0	0	0	0	21	2.01	6	2	107.98	316.157
204	Tinidazole	19387-91-8	inactive		Diazole	CCS(=O)(=O)CCn1c([N+](=O)[O-])cnc1C	0	0	0	0	0	19	1.46	3	0	103.48	247.063
205	Tizanidine	51322-75-9	inactive		Diazole	Clc1ccc2nsnc2c1NC3=NCCN3	1	0	0	0	0	9, 21	1.68	5	2	90.44	253.019
206	Uric acid	69-93-2	inactive		Diazole	O=c1[nH]c(=O)c2[nH]c(=O)[nH]c2[nH]1	0	0	0	0	0	8	1.24	0	4	114.37	168.028
207	cAMP	60-92-4	inactive		Diazole	Nc1ncnc2c1ncn2C3OC4COP(=O)(O)OC4C3O	0	0	0	0	0	NA	1.24	10	3	164.65	329.053
208	phenazone	60-80-0	inactive		Diazole	Cc1cc(=O)n(-c2ccccc2)n1C	0	0	0	0	0	11	2.34	0	0	26.93	188.095
209	1,2,3-Benzotriazole	95-14-7	inactive		Triazole	c1ccc2[nH]nnc2c1	1	0	0	0	0	NA	1.79	2	1	41.57	119.048
21	Ceftiofur	80370-57-6	inactive		Monazole	CON=C(C(=O)NC1C(=O)N2C(C(=O)O)=C(CSC(=O)c3ccco3)CSC12)c4csc(N)n4	0	0	0	0	0	10, 13, 18, 21	1.9	9	3	256.26	523.029
210	1H-Benzotriazol-1-ol	2592-95-2	inactive		Triazole	On1nnc2ccccc21	1	0	0	0	0	NA	1.68	2	1	50.94	135.043
211	1H-Benzotriazole, 5-chloro-	94-97-3	inactive		Triazole	Clc1ccc2[nH]nnc2c1	1	0	0	0	0	NA	1.68	2	1	41.57	153.009
212	Apafant	105219-56-5	inactive		Triazole	Cc1nnc2n1-c3sc(CCC(=O)N4CCOCC4)cc3C(c5ccccc5Cl)=NC2	0	1	1	0	1	13, 15, 21	2.89	6	0	100.85	455.118
213	Azaconazole	60207-31-0	inactive		Triazole	Clc1ccc(C2(Cn3cncn3)OCCO2)c(Cl)c1	1	0	1	0	0	4	2.01	4	0	49.17	299.023
214	Bumetrizole	3896-11-5	inactive		Triazole	Cc1cc(-n2nc3ccc(Cl)cc3n2)c(O)c(C(C)(C)C)c1	1	1	1	1	0	NA	2.78	2	1	50.94	315.114
215	Estazolam	29975-16-4	inactive		Triazole	Clc1ccc-2c(c1)C(c3ccccc3)=NCc4nncn42	1	1	0	1	0	NA	2.67	3	0	43.07	294.067
216	Flucarbazone-sodium	181274-17-9	inactive		Triazole	COc1nn(C(=O)NS(=O)(=O)c2ccccc2OC(F)(F)F)c(=O)n1C	0	0	0	0	0	12, 17	1.24	5	1	129.9	396.035
217	Fluconazole	86386-73-4	inactive		Triazole	OC(Cn1cncn1)(Cn2cncn2)c3ccc(F)cc3F	0	0	0	0	1	NA	1.9	5	1	81.65	306.104
218	Flumetsulam	98967-40-9	inactive		Triazole	Cc1ccn2nc(S(=O)(=O)Nc3c(F)cccc3F)nc2n1	1	0	0	0	0	17	1.68	6	1	97.63	325.045
219	Isazofos	42509-80-8	inactive		Triazole	CCOP(=S)(OCC)Oc1nc(Cl)n(C(C)C)n1	0	0	1	0	0	NA	1.46	4	0	100.3	313.042
22	Ceftizoxime sodium	68401-82-1	inactive		Monazole	CON=C(C(=O)NC1C(=O)N2C(C(=O)O)=CCSC12)c3csc(N)n3	0	0	0	0	0	10, 13, 18, 21	1.57	8	3	200.75	383.036
220	Itraconazole	84625-61-6	inactive		Triazole	CCC(C)n1ncn(-c2ccc(N3CCN(c4ccc(OCC5COC(Cn6cncn6)(c7ccc(Cl)cc7Cl)O5)cc4)CC3)cc2)c1=O	0	0	0	0	1	4, 21	3.77	7	0	104.7	704.239
221	Maraviroc	376348-65-1	inactive		Triazole	Cc1nnc(C(C)C)n1C2CC3CCC(C2)N3CCC(NC(=O)C4CCC(F)(F)CC4)c5ccccc5	0	0	0	1	0	13, 15, 21	3.77	5	1	63.05	513.328
222	Octrizole	3147-75-9	inactive		Triazole	CC(C)(C)CC(C)(C)c1ccc(O)c(-n2nc3ccccc3n2)c1	0	1	1	0	0	NA	3.22	2	1	50.94	323.2
223	Paclobutrazol	76738-62-0	inactive		Triazole	CC(C)(C)C(O)C(Cc1ccc(Cl)cc1)n2cncn2	1	0	1	0	1	16	2.56	3	1	50.94	293.129
224	Penoxsulam	219714-96-2	inactive		Triazole	COc1cnc(OC)n2nc(NS(=O)(=O)c3c(OCC(F)F)cccc3C(F)(F)F)nc12	0	1	1	0	1	12, 17	1.46	6	1	125.32	483.064
225	Rizatriptan	144034-80-0	inactive		Triazole	CN(C)CCc1c[nH]c2ccc(Cn3cncn3)cc12	1	0	0	1	0	21	2.56	3	1	49.74	269.164
226	Sulfentrazone	122836-35-5	inactive		Triazole	Cc1nn(-c2cc(NS(C)(=O)=O)c(Cl)cc2Cl)c(=O)n1C(F)F	0	0	0	0	0	4, 17	1.35	4	1	94.37	385.982
227	Tazobactam sodium	89785-84-2	inactive		Triazole	CC1(Cn2ccnn2)C(C(=O)O)N3C(=O)CC3S1(=O)=O	0	0	0	0	0	10, 13, 21	1.46	8	1	130.84	300.053
228	Trapidil	15421-84-8	inactive		Triazole	CCN(CC)c1cc(C)nc2ncnn12	1	0	0	0	0	21	2.01	4	0	46.32	205.133
229	Trazodone hydrochloride	25332-39-2	inactive		Triazole	O=c1n(CCCN2CCN(c3cccc(Cl)c3)CC2)nc4ccccn14	0	0	0	1	0	21	2.78	3	0	45.78	371.151
23	Chlorzoxazone	95-25-0	inactive		Monazole	O=c1[nH]c2cc(Cl)ccc2o1	1	0	0	0	0	NA	1.79	0	1	46	168.993
230	Triazophos	24017-47-8	inactive		Triazole	CCOP(=S)(OCC)Oc1ncn(-c2ccccc2)n1	1	0	1	0	0	NA	1.9	4	0	100.3	313.065
231	Triticonazole	131983-72-7	inactive		Triazole	CC1(C)CCC(=Cc2ccc(Cl)cc2)C1(O)Cn3cncn3	1	1	1	0	1	16	2.78	3	1	50.94	317.129
232	Voriconazole	137234-62-9	inactive		Triazole	CC(c1ncncc1F)C(O)(Cn2cncn2)c3ccc(F)cc3F	1	1	1	0	1	NA	2.23	5	1	76.72	349.115
233	Zaprinast	37762-06-4	inactive		Triazole	CCCOc1ccccc1-c2nc3[nH]nnc3c(=O)[nH]2	1	0	0	0	0	8	2.12	3	2	96.55	271.107
234	propoxycarbazone-sodium	181274-15-7	inactive		Triazole	CCCOc1nn(C(=O)NS(=O)(=O)c2ccccc2C(=O)OC)c(=O)n1C	0	0	0	0	0	12, 17	1.79	7	1	146.97	398.09
235	Danazol	17230-88-5	active antagonist	57.71097463	Monazole	C#CC1(O)CCC2C3CCC4=Cc5oncc5CC4(C)C3CCC21C	1	1	1	0	1	NA	3.55	1	1	46.26	337.204
236	N-tert-Butyl-2-benzothiazolesulfenamide	95-31-8	active antagonist	42.36881464	Monazole	CC(C)(C)NSc1nc2ccccc2s1	1	0	1	0	0	NA	2.23	2	1	78.46	238.06
237	Phosalone	2310-17-0	active antagonist	51.59080425	Monazole	CCOP(=S)(OCC)SCn1c(=O)oc2cc(Cl)ccc21	1	1	1	0	0	NA	1.79	2	0	120.8	366.987
238	1,3-Didecyl-2-methylimidazolium chloride	70862-65-6	active antagonist	3.575745032	Diazole	CCCCCCCCCCn1cc[n+](CCCCCCCCCC)c1C	0	0	0	1	0	2, 19	3.88	0	0	8.81	363.374
239	1-Decyl-3-methylimidazolium chloride, 1-Decyl-3-methylimidazolium hexafluorophosphate, 1-Decyl-3-methylimidazolium trifluoromethanesulfonate	171058-18-7, 362043-46-7, 412009-62-2	active antagonist	13.37107504	Diazole	CCCCCCCCCCn1cc[n+](C)c1	1	0	1	1	0	2	2.78	0	0	8.81	223.217
24	Clomethiazole	533-45-9	inactive		Monazole	Cc1ncsc1CCCl	1	0	0	0	0	18	1.79	1	0	41.13	161.007
240	1-Dodecyl-3-methylimidazolium hexafluorophosphate, 1-Dodecyl-3-methylimidazolium tetrafluoroborate, 1-Dodecyl-3-methylimidazolium trifluoromethanesulfonate	219947-93-0, 244193-59-7, 404001-52-1	active antagonist	3.559685519	Diazole	CCCCCCCCCCCCn1cc[n+](C)c1	1	0	1	1	0	2	3	0	0	8.81	251.249
241	1-Hexadecyl-3-methylimidazolium chloride, 1-Hexadecyl-3-methylimidazolium tetrafluoroborate	61546-01-8, 244193-64-4	active antagonist	7.014787544	Diazole	CCCCCCCCCCCCCCCCn1cc[n+](C)c1	0	0	0	1	0	2	3.44	0	0	8.81	307.311
242	1-Methyl-3-octadecylimidazolium hexafluorophosphate	219947-96-3	active antagonist	3.164232471	Diazole	CCCCCCCCCCCCCCCCCCn1cc[n+](C)c1	0	0	0	1	0	2	3.66	0	0	8.81	335.343
243	1-Methyl-3-octylimidazolium chloride, 1-Methyl-3-octylimidazolium hexafluorophosphate, 1-Methyl-3-octylimidazolium tetrafluoroborate, 1-Methyl-3-octylimidazolium trifluoromethanesulfonate	64697-40-1, 304680-36-2, 244193-52-0, 403842-84-2	active antagonist	42.25601803	Diazole	CCCCCCCCn1cc[n+](C)c1	1	0	1	1	0	2	2.56	0	0	8.81	195.186
244	1-Methyl-3-tetradecylimidazolium chloride	171058-21-2	active antagonist	4.44676399	Diazole	CCCCCCCCCCCCCCn1cc[n+](C)c1	0	0	0	1	0	2	3.22	0	0	8.81	279.28
245	1-[2-(Trifluoromethyl)phenyl]-1H-imidazole	25371-96-4	active antagonist	6.943856577	Diazole	FC(F)(F)c1ccccc1-n2ccnc2	1	0	1	1	1	NA	2.01	1	0	17.82	212.056
246	6-Thioguanine	154-42-7	active antagonist	0.470732356	Diazole	Nc1nc2nc[nH]c2c(=S)[nH]1	0	0	0	0	0	NA	1.35	3	3	115.47	167.027
247	Bifonazole	60628-96-8	active antagonist	0.87417975	Diazole	c1ccc(-c2ccc(C(c3ccccc3)n4ccnc4)cc2)cc1	1	1	1	1	1	NA	3.66	1	0	17.82	310.147
248	Butoconazole nitrate	64872-77-1	active antagonist	13.76149096	Diazole	Clc1ccc(CCC(Cn2ccnc2)Sc3c(Cl)cccc3Cl)cc1	1	1	1	1	1	4	2.89	1	0	43.12	410.018
249	Climbazole	38083-17-9	active antagonist	13.33319023	Diazole	CC(C)(C)C(=O)C(Oc1ccc(Cl)cc1)n2ccnc2	1	1	1	1	1	NA	2.56	2	0	44.12	292.098
25	Clothianidin	210880-92-5	inactive		Monazole	CNC(=N[N+](=O)[O-])NCc1cnc(Cl)s1	0	0	0	0	0	9, 21	1.13	4	2	120.69	249.009
250	Clofarabine	123318-82-1	active antagonist	1.584652629	Diazole	Nc1nc(Cl)nc2c1ncn2C3OC(CO)C(O)C3F	0	0	0	0	0	NA	1.46	7	3	119.31	303.053
251	Econazole nitrate	24169-02-6	active antagonist	0.67955585	Diazole	Clc1ccc(COC(Cn2ccnc2)c3ccc(Cl)cc3Cl)cc1	1	1	1	1	1	4	2.78	2	0	27.05	380.025
252	Fadrozole hydrochloride	102676-31-3	active antagonist	0.009023255	Diazole	N#Cc1ccc(C2CCCc3cncn32)cc1	1	0	1	1	1	3	2.67	2	0	41.61	223.111
253	Imazalil, Imazalil sulfate	35554-44-0, 58594-72-2	active antagonist	0.683702011	Diazole	C=CCOC(Cn1ccnc1)c2ccc(Cl)cc2Cl	1	1	1	1	1	4	2.45	2	0	27.05	296.048
254	Imazodan	84243-58-3	active antagonist	7.215516244	Diazole	O=C1CCC(c2ccc(-n3ccnc3)cc2)=NN1	1	0	1	1	1	NA	2.34	4	1	59.28	240.101
255	Isoconazole	27523-40-6	active antagonist	10.12353423	Diazole	Clc1ccc(C(Cn2ccnc2)OCc3c(Cl)cccc3Cl)c(Cl)c1	1	1	1	1	1	4	2.67	2	0	27.05	413.986
256	Lanoconazole	101530-10-3	active antagonist	3.101706799	Diazole	N#CC(=C1SCC(c2ccccc2Cl)S1)n3ccnc3	1	1	1	1	1	3	2.34	2	0	92.21	319
257	Liarozole hydrochloride	145858-50-0	active antagonist	0.510819431	Diazole	Clc1cccc(C(c2ccc3nc[nH]c3c2)n4ccnc4)c1	1	1	1	1	1	NA	2.78	2	1	46.5	308.083
258	Luliconazole	187164-19-8	active antagonist	1.298099343	Diazole	N#CC(=C1SCC(c2ccc(Cl)cc2Cl)S1)n3ccnc3	1	1	1	1	1	3, 4	2.23	2	0	92.21	352.961
259	Medetomidine hydrochloride	86347-15-1	active antagonist	29.84929481	Diazole	Cc1cccc(C(C)c2c[nH]cn2)c1C	1	0	1	1	1	NA	2.67	1	1	28.68	200.131
26	Cloxacillin sodium	642-78-4	inactive		Monazole	Cc1onc(-c2ccccc2Cl)c1C(=O)NC3C(=O)N4C3SC(C)(C)C4C(=O)O	0	0	0	0	0	10, 13, 21	2.45	6	2	138.04	435.066
260	Metrifudil	23707-33-7	active antagonist	5.955717307	Diazole	Cc1ccccc1CNc2ncnc3c2ncn3C4OC(CO)C(O)C4O	0	0	0	0	0	NA	2.45	8	4	125.55	371.159
261	Miconazole	22916-47-8	active antagonist	7.738655062	Diazole	Clc1ccc(COC(Cn2ccnc2)c3ccc(Cl)cc3Cl)c(Cl)c1	1	1	1	1	1	4	2.67	2	0	27.05	413.986
262	Oxiconazole nitrate	64211-46-7	active antagonist	2.6603212	Diazole	Clc1ccc(CON=C(Cn2ccnc2)c3ccc(Cl)cc3Cl)c(Cl)c1	1	1	1	1	1	4	2.56	1	0	39.41	426.981
263	Prochloraz	67747-09-5	active antagonist	1.383638746	Diazole	CCCN(CCOc1c(Cl)cc(Cl)cc1Cl)C(=O)n2ccnc2	1	1	1	1	1	4, 21	2.23	3	0	47.36	375.031
264	Sertaconazole nitrate	99592-39-9	active antagonist	5.073786117	Diazole	Clc1ccc(C(Cn2ccnc2)OCc3csc4c(Cl)cccc34)c(Cl)c1	1	1	1	1	1	4	2.89	2	0	55.29	435.997
265	Sulconazole nitrate	61318-91-0	active antagonist	3.080814071	Diazole	Clc1ccc(CSC(Cn2ccnc2)c3ccc(Cl)cc3Cl)cc1	1	1	1	1	1	4	2.78	1	0	43.12	396.002
266	Timiperone	57648-21-2	active antagonist	18.12455735	Diazole	O=C(CCCN1CCC(n2c(=S)[nH]c3ccccc32)CC1)c4ccc(F)cc4	0	0	0	1	0	21	3.22	2	1	73.12	397.162
267	Tioconazole	65899-73-2	active antagonist	5.515701337	Diazole	Clc1ccc(C(Cn2ccnc2)OCc3ccsc3Cl)c(Cl)c1	1	1	1	1	1	4	2.45	2	0	55.29	385.981
268	Triclabendazole	68786-66-3	active antagonist	23.71013766	Diazole	CSc1nc2cc(Cl)c(Oc3cccc(Cl)c3Cl)cc2[nH]1	1	1	1	1	1	NA	2.23	1	1	63.21	357.95
269	Triflumizole	68694-11-1	active antagonist	0.050406116	Diazole	CCCOCC(=Nc1ccc(Cl)cc1C(F)(F)F)n2ccnc2	1	1	1	1	1	NA	2.23	3	0	39.41	345.086
27	Epothilone B	152044-54-7	inactive		Monazole	CC(=Cc1csc(C)n1)C2CC3OC3(C)CCCC(C)C(O)C(C)C(=O)C(C)(C)C(O)CC(=O)O2	0	0	0	0	1	6, 10, 18	3.55	7	2	137.49	507.265
270	Zaldaride	109826-26-8	active antagonist	29.84929481	Diazole	CC1(CN2CCC(n3c(=O)[nH]c4ccccc43)CC2)OCc5ccccc5-n6cccc61	0	0	0	1	1	21	3.66	2	1	55.19	428.221
271	Anastrozole	120511-73-1	active antagonist	0.296680243	Triazole	CC(C)(C#N)c1cc(Cn2cncn2)cc(C(C)(C)C#N)c1	1	1	1	0	1	3	2.78	4	0	78.29	293.164
272	Carfentrazone-ethyl	128639-02-1	active antagonist	54.48267328	Triazole	CCOC(=O)C(Cl)Cc1cc(-n2nc(C)n(C(F)F)c2=O)c(F)cc1Cl	1	1	1	0	0	10	1.9	3	0	66.12	411.036
273	Etaconazole	60207-93-4	active antagonist	26.27796574	Triazole	CCC1COC(Cn2cncn2)(c3ccc(Cl)cc3Cl)O1	1	1	1	0	1	4	2.23	4	0	49.17	327.054
274	Fenbuconazole	114369-43-6	active antagonist	33.08199884	Triazole	N#CC(CCc1ccc(Cl)cc1)(Cn2cncn2)c3ccccc3	1	1	1	1	1	3	3	3	0	54.5	336.114
275	Flutriafol	76674-21-0	active antagonist	48.55773367	Triazole	OC(Cn1cncn1)(c2ccc(F)cc2)c3ccccc3F	1	1	1	1	1	NA	2.56	3	1	50.94	301.103
276	Ipconazole	125225-28-7	active antagonist	3.967251205	Triazole	CC(C)C1CCC(Cc2ccc(Cl)cc2)C1(O)Cn3cncn3	1	1	1	1	1	16	2.89	3	1	50.94	333.161
277	Israpafant	117279-73-9	active antagonist	23.71013766	Triazole	Cc1nnc2n1-c3sc(CCc4ccc(CC(C)C)cc4)cc3C(c5ccccc5Cl)=NC2C	0	1	1	0	1	15	3.88	3	0	71.31	488.18
278	Letrozole	112809-51-5	active antagonist	0.017324691	Triazole	N#Cc1ccc(C(c2ccc(C#N)cc2)n3cncn3)cc1	0	0	1	0	1	3	2.78	4	0	78.29	285.101
279	Myclobutanil	88671-89-0	active antagonist	5.015372462	Triazole	CCCCC(C#N)(Cn1cncn1)c2ccc(Cl)cc2	1	1	1	1	1	3	2.56	3	0	54.5	288.114
28	Famotidine	76824-35-6	inactive		Monazole	NC(N)=Nc1nc(CSCCC(N)=NS(N)(=O)=O)cs1	0	0	0	0	0	9, 17, 18	1.02	9	4	237.75	337.045
280	Penconazole	66246-88-6	active antagonist	14.22083428	Triazole	CCCC(Cn1cncn1)c2ccc(Cl)cc2Cl	1	1	1	0	1	4	2.34	2	0	30.71	283.064
281	Propiconazole	60207-90-1	active antagonist	31.19953934	Triazole	CCCC1COC(Cn2cncn2)(c3ccc(Cl)cc3Cl)O1	1	1	1	0	1	4	2.34	4	0	49.17	341.07
282	Tebuconazole	107534-96-3	active antagonist	33.41299372	Triazole	CC(C)(C)C(O)(CCc1ccc(Cl)cc1)Cn2cncn2	1	1	1	1	1	16	2.67	3	1	50.94	307.145
283	Tetraconazole	112281-77-3	active antagonist	7.360970032	Triazole	FC(F)C(F)(F)OCC(Cn1cncn1)c2ccc(Cl)cc2Cl	1	1	1	0	1	4	1.79	3	0	39.94	371.022
284	Triadimefon	43121-43-3	active antagonist	54.42727188	Triazole	CC(C)(C)C(=O)C(Oc1ccc(Cl)cc1)n2cncn2	1	1	1	0	0	16	2.34	3	0	57.01	293.093
285	Triadimenol	55219-65-3	active antagonist	25.70797877	Triazole	CC(C)(C)C(O)C(Oc1ccc(Cl)cc1)n2cncn2	1	1	1	0	0	16	2.34	3	1	60.17	295.109
286	2-Amino-4-(p-nitrophenyl)thiazole	2104-09-8	active agonist	9.787152462	Monazole	Nc1nc(-c2ccc([N+](=O)[O-])cc2)cs1	1	0	0	0	0	5	1.79	2	1	110.29	221.026
287	2-Amino-4-phenylthiazole hydrobromide hydrate	52253-69-7	active agonist	6.332838637	Monazole	Nc1nc(-c2ccccc2)cs1	1	0	0	0	0	5	2.12	2	1	67.15	176.041
288	2-Amino-5,6-dimethylbenzothiazole	29927-08-0	active agonist	1.230887115	Monazole	Cc1cc2nc(N)sc2cc1C	1	0	0	0	0	1	2.12	2	1	67.15	178.056
289	2-Amino-6-ethoxybenzothiazole	94-45-1	active agonist	1.708886166	Monazole	CCOc1ccc2nc(N)sc2c1	1	0	1	0	0	1	2.01	2	1	76.38	194.051
29	Fenclozic acid	17969-20-9	inactive		Monazole	O=C(O)Cc1csc(-c2ccc(Cl)cc2)n1	0	0	0	0	0	10, 18	2.12	3	1	78.43	252.996
290	2-Amino-6-methoxybenzothiazole	1747-60-0	active agonist	6.60072656	Monazole	COc1ccc2nc(N)sc2c1	1	0	0	0	0	1	1.9	2	1	76.38	180.036
291	2-Aminobenzothiazole	136-95-8	active agonist	31.19953934	Monazole	Nc1nc2ccccc2s1	1	0	0	0	0	1	1.9	2	1	67.15	150.025
292	Arotinolol hydrochloride	68377-91-3	active agonist	22.38381333	Monazole	CC(C)(C)NCC(O)CSc1nc(-c2ccc(C(N)=O)s2)cs1	0	1	1	0	1	21	2.23	5	3	170.02	371.08
293	Cefodizime sodium	86329-79-5	active agonist	29.84929481	Monazole	CON=C(C(=O)NC1C(=O)N2C(C(=O)O)=C(CSc3nc(C)c(CC(=O)O)s3)CSC12)c4csc(N)n4	0	0	0	0	0	10, 13, 18, 21	1.79	11	4	304.48	584.028
294	Diamthazole	95-27-2	active agonist	22.38381333	Monazole	CCN(CC)CCOc1ccc2nc(N(C)C)sc2c1	1	0	0	1	0	1, 21	2.56	3	0	56.84	293.156
295	Fanetizole	79069-94-6	active agonist	1.496008549	Monazole	c1ccc(CCNc2nc(-c3ccccc3)cs2)cc1	1	1	1	1	0	5	3	2	1	53.16	280.103
296	Febuxostat	144060-53-7	active agonist	0.036163246	Monazole	Cc1nc(-c2ccc(OCC(C)C)c(C#N)c2)sc1C(=O)O	0	1	0	0	0	3, 18	2.56	4	1	111.45	316.088
297	Leflunomide	75706-12-6	active agonist	1.800247248	Monazole	Cc1oncc1C(=O)Nc2ccc(C(F)(F)F)cc2	1	0	1	0	1	NA	2.01	2	1	55.13	270.062
298	Methabenzthiazuron	18691-97-9	active agonist	2.087333014	Monazole	CNC(=O)N(C)c1nc2ccccc2s1	1	0	1	0	0	1, 21	2.01	4	1	73.47	221.062
299	Nitazoxanide	55981-09-4	active agonist	0.455268297	Monazole	CC(=O)Oc1ccccc1C(=O)Nc2ncc([N+](=O)[O-])s2	1	0	1	0	0	10	1.79	4	1	139.67	307.026
3	2-Amino-4-chlorobenzothiazole	19952-47-7	inactive		Monazole	Nc1nc2c(Cl)cccc2s1	1	0	0	0	0	1	1.79	2	1	67.15	183.986
30	Hymexazol	10004-44-1	inactive		Monazole	Cc1cc(=O)[nH]o1	0	0	0	0	0	NA	1.57	0	1	46	99.032
300	Parecoxib sodium	198470-85-8	active agonist	26.603212	Monazole	CCC(=O)NS(=O)(=O)c1ccc(-c2c(-c3ccccc3)noc2C)cc1	0	1	1	0	1	12, 17	2.78	4	1	97.65	370.099
301	Riluzole	1744-22-5	active agonist	9.439175816	Monazole	Nc1nc2ccc(OC(F)(F)F)cc2s1	1	0	1	0	0	1	1.57	2	1	76.38	234.007
302	Tenonitrozole	3810-35-3	active agonist	0.595571731	Monazole	O=C(Nc1ncc([N+](=O)[O-])s1)c2cccs2	1	0	1	0	1	NA	1.46	3	1	141.61	254.977
303	Tioxidazole	61570-90-9	active agonist	0.87417975	Monazole	CCCOc1ccc2nc(NC(=O)OC)sc2c1	1	0	1	0	0	1	2.12	4	1	88.69	266.073
304	6-Mercaptopurine	50-44-2	active agonist	6.263651938	Diazole	S=c1[nH]cnc2[nH]cnc12	0	0	0	0	0	NA	1.46	2	2	89.45	152.016
305	Abacavir	136470-78-5	active agonist	2.6603212	Diazole	Nc1nc(NC2CC2)c3ncn(C4C=CC(CO)C4)c3n1	1	0	0	0	1	NA	2.23	6	3	101.88	286.154
306	Acadesine	2627-69-2	active agonist	24.63773287	Diazole	NC(=O)c1ncn(C2OC(CO)C(O)C2O)c1N	0	0	0	0	0	NA	1.46	8	5	156.85	258.096
307	Adenine	73-24-5	active agonist	5.515701337	Diazole	Nc1ncnc2[nH]cnc12	0	0	0	0	0	NA	1.46	4	2	80.48	135.054
308	Albendazole	54965-21-8	active agonist	1.180317435	Diazole	CCCSc1ccc2[nH]c(NC(=O)OC)nc2c1	1	0	0	0	0	NA	2.12	4	2	92.31	265.088
309	Azathioprine	446-86-6	active agonist	10.42256963	Diazole	Cn1cnc([N+](=O)[O-])c1Sc2ncnc3nc[nH]c23	0	0	0	0	0	NA	1.35	4	1	140.72	277.038
31	Isoxaben	82558-50-7	inactive		Monazole	CCC(C)(CC)c1cc(NC(=O)c2c(OC)cccc2OC)on1	1	1	1	0	0	NA	2.78	2	1	73.59	332.174
310	Cambendazole	26097-80-3	active agonist	3.480172269	Diazole	CC(C)OC(=O)Nc1ccc2[nH]c(-c3cscn3)nc2c1	1	1	1	0	0	NA	2.23	5	2	108.14	302.084
311	Carbendazim	10605-21-7	active agonist	43.27712569	Diazole	COC(=O)Nc1nc2ccccc2[nH]1	1	0	0	0	0	NA	1.9	4	2	67.01	191.069
312	Fenbendazole	43210-67-9	active agonist	1.051959022	Diazole	COC(=O)Nc1nc2cc(Sc3ccccc3)ccc2[nH]1	1	0	0	0	0	NA	2.45	4	2	92.31	299.073
313	Furafylline	80288-49-9	active agonist	29.84929481	Diazole	Cc1nc2c([nH]1)c(=O)n(C)c(=O)n2Cc3ccco3	1	0	0	0	0	NA	2.01	1	1	85.82	260.091
314	Lansoprazole	103577-45-3	active agonist	12.34811718	Diazole	Cc1c(OCC(F)(F)F)ccnc1CS(=O)c2nc3ccccc3[nH]2	1	1	1	1	1	NA	2.23	3	1	87.08	369.076
315	N-Benzyl-9-(tetrahydro-2H-pyran-2-yl)adenine	2312-73-4	active agonist	2.73060203	Diazole	c1ccc(CNc2ncnc3c2ncn3C4CCCCO4)cc1	1	0	0	1	0	NA	2.67	5	1	64.86	309.159
316	Nocodazole	31430-18-9	active agonist	2.511505164	Diazole	COC(=O)Nc1nc2cc(C(=O)c3cccs3)ccc2[nH]1	1	0	0	0	0	NA	2.23	5	2	112.32	301.052
317	Parbendazole	14255-87-9	active agonist	2.181049334	Diazole	CCCCc1ccc2[nH]c(NC(=O)OC)nc2c1	1	0	0	0	0	NA	2.34	4	2	67.01	247.132
318	Pifexole	27199-40-2	active agonist	1.496008549	Diazole	Clc1ccccc1-c2nc(-c3ccncc3)no2	1	1	1	1	1	NA	2.34	2	0	51.81	257.036
319	Thiabendazole	148-79-8	active agonist	5.009363789	Diazole	c1ccc2[nH]c(-c3cscn3)nc2c1	1	0	1	0	0	NA	2.12	2	1	69.81	201.036
32	Isoxaflutole	141112-29-0	inactive		Monazole	CS(=O)(=O)c1cc(C(F)(F)F)ccc1C(=O)c2cnoc2C3CC3	1	0	1	0	1	12	2.12	3	0	85.62	359.044
320	thioinosine	574-25-4	active agonist	5.731488281	Diazole	OCC1OC(n2cnc3c(S)ncnc32)C(O)C1O	0	0	0	0	0	NA	1.57	7	3	152.32	284.058
321	2-(2H-Benzotriazol-2-yl)-4-methylphenol	2440-22-4	active agonist	1.673447504	Triazole	Cc1ccc(O)c(-n2nc3ccccc3n2)c1	1	1	1	0	0	NA	2.45	2	1	50.94	225.09
322	Alprazolam	28981-97-7	active agonist	4.21632496	Triazole	Cc1nnc2n1-c3ccc(Cl)cc3C(c4ccccc4)=NC2	1	1	0	1	0	15	2.78	3	0	43.07	308.083
323	Brotizolam	57801-81-7	active agonist	11.8832183	Triazole	Cc1nnc2n1-c3sc(Br)cc3C(c4ccccc4Cl)=NC2	1	1	1	0	0	15	2.34	3	0	71.31	391.95
324	Etizolam	40054-69-1	active agonist	23.71013766	Triazole	CCc1cc2c(s1)-n3c(C)nnc3CN=C2c4ccccc4Cl	0	1	1	0	0	15	2.67	3	0	71.31	342.071
325	Ribavirin	36791-04-5	active agonist	2.564569459	Triazole	NC(=O)c1ncn(C2OC(CO)C(O)C2O)n1	0	0	0	0	0	NA	1.35	8	4	143.72	244.081
33	Isoxathion	18854-01-8	inactive		Monazole	CCOP(=S)(OCC)Oc1cc(-c2ccccc2)on1	1	0	1	0	0	NA	2.12	2	0	95.62	313.054
34	Isoxicam	34552-84-6	inactive		Monazole	Cc1cc(NC(=O)C2=C(O)c3ccccc3S(=O)(=O)N2C)no1	0	0	0	0	0	12, 17, 21	2.01	6	2	121.12	335.058
35	Lintitript	136381-85-6	inactive		Monazole	O=C(O)Cn1c(C(=O)Nc2nc(-c3ccccc3Cl)cs2)cc4ccccc41	0	1	1	0	1	5, 10	2.78	5	2	112.46	411.044
36	Meloxicam	71125-38-7	inactive		Monazole	Cc1cnc(NC(=O)C2=C(O)c3ccccc3S(=O)(=O)N2C)s1	0	0	0	0	1	12, 17, 21	2.01	7	2	136.22	351.035
37	Mofezolac	78967-07-4	inactive		Monazole	COc1ccc(-c2noc(CC(=O)O)c2-c3ccc(OC)cc3)cc1	0	0	0	0	0	10	2.89	2	1	81.79	339.111
38	N-Acetyl sulfamethoxazole	21312-10-7	inactive		Monazole	CC(=O)Nc1ccc(S(=O)(=O)Nc2cc(C)on2)cc1	0	0	0	0	0	12, 17	1.9	5	2	109.68	295.063
39	Niridazole	61-57-4	inactive		Monazole	O=C1NCCN1c2ncc([N+](=O)[O-])s2	1	0	0	0	0	21	1.24	4	1	116.61	214.016
4	2-Amino-4-methoxybenzothiazole	5464-79-9	inactive		Monazole	COc1cccc2sc(N)nc12	1	0	0	0	0	1	1.9	2	1	76.38	180.036
40	Nithiamide	140-40-9	inactive		Monazole	CC(=O)Nc1ncc([N+](=O)[O-])s1	1	0	0	0	0	NA	1.24	3	1	113.37	187.005
41	Oxaprozin	21256-18-8	inactive		Monazole	O=C(O)CCc1nc(-c2ccccc2)c(-c3ccccc3)o1	0	0	0	0	0	10	3	3	1	63.33	293.105
42	Paliperidone	144598-75-4	inactive		Monazole	Cc1nc2n(c(=O)c1CCN3CCC(c4noc5cc(F)ccc45)CC3)CCCC2O	0	0	0	1	0	21	3.11	3	1	84.39	426.207
43	Pamicogrel	101001-34-7	inactive		Monazole	CCOC(=O)Cn1cccc1-c2nc(-c3ccc(OC)cc3)c(-c4ccc(OC)cc4)s2	0	1	1	0	1	10	3.44	3	0	90.82	448.146
44	Phthalylsulfathiazole	85-73-4	inactive		Monazole	O=C(O)c1ccccc1C(=O)Nc2ccc(S(=O)(=O)Nc3nccs3)cc2	0	0	0	0	0	12, 17	2.23	8	3	162.08	403.03
45	Pramipexole	104632-26-0	inactive		Monazole	CCCNC1CCc2nc(N)sc2C1	1	0	0	0	0	18, 21	2.12	3	2	79.18	211.114
46	Risperidone	106266-06-2	inactive		Monazole	Cc1nc2n(c(=O)c1CCN3CCC(c4noc5cc(F)ccc45)CC3)CCCC2	0	0	0	1	0	21	3.22	2	0	64.16	410.212
47	Ritanserin	87051-43-2	inactive		Monazole	Cc1nc2sccn2c(=O)c1CCN3CCC(=C(c4ccc(F)cc4)c5ccc(F)cc5)CC3	0	1	0	1	0	21	3.66	2	0	65.85	477.169
48	Ritonavir	155213-67-5	inactive		Monazole	CC(C)c1nc(CN(C)C(=O)NC(C(=O)NC(Cc2ccccc2)CC(O)C(Cc3ccccc3)NC(=O)OCc4cncs4)C(C)C)cs1	0	1	0	1	1	6, 13, 18, 21	4.1	11	4	202.26	720.313
49	Romazarit	109543-76-2	inactive		Monazole	Cc1nc(-c2ccc(Cl)cc2)oc1COC(C)(C)C(=O)O	0	0	0	0	0	10	2.45	4	1	72.56	309.077
5	2-Amino-4-methylbenzothiazole	1477-42-5	inactive		Monazole	Cc1cccc2sc(N)nc12	1	0	0	0	0	1	2.01	2	1	67.15	164.041
50	Succinylsulfathiazole	116-43-8	inactive		Monazole	O=C(O)CCC(=O)Nc1ccc(S(=O)(=O)Nc2nccs2)cc1	0	0	0	0	0	10, 12, 17	1.79	8	3	162.08	355.03
51	Sulfamethoxazole	723-46-6	inactive		Monazole	Cc1cc(NS(=O)(=O)c2ccc(N)cc2)no1	0	0	0	0	0	12, 17	1.79	4	2	106.6	253.052
52	Sulfathiazole	72-14-0	inactive		Monazole	Nc1ccc(S(=O)(=O)Nc2nccs2)cc1	0	0	0	0	0	12, 17	1.68	5	2	121.7	255.014
53	Sulfisoxazole	127-69-5	inactive		Monazole	Cc1noc(NS(=O)(=O)c2ccc(N)cc2)c1C	0	0	0	0	0	12, 17	1.9	4	2	106.6	267.068
54	Talipexole	101626-70-4	inactive		Monazole	C=CCN1CCc2nc(N)sc2CC1	0	0	0	1	0	18, 21	2.12	3	1	70.39	209.099
55	Thiamethoxam	153719-23-4	inactive		Monazole	CN1COCN(Cc2cnc(Cl)s2)C1=N[N+](=O)[O-]	0	0	0	0	0	9, 21	1.24	5	0	112.34	291.019
56	Thiamine thiozole	137-00-8	inactive		Monazole	Cc1ncsc1CCO	0	0	0	0	0	18	1.79	2	1	61.36	143.04
57	Tiotidine	69014-14-8	inactive		Monazole	CNC(=NC#N)NCCSCc1csc(N=C(N)N)n1	0	0	0	1	0	3, 9, 18, 21	1.46	8	4	191.04	312.094
58	Valdecoxib	181695-72-7	inactive		Monazole	Cc1onc(-c2ccccc2)c1-c3ccc(S(N)(=O)=O)cc3	1	0	1	0	0	12, 17	2.56	3	1	94.57	314.073
59	Zonisamide	68291-97-4	inactive		Monazole	NS(=O)(=O)Cc1noc2ccccc12	0	0	0	0	0	17	1.68	3	1	94.57	212.026
6	2-Amino-4-thiazoleacetic acid	29676-71-9	inactive		Monazole	Nc1nc(CC(=O)O)cs1	0	0	0	0	0	10, 18	1.46	4	2	104.45	158.015
60	Zoxazolamine	61-80-3	inactive		Monazole	Nc1nc2cc(Cl)ccc2o1	1	0	0	0	0	NA	1.79	2	1	52.05	168.009
61	(3,5-Dimethyl-1H-pyrazol-1-yl)methanol	85264-33-1	inactive		Diazole	Cc1cc(C)n(CO)n1	0	0	0	0	0	11	1.79	2	1	38.05	126.079
62	1,2-Dimethyl-5-nitroimidazole	551-92-8	inactive		Diazole	Cc1ncc([N+](=O)[O-])n1C	0	0	0	0	0	19	1.46	1	0	60.96	141.054
63	1-Benzyl-3-methylimidazolium chloride	36443-80-8	inactive		Diazole	C[n+]1ccn(Cc2ccccc2)c1	0	0	0	1	0	NA	2.45	0	0	8.81	173.108
64	1-Hexyl-3-methylimidazolium chloride, 1-Hexyl-3-methylimidazolium hexafluorophosphate, 1-Hexyl-3-methylimidazolium tetrafluoroborate, 1-Hexyl-3-methylimidazolium trifluoromethanesulfonate	171058-17-6, 304680-35-1, 244193-50-8, 460345-16-8	inactive		Diazole	CCCCCCn1cc[n+](C)c1	0	0	0	0	0	NA	2.34	0	0	8.81	167.155
65	2',3'-Dideoxyadenosine	4097-22-7	inactive		Diazole	Nc1ncnc2c1ncn2C3CCC(CO)O3	0	0	0	0	0	NA	1.79	6	2	99.08	235.107
66	2-Aminobenzimidazole	934-32-7	inactive		Diazole	Nc1nc2ccccc2[nH]1	1	0	0	0	0	NA	1.9	2	2	54.7	133.064
67	4,5-Diphenylimidazole	668-94-0	inactive		Diazole	c1ccc(-c2nc[nH]c2-c3ccccc3)cc1	1	1	1	0	0	NA	2.89	1	1	28.68	220.1
68	4-Dimethylaminoantipyrine	58-15-1	inactive		Diazole	Cc1c(N(C)C)c(=O)n(-c2ccccc2)n1C	0	0	0	0	0	11, 21	2.45	1	0	30.17	231.137
69	4-Methylimidazole	822-36-6	inactive		Diazole	Cc1c[nH]cn1	0	0	0	0	0	NA	1.68	1	1	28.68	82.0531
7	2-Aminothiazole	96-50-4	inactive		Monazole	Nc1nccs1	0	0	0	0	0	NA	1.46	2	1	67.15	100.01
70	4-Methylpyrazole hydrochloride	56010-88-9	inactive		Diazole	Cc1cn[nH]c1	0	0	0	0	0	11	1.68	1	1	28.68	82.0531
71	5-(5-Nitro-2-furyl)-1,3,4-oxadiazole-2-ol	2122-86-3	inactive		Diazole	O=[N+]([O-])c1ccc(-c2nnc(O)o2)o1	0	0	0	0	0	NA	1.24	2	1	115.43	197.007
72	5-Chloro-2-methyl-1H-benzimidazole	2818-69-1	inactive		Diazole	Cc1nc2ccc(Cl)cc2[nH]1	1	0	0	0	0	NA	2.01	1	1	28.68	166.03
73	5-Nitroindazole	5401-94-5	inactive		Diazole	O=[N+]([O-])c1ccc2[nH]ncc2c1	1	0	0	0	0	11	1.68	1	1	71.82	163.038
74	6-Nitrobenzimidazole	94-52-0	inactive		Diazole	O=[N+]([O-])c1ccc2[nH]cnc2c1	1	0	0	0	0	NA	1.68	1	1	71.82	163.038
75	8-Bromotheophylline	10381-75-6	inactive		Diazole	Cn1c(=O)c2[nH]c(Br)nc2n(C)c1=O	0	0	0	0	0	NA	1.46	1	1	72.68	257.975
76	Acetazolamide	59-66-5	inactive		Diazole	CC(=O)Nc1nnc(S(N)(=O)=O)s1	0	0	0	0	0	17	0.91	7	2	151.66	221.988
77	Acibenzolar-S-methyl	135158-54-2	inactive		Diazole	CSC(=O)c1cccc2nnsc12	1	0	1	0	0	NA	1.79	3	0	96.39	209.992
78	Acyclovir	59277-89-3	inactive		Diazole	Nc1nc2c(ncn2COCCO)c(=O)[nH]1	0	0	0	0	0	8	1.46	5	3	119.05	225.086
79	Adenosine	58-61-7	inactive		Diazole	Nc1ncnc2c1ncn2C3OC(CO)C(O)C3O	0	0	0	0	0	NA	1.57	8	4	139.54	267.097
8	2-Benzoxazolinone	59-49-4	inactive		Monazole	O=c1[nH]c2ccccc2o1	1	0	0	0	0	NA	1.9	0	1	46	135.032
80	Adenosine-5-phosphate	61-19-8	inactive		Diazole	Nc1ncnc2c1ncn2C3OC(COP(=O)(O)O)C(O)C3O	0	0	0	0	0	NA	1.13	11	5	195.88	347.063
81	Allopurinol	315-30-0	inactive		Diazole	Oc1ncnc2[nH]ncc12	0	0	0	0	0	11	1.46	3	2	74.69	136.039
82	Alosetron hydrochloride	122852-69-1	inactive		Diazole	Cc1nc[nH]c1CN2CCc3c(c4ccccc4n3C)C2=O	1	0	0	0	1	14, 21	2.78	3	1	53.92	294.148
83	Alpidem	82626-01-5	inactive		Diazole	CCCN(CCC)C(=O)Cc1c(-c2ccc(Cl)cc2)nc3ccc(Cl)cn13	0	1	1	1	1	13, 21	3.11	3	0	37.61	403.122
84	Ampyrone	83-07-8	inactive		Diazole	Cc1c(N)c(=O)n(-c2ccccc2)n1C	0	0	0	0	0	11	2.23	1	1	52.95	203.106
85	Anagrelide hydrochloride	58579-51-4	inactive		Diazole	Oc1cn2c(n1)Nc3ccc(Cl)c(Cl)c3C2	1	0	0	0	0	NA	1.9	2	2	50.08	254.997
86	Atipamezole	104054-27-5	inactive		Diazole	CCC1(c2cnc[nH]2)Cc3ccccc3C1	1	0	1	1	1	14	2.78	1	1	28.68	212.131
87	Bendamustine	16506-27-7	inactive		Diazole	Cn1c(CCCC(=O)O)nc2cc(N(CCCl)CCCl)ccc21	0	0	0	0	0	10, 19, 21	2.45	4	1	58.36	357.101
88	Bendazac sodium	23255-99-4	inactive		Diazole	O=C(O)COc1nn(Cc2ccccc2)c3ccccc13	0	0	0	0	0	10, 11	2.67	3	1	64.35	282.1
89	Benperidol	2062-84-2	inactive		Diazole	O=C(CCCN1CCC(n2c(=O)[nH]c3ccccc32)CC1)c4ccc(F)cc4	0	0	0	1	0	21	3.22	2	1	58.1	381.185
9	2-Bromobenzothiazole	2516-40-7	inactive		Monazole	Brc1nc2ccccc2s1	1	0	0	0	0	NA	1.9	1	0	41.13	212.925
90	Benzimidazole	51-17-2	inactive		Diazole	c1ccc2[nH]cnc2c1	1	0	0	0	0	NA	2.01	1	1	28.68	118.053
91	Benznidazole	22994-85-0	inactive		Diazole	O=C(Cn1ccnc1[N+](=O)[O-])NCc2ccccc2	0	0	1	0	0	13, 21	2.01	3	1	90.06	260.091
92	Benzydamine hydrochloride	132-69-4	inactive		Diazole	CN(C)CCCOc1nn(Cc2ccccc2)c3ccccc13	1	0	0	1	0	11, 21	3.11	2	0	30.29	309.184
93	Bretazenil	84379-13-5	inactive		Diazole	CC(C)(C)OC(=O)c1ncn-2c1C3CCCN3C(=O)c4c(Br)cccc42	1	1	1	0	0	20, 21	2.78	5	0	64.43	417.069
94	Caffeine, Caffeine, citrated	58-08-2, 69-22-7	inactive		Diazole	Cn1c(=O)c2c(ncn2C)n(C)c1=O	0	0	0	0	0	7	1.68	1	0	61.82	194.08
95	Carbimazole	22232-54-8	inactive		Diazole	CCOC(=O)n1ccn(C)c1=S	0	0	0	0	0	NA	1.68	2	0	68.25	186.046
96	Cefoselis sulfate	122841-12-7	inactive		Diazole	CON=C(C(=O)NC1C(=O)N2C(C(=O)O)=C(C[n+]3ccc(N)n3CCO)CSC12)c4csc(N)n4	0	0	0	0	0	10, 11, 13, 18, 21	1.79	10	5	255.81	523.118
97	Cefozopran hydrochloride	113981-44-5	inactive		Diazole	CON=C(C(=O)NC1C(=O)N2C(C(=O)O)=C(C[n+]3ccn4ncccc43)CSC12)c5nsc(N)n5	0	0	0	0	0	10, 13, 21	1.79	10	3	234.82	516.087
98	Chlormidazole	3689-76-7	inactive		Diazole	Cc1nc2ccccc2n1Cc3ccc(Cl)cc3	1	1	1	1	0	19	2.78	1	0	17.82	256.077
99	Cimetidine	51481-61-9	inactive		Diazole	CNC(=NC#N)NCCSCc1nc[nH]c1C	0	0	0	0	0	3, 9, 14, 21	1.79	5	3	114.19	252.116

## Sheet: Categories
Table 3. Categories formed to predict each TC using the IntS approach
						Structural similarity		Mechanistic similarity			Metabolic profile						Physical chemical properties
Category_ID	Analogues Names	CAS_NOs	Assay outcome	AC50	VEGA SMILES (RDKit Mol)	Structural_Similarity (Tanimoto)	Structural_Similarity rank	Matched Structural Alert	Binder1A2	Binder2C9	Binder2C19	Binder2D6	Binder3A4	Binder_Similarity	Mannhold LogP	Hydrogen Bond Acceptors	Hydrogen Bond Donors	Topological Polar Surface Area	Molecular Weight
3	2-Amino-5,6-dimethylbenzothiazole	29927-08-0	active	1.23089	Cc1cc2nc(N)sc2cc1C	0.753086	8	1	1	0	0	0	0	1	2.12	2	1	67.15	178.056
3	2-Aminobenzothiazole	136-95-8	active	31.1995	Nc1nc2ccccc2s1	0.878571	1	1	1	0	0	0	0	1	1.9	2	1	67.15	150.025		*Each category_ID number corresponds to its respective target chemical ID number
3	2-Amino-4-methylbenzothiazole	1477-42-5	inactive		Cc1cccc2sc(N)nc12	0.81457	2	1	1	0	0	0	0	1	2.01	2	1	67.15	164.041		** In red letters appears highlighted the case studies
4	2-Amino-6-methoxybenzothiazole	1747-60-0	active	6.60073	COc1ccc2nc(N)sc2c1	0.918129	1	1	1	0	0	0	0	1	1.9	2	1	76.38	180.036
4	2-Aminobenzothiazole	136-95-8	active	31.1995	Nc1nc2ccccc2s1	0.732143	6	1	1	0	0	0	0	1	1.9	2	1	67.15	150.025
4	2-Amino-4-methylbenzothiazole	1477-42-5	inactive		Cc1cccc2sc(N)nc12	0.715909	7	1	1	0	0	0	0	1	2.01	2	1	67.15	164.041
5	2-Amino-5,6-dimethylbenzothiazole	29927-08-0	active	1.23089	Cc1cc2nc(N)sc2cc1C	0.893333	1	1	1	0	0	0	0	1	2.12	2	1	67.15	178.056
5	2-Amino-6-methoxybenzothiazole	1747-60-0	active	6.60073	COc1ccc2nc(N)sc2c1	0.724138	13	1	1	0	0	0	0	1	1.9	2	1	76.38	180.036
5	2-Aminobenzothiazole	136-95-8	active	31.1995	Nc1nc2ccccc2s1	0.878571	2	1	1	0	0	0	0	1	1.9	2	1	67.15	150.025
5	2-Amino-4-chlorobenzothiazole	19952-47-7	inactive		Nc1nc2c(Cl)cccc2s1	0.81457	5	1	1	0	0	0	0	1	1.79	2	1	67.15	183.986
5	2-Amino-4-methoxybenzothiazole	5464-79-9	inactive		COc1cccc2sc(N)nc12	0.715909	14	1	1	0	0	0	0	1	1.9	2	1	76.38	180.036
24	Thiamine thiozole	137-00-8	inactive		Cc1ncsc1CCO	0.792079	1	18	1	0	0	0	0	1	1.79	2	1	61.36	143.04
42	Risperidone	106266-06-2	inactive		Cc1nc2n(c(=O)c1CCN1CCC(c3noc4cc(F)ccc34)CC1)CCCC2	0.948113	1	21	0	0	0	1	0	1	3.22	2	0	64.16	410.212
46	Paliperidone	144598-75-4	inactive		Cc1nc2n(c(=O)c1CCN1CCC(c3noc4cc(F)ccc34)CC1)CCCC2O	0.948113	1	21	0	0	0	1	0	1	3.11	3	1	84.39	426.207
47	Mizolastine	108612-45-9	inactive		CN(c1nccc(=O)[nH]1)C1CCN(c2nc3ccccc3n2Cc2ccc(F)cc2)CC1	0.759434	1	21	0	1	0	1	0	1	3.22	4	1	70.05	432.207
56	Clomethiazole	533-45-9	inactive		Cc1ncsc1CCCl	0.792079	1	18	1	0	0	0	0	1	1.79	1	0	41.13	161.007
82	Fabesetron	129300-27-2	inactive		Cc1[nH]cnc1CC1CCc2c(C)c3ccccc3n2C1=O	0.924731	1	14	1	1	1	0	1	0.75	3	2	1	50.68	293.153
82	Ramosetron hydrochloride	132907-72-3	inactive		Cn1cc(C(=O)C2CCc3[nH]cnc3C2)c2ccccc21	0.897959	2	14	1	0	1	0	1	1	2.89	2	1	50.68	279.137
83	Nizofenone	54533-86-7	inactive		CCN(CC)Cc1nccn1-c1ccc([N+](=O)[O-])cc1C(=O)c1ccccc1Cl	0.746411	7	21	0	1	1	1	1	1	2.89	3	0	81.27	412.13
89	Timiperone	57648-21-2	active	18.1246	O=C(CCCN1CCC(n2c(=S)[nH]c3ccccc32)CC1)c1ccc(F)cc1	0.95	2	21	0	0	0	1	0	1	3.22	2	1	73.12	397.162
89	Domperidone	57808-66-9	inactive		O=c1[nH]c2ccccc2n1CCCN1CCC(n2c(=O)[nH]c3cc(Cl)ccc32)CC1	0.762887	10	21	0	0	0	1	0	1	3	1	2	78.82	425.162
89	Granisetron hydrochloride	107007-99-8	inactive		CN1C2CCCC1CC(NC(=O)c1nn(C)c3ccccc13)C2	0.704082	25	21	0	0	0	1	0	1	2.89	4	1	50.16	312.195
89	Pimozide	2062-78-4	inactive		O=c1[nH]c2ccccc2n1C1CCN(CCCC(c2ccc(F)cc2)c2ccc(F)cc2)CC1	0.868132	3	21	0	0	0	1	0	1	3.88	1	1	41.03	461.228
101	Ondansetron, Ondansetron hydrochloride dihydrate	99614-02-5, 103639-04-9	inactive		Cc1nccn1CC1CCc2c(c3ccccc3n2C)C1=O	0.709845	21	19	1	0	0	1	1	0.75	3	2	0	39.82	293.153
105	FR140423	151506-44-4	inactive		COc1ccc(-n2nc(C(F)F)cc2-c2ccc(S(C)=O)cc2)cc1	0.868852	1	11	1	1	1	0	1	0.75	2.67	2	0	63.33	362.09
105	FR140423	151506-44-4	inactive		COc1ccc(-n2nc(C(F)F)cc2-c2ccc(S(C)=O)cc2)cc1	0.868852	1	12	1	1	1	0	1	0.75	2.67	2	0	63.33	362.09
108	Timiperone	57648-21-2	active	18.1246	O=C(CCCN1CCC(n2c(=S)[nH]c3ccccc32)CC1)c1ccc(F)cc1	0.723618	14	21	0	0	0	1	0	1	3.22	2	1	73.12	397.162
108	Benperidol	2062-84-2	inactive		O=C(CCCN1CCC(n2c(=O)[nH]c3ccccc32)CC1)c1ccc(F)cc1	0.762887	6	21	0	0	0	1	0	1	3.22	2	1	58.1	381.185
108	Pimozide	2062-78-4	inactive		O=c1[nH]c2ccccc2n1C1CCN(CCCC(c2ccc(F)cc2)c2ccc(F)cc2)CC1	0.804348	3	21	0	0	0	1	0	1	3.88	1	1	41.03	461.228
108	Trazodone hydrochloride	25332-39-2	inactive		O=c1n(CCCN2CCN(c3cccc(Cl)c3)CC2)nc2ccccn12	0.735751	10	21	0	0	0	1	0	1	2.78	3	0	45.78	371.151
122	Metomidate hydrochloride	35944-74-2	inactive		COC(=O)c1cncn1C(C)c1ccccc1	0.981707	1	20	1	0	1	0	1	1	2.45	3	0	44.12	230.106
125	Deracoxib	169590-41-4	inactive		COc1ccc(-c2cc(C(F)F)nn2-c2ccc(S(N)(=O)=O)cc2)cc1F	0.868852	1	11	1	1	1	0	0	0.75	2.23	4	1	95.59	397.071
125	Deracoxib	169590-41-4	inactive		COc1ccc(-c2cc(C(F)F)nn2-c2ccc(S(N)(=O)=O)cc2)cc1F	0.868852	1	12	1	1	1	0	0	0.75	2.23	4	1	95.59	397.071
126	Alosetron hydrochloride	122852-69-1	inactive		Cc1nc[nH]c1CN1CCc2c(c3ccccc3n2C)C1=O	0.924731	1	14	1	0	1	0	1	0.75	2.78	3	1	53.92	294.148
126	Ramosetron hydrochloride	132907-72-3	inactive		Cn1cc(C(=O)C2CCc3[nH]cnc3C2)c2ccccc21	0.875648	2	14	1	0	1	0	1	0.75	2.89	2	1	50.68	279.137
132	Iomazenil	127985-21-1	inactive		CCOC(=O)c1ncn2c1CN(C)C(=O)c1c(I)cccc1-2	0.963158	1	20	1	0	1	0	0	1	2.34	5	0	64.43	411.008
132	Iomazenil	127985-21-1	inactive		CCOC(=O)c1ncn2c1CN(C)C(=O)c1c(I)cccc1-2	0.963158	1	21	1	0	1	0	0	1	2.34	5	0	64.43	411.008
138	Benperidol	2062-84-2	inactive		O=C(CCCN1CCC(n2c(=O)[nH]c3ccccc32)CC1)c1ccc(F)cc1	0.704082	11	21	0	0	0	1	0	1	3.22	2	1	58.1	381.185
145	Flumazenil	78755-81-4	inactive		CCOC(=O)c1ncn2c1CN(C)C(=O)c1cc(F)ccc1-2	0.963158	1	20	1	0	1	0	0	1	2.34	5	0	64.43	303.102
145	Flumazenil	78755-81-4	inactive		CCOC(=O)c1ncn2c1CN(C)C(=O)c1cc(F)ccc1-2	0.963158	1	21	1	0	1	0	0	1	2.34	5	0	64.43	303.102
159	Etomidate	33125-97-2	inactive		CCOC(=O)c1cncn1C(C)c1ccccc1	0.981707	1	20	1	0	1	0	1	1	2.56	3	0	44.12	244.121
162	Ritanserin	87051-43-2	inactive		Cc1nc2sccn2c(=O)c1CCN1CCC(=C(c2ccc(F)cc2)c2ccc(F)cc2)CC1	0.759434	9	21	0	1	0	1	0	1	3.66	2	0	65.85	477.169
167	Alpidem	82626-01-5	inactive		CCCN(CCC)C(=O)Cc1c(-c2ccc(Cl)cc2)nc2ccc(Cl)cn12	0.746411	2	21	0	1	1	1	1	1	3.11	3	0	37.61	403.122
169	Clemizole hydrochloride	1163-36-6	inactive		Clc1ccc(Cn2c(CN3CCCC3)nc3ccccc32)cc1	0.709845	17	19	1	0	1	1	1	0.75	3.11	2	0	21.06	325.135
176	Propentofylline	55242-55-2	inactive		CCCn1cnc2c1c(=O)n(CCCCC(C)=O)c(=O)n2C	1	1	7	1	0	0	0	0	1	2.34	2	0	78.89	306.169
178	Timiperone	57648-21-2	active	18.1246	O=C(CCCN1CCC(n2c(=S)[nH]c3ccccc32)CC1)c1ccc(F)cc1	0.833333	2	21	0	0	0	1	0	1	3.22	2	1	73.12	397.162
178	Benperidol	2062-84-2	inactive		O=C(CCCN1CCC(n2c(=O)[nH]c3ccccc32)CC1)c1ccc(F)cc1	0.868132	1	21	0	0	0	1	0	1	3.22	2	1	58.1	381.185
178	Domperidone	57808-66-9	inactive		O=c1[nH]c2ccccc2n1CCCN1CCC(n2c(=O)[nH]c3cc(Cl)ccc32)CC1	0.804348	6	21	0	0	0	1	0	1	3	1	2	78.82	425.162
180	Pentoxifylline	6493-05-6	inactive		CC(=O)CCCCn1c(=O)c2c(ncn2C)n(C)c1=O	1	1	7	1	0	0	0	0	1	2.12	2	0	78.89	278.138
187	Alosetron hydrochloride	122852-69-1	inactive		Cc1nc[nH]c1CN1CCc2c(c3ccccc3n2C)C1=O	0.897959	2	14	1	0	1	0	1	1	2.78	3	1	53.92	294.148
187	Fabesetron	129300-27-2	inactive		Cc1[nH]cnc1CC1CCc2c(C)c3ccccc3n2C1=O	0.875648	3	14	1	1	1	0	1	0.75	3	2	1	50.68	293.153
212	Israpafant	117279-73-9	active	23.7101	Cc1nnc2n1-c1sc(CCc3ccc(CC(C)C)cc3)cc1C(c1ccccc1Cl)=NC2C	0.841026	2	15	0	1	1	0	1	1	3.88	3	0	71.31	488.18
223	Triticonazole	131983-72-7	inactive		CC1(C)CCC(=Cc2ccc(Cl)cc2)C1(O)Cn1cncn1	0.861111	3	16	1	1	1	0	1	0.75	2.78	3	1	50.94	317.129
229	Domperidone	57808-66-9	inactive		O=c1[nH]c2ccccc2n1CCCN1CCC(n2c(=O)[nH]c3cc(Cl)ccc32)CC1	0.735751	2	21	0	0	0	1	0	1	3	1	2	78.82	425.162
231	Ipconazole	125225-28-7	active	3.96725	CC(C)C1CCC(Cc2ccc(Cl)cc2)C1(O)Cn1cncn1	0.928058	1	16	1	1	1	1	1	0.8	2.89	3	1	50.94	333.161
231	Tebuconazole	107534-96-3	active	33.413	CC(C)(C)C(O)(CCc1ccc(Cl)cc1)Cn1cncn1	0.927007	2	16	1	1	1	1	1	0.8	2.67	3	1	50.94	307.145
231	Paclobutrazol	76738-62-0	inactive		CC(C)(C)C(O)C(Cc1ccc(Cl)cc1)n1cncn1	0.861111	3	16	1	0	1	0	1	0.75	2.56	3	1	50.94	293.129
238	1-Hexadecyl-3-methylimidazolium chloride, 1-Hexadecyl-3-methylimidazolium tetrafluoroborate	61546-01-8, 244193-64-4	active	7.01479	CCCCCCCCCCCCCCCCn1cc[n+](C)c1	0.97619	1	2	0	0	0	1	0	1	3.44	0	0	8.81	307.311
238	1-Methyl-3-octadecylimidazolium hexafluorophosphate	219947-96-3	active	3.16423	CCCCCCCCCCCCCCCCCCn1cc[n+](C)c1	0.97619	2	2	0	0	0	1	0	1	3.66	0	0	8.81	335.343
238	1-Methyl-3-tetradecylimidazolium chloride	171058-21-2	active	4.44676	CCCCCCCCCCCCCCn1cc[n+](C)c1	0.97619	3	2	0	0	0	1	0	1	3.22	0	0	8.81	279.28
239	1-Dodecyl-3-methylimidazolium hexafluorophosphate, 1-Dodecyl-3-methylimidazolium tetrafluoroborate, 1-Dodecyl-3-methylimidazolium trifluoromethanesulfonate	219947-93-0, 244193-59-7, 404001-52-1	active	3.55969	CCCCCCCCCCCCn1cc[n+](C)c1	0.987654	2	2	1	0	1	1	0	1	3	0	0	8.81	251.249
240	1-Decyl-3-methylimidazolium chloride, 1-Decyl-3-methylimidazolium hexafluorophosphate, 1-Decyl-3-methylimidazolium trifluoromethanesulfonate	171058-18-7, 362043-46-7, 412009-62-2	active	13.3711	CCCCCCCCCCn1cc[n+](C)c1	0.987654	4	2	1	0	1	1	0	1	2.78	0	0	8.81	223.217
241	1,3-Didecyl-2-methylimidazolium chloride	70862-65-6	active	3.57575	CCCCCCCCCCn1cc[n+](CCCCCCCCCC)c1C	0.97619	4	2	0	0	0	1	0	1	3.88	0	0	8.81	363.374
241	1-Methyl-3-octadecylimidazolium hexafluorophosphate	219947-96-3	active	3.16423	CCCCCCCCCCCCCCCCCCn1cc[n+](C)c1	1	1	2	0	0	0	1	0	1	3.66	0	0	8.81	335.343
241	1-Methyl-3-tetradecylimidazolium chloride	171058-21-2	active	4.44676	CCCCCCCCCCCCCCn1cc[n+](C)c1	1	2	2	0	0	0	1	0	1	3.22	0	0	8.81	279.28
242	1,3-Didecyl-2-methylimidazolium chloride	70862-65-6	active	3.57575	CCCCCCCCCCn1cc[n+](CCCCCCCCCC)c1C	0.97619	4	2	0	0	0	1	0	1	3.88	0	0	8.81	363.374
242	1-Hexadecyl-3-methylimidazolium chloride, 1-Hexadecyl-3-methylimidazolium tetrafluoroborate	61546-01-8, 244193-64-4	active	7.01479	CCCCCCCCCCCCCCCCn1cc[n+](C)c1	1	1	2	0	0	0	1	0	1	3.44	0	0	8.81	307.311
242	1-Methyl-3-tetradecylimidazolium chloride	171058-21-2	active	4.44676	CCCCCCCCCCCCCCn1cc[n+](C)c1	1	2	2	0	0	0	1	0	1	3.22	0	0	8.81	279.28
244	1,3-Didecyl-2-methylimidazolium chloride	70862-65-6	active	3.57575	CCCCCCCCCCn1cc[n+](CCCCCCCCCC)c1C	0.97619	4	2	0	0	0	1	0	1	3.88	0	0	8.81	363.374
244	1-Hexadecyl-3-methylimidazolium chloride, 1-Hexadecyl-3-methylimidazolium tetrafluoroborate	61546-01-8, 244193-64-4	active	7.01479	CCCCCCCCCCCCCCCCn1cc[n+](C)c1	1	1	2	0	0	0	1	0	1	3.44	0	0	8.81	307.311
244	1-Methyl-3-octadecylimidazolium hexafluorophosphate	219947-96-3	active	3.16423	CCCCCCCCCCCCCCCCCCn1cc[n+](C)c1	1	2	2	0	0	0	1	0	1	3.66	0	0	8.81	335.343
248	Econazole nitrate	24169-02-6	active	0.679556	Clc1ccc(COC(Cn2ccnc2)c2ccc(Cl)cc2Cl)cc1	0.754286	7	4	1	1	1	1	1	1	2.78	2	0	27.05	380.025
248	Imazalil, Imazalil sulfate	35554-44-0, 58594-72-2	active	0.683702	C=CCOC(Cn1ccnc1)c1ccc(Cl)cc1Cl	0.731429	12	4	1	1	1	1	1	1	2.45	2	0	27.05	296.048
248	Isoconazole	27523-40-6	active	10.1235	Clc1ccc(C(Cn2ccnc2)OCc2c(Cl)cccc2Cl)c(Cl)c1	0.75	8	4	1	1	1	1	1	1	2.67	2	0	27.05	413.986
248	Luliconazole	187164-19-8	active	1.2981	N#CC(=C1SCC(c2ccc(Cl)cc2Cl)S1)n1ccnc1	0.841772	2	4	1	1	1	1	1	1	2.23	2	0	92.21	352.961
248	Miconazole	22916-47-8	active	7.73866	Clc1ccc(COC(Cn2ccnc2)c2ccc(Cl)cc2Cl)c(Cl)c1	0.75	9	4	1	1	1	1	1	1	2.67	2	0	27.05	413.986
248	Oxiconazole nitrate	64211-46-7	active	2.66032	Clc1ccc(CON=C(Cn2ccnc2)c2ccc(Cl)cc2Cl)c(Cl)c1	0.763006	6	4	1	1	1	1	1	1	2.56	1	0	39.41	426.981
248	Sertaconazole nitrate	99592-39-9	active	5.07379	Clc1ccc(C(Cn2ccnc2)OCc2csc3c(Cl)cccc23)c(Cl)c1	0.772487	5	4	1	1	1	1	1	1	2.89	2	0	55.29	435.997
248	Sulconazole nitrate	61318-91-0	active	3.08081	Clc1ccc(CSC(Cn2ccnc2)c2ccc(Cl)cc2Cl)cc1	0.94	1	4	1	1	1	1	1	1	2.78	1	0	43.12	396.002
248	Tioconazole	65899-73-2	active	5.5157	Clc1ccc(C(Cn2ccnc2)OCc2ccsc2Cl)c(Cl)c1	0.775956	4	4	1	1	1	1	1	1	2.45	2	0	55.29	385.981
251	Butoconazole nitrate	64872-77-1	active	13.7615	Clc1ccc(CCC(Cn2ccnc2)Sc2c(Cl)cccc2Cl)cc1	0.754286	9	4	1	1	1	1	1	1	2.89	1	0	43.12	410.018
251	Imazalil, Imazalil sulfate	35554-44-0, 58594-72-2	active	0.683702	C=CCOC(Cn1ccnc1)c1ccc(Cl)cc1Cl	0.975	3	4	1	1	1	1	1	1	2.45	2	0	27.05	296.048
251	Isoconazole	27523-40-6	active	10.1235	Clc1ccc(C(Cn2ccnc2)OCc2c(Cl)cccc2Cl)c(Cl)c1	0.993789	1	4	1	1	1	1	1	1	2.67	2	0	27.05	413.986
251	Luliconazole	187164-19-8	active	1.2981	N#CC(=C1SCC(c2ccc(Cl)cc2Cl)S1)n1ccnc1	0.717514	15	4	1	1	1	1	1	1	2.23	2	0	92.21	352.961
251	Miconazole	22916-47-8	active	7.73866	Clc1ccc(COC(Cn2ccnc2)c2ccc(Cl)cc2Cl)c(Cl)c1	0.993789	2	4	1	1	1	1	1	1	2.67	2	0	27.05	413.986
251	Oxiconazole nitrate	64211-46-7	active	2.66032	Clc1ccc(CON=C(Cn2ccnc2)c2ccc(Cl)cc2Cl)c(Cl)c1	0.892857	4	4	1	1	1	1	1	1	2.56	1	0	39.41	426.981
251	Prochloraz	67747-09-5	active	1.38364	CCCN(CCOc1c(Cl)cc(Cl)cc1Cl)C(=O)n1ccnc1	0.743316	12	4	1	1	1	1	1	1	2.23	3	0	47.36	375.031
251	Sertaconazole nitrate	99592-39-9	active	5.07379	Clc1ccc(C(Cn2ccnc2)OCc2csc3c(Cl)cccc23)c(Cl)c1	0.851064	6	4	1	1	1	1	1	1	2.89	2	0	55.29	435.997
251	Sulconazole nitrate	61318-91-0	active	3.08081	Clc1ccc(CSC(Cn2ccnc2)c2ccc(Cl)cc2Cl)cc1	0.798817	7	4	1	1	1	1	1	1	2.78	1	0	43.12	396.002
251	Tioconazole	65899-73-2	active	5.5157	Clc1ccc(C(Cn2ccnc2)OCc2ccsc2Cl)c(Cl)c1	0.877778	5	4	1	1	1	1	1	1	2.45	2	0	55.29	385.981
251	Etaconazole	60207-93-4	active	26.278	CCC1COC(Cn2cncn2)(c2ccc(Cl)cc2Cl)O1	0.745763	10	4	1	1	1	0	1	0.8	2.23	4	0	49.17	327.054
251	Propiconazole	60207-90-1	active	31.1995	CCCC1COC(Cn2cncn2)(c2ccc(Cl)cc2Cl)O1	0.741573	13	4	1	1	1	0	1	0.8	2.34	4	0	49.17	341.07
253	Butoconazole nitrate	64872-77-1	active	13.7615	Clc1ccc(CCC(Cn2ccnc2)Sc2c(Cl)cccc2Cl)cc1	0.731429	15	4	1	1	1	1	1	1	2.89	1	0	43.12	410.018
253	Econazole nitrate	24169-02-6	active	0.679556	Clc1ccc(COC(Cn2ccnc2)c2ccc(Cl)cc2Cl)cc1	0.975	1	4	1	1	1	1	1	1	2.78	2	0	27.05	380.025
253	Isoconazole	27523-40-6	active	10.1235	Clc1ccc(C(Cn2ccnc2)OCc2c(Cl)cccc2Cl)c(Cl)c1	0.968944	2	4	1	1	1	1	1	1	2.67	2	0	27.05	413.986
253	Luliconazole	187164-19-8	active	1.2981	N#CC(=C1SCC(c2ccc(Cl)cc2Cl)S1)n1ccnc1	0.734104	14	4	1	1	1	1	1	1	2.23	2	0	92.21	352.961
253	Miconazole	22916-47-8	active	7.73866	Clc1ccc(COC(Cn2ccnc2)c2ccc(Cl)cc2Cl)c(Cl)c1	0.968944	3	4	1	1	1	1	1	1	2.67	2	0	27.05	413.986
253	Oxiconazole nitrate	64211-46-7	active	2.66032	Clc1ccc(CON=C(Cn2ccnc2)c2ccc(Cl)cc2Cl)c(Cl)c1	0.869048	5	4	1	1	1	1	1	1	2.56	1	0	39.41	426.981
253	Prochloraz	67747-09-5	active	1.38364	CCCN(CCOc1c(Cl)cc(Cl)cc1Cl)C(=O)n1ccnc1	0.759563	10	4	1	1	1	1	1	1	2.23	3	0	47.36	375.031
253	Sertaconazole nitrate	99592-39-9	active	5.07379	Clc1ccc(C(Cn2ccnc2)OCc2csc3c(Cl)cccc23)c(Cl)c1	0.829787	6	4	1	1	1	1	1	1	2.89	2	0	55.29	435.997
253	Sulconazole nitrate	61318-91-0	active	3.08081	Clc1ccc(CSC(Cn2ccnc2)c2ccc(Cl)cc2Cl)cc1	0.775148	7	4	1	1	1	1	1	1	2.78	1	0	43.12	396.002
253	Tioconazole	65899-73-2	active	5.5157	Clc1ccc(C(Cn2ccnc2)OCc2ccsc2Cl)c(Cl)c1	0.876404	4	4	1	1	1	1	1	1	2.45	2	0	55.29	385.981
253	Etaconazole	60207-93-4	active	26.278	CCC1COC(Cn2cncn2)(c2ccc(Cl)cc2Cl)O1	0.763006	8	4	1	1	1	0	1	0.8	2.23	4	0	49.17	327.054
253	Propiconazole	60207-90-1	active	31.1995	CCCC1COC(Cn2cncn2)(c2ccc(Cl)cc2Cl)O1	0.758621	11	4	1	1	1	0	1	0.8	2.34	4	0	49.17	341.07
255	Butoconazole nitrate	64872-77-1	active	13.7615	Clc1ccc(CCC(Cn2ccnc2)Sc2c(Cl)cccc2Cl)cc1	0.75	9	4	1	1	1	1	1	1	2.89	1	0	43.12	410.018
255	Econazole nitrate	24169-02-6	active	0.679556	Clc1ccc(COC(Cn2ccnc2)c2ccc(Cl)cc2Cl)cc1	0.993789	2	4	1	1	1	1	1	1	2.78	2	0	27.05	380.025
255	Imazalil, Imazalil sulfate	35554-44-0, 58594-72-2	active	0.683702	C=CCOC(Cn1ccnc1)c1ccc(Cl)cc1Cl	0.968944	3	4	1	1	1	1	1	1	2.45	2	0	27.05	296.048
255	Luliconazole	187164-19-8	active	1.2981	N#CC(=C1SCC(c2ccc(Cl)cc2Cl)S1)n1ccnc1	0.713483	15	4	1	1	1	1	1	1	2.23	2	0	92.21	352.961
255	Miconazole	22916-47-8	active	7.73866	Clc1ccc(COC(Cn2ccnc2)c2ccc(Cl)cc2Cl)c(Cl)c1	1	1	4	1	1	1	1	1	1	2.67	2	0	27.05	413.986
255	Oxiconazole nitrate	64211-46-7	active	2.66032	Clc1ccc(CON=C(Cn2ccnc2)c2ccc(Cl)cc2Cl)c(Cl)c1	0.89881	4	4	1	1	1	1	1	1	2.56	1	0	39.41	426.981
255	Prochloraz	67747-09-5	active	1.38364	CCCN(CCOc1c(Cl)cc(Cl)cc1Cl)C(=O)n1ccnc1	0.739362	12	4	1	1	1	1	1	1	2.23	3	0	47.36	375.031
255	Sertaconazole nitrate	99592-39-9	active	5.07379	Clc1ccc(C(Cn2ccnc2)OCc2csc3c(Cl)cccc23)c(Cl)c1	0.846561	6	4	1	1	1	1	1	1	2.89	2	0	55.29	435.997
255	Sulconazole nitrate	61318-91-0	active	3.08081	Clc1ccc(CSC(Cn2ccnc2)c2ccc(Cl)cc2Cl)cc1	0.794118	7	4	1	1	1	1	1	1	2.78	1	0	43.12	396.002
255	Tioconazole	65899-73-2	active	5.5157	Clc1ccc(C(Cn2ccnc2)OCc2ccsc2Cl)c(Cl)c1	0.872928	5	4	1	1	1	1	1	1	2.45	2	0	55.29	385.981
255	Etaconazole	60207-93-4	active	26.278	CCC1COC(Cn2cncn2)(c2ccc(Cl)cc2Cl)O1	0.741573	10	4	1	1	1	0	1	0.8	2.23	4	0	49.17	327.054
255	Propiconazole	60207-90-1	active	31.1995	CCCC1COC(Cn2cncn2)(c2ccc(Cl)cc2Cl)O1	0.73743	13	4	1	1	1	0	1	0.8	2.34	4	0	49.17	341.07
256	Luliconazole	187164-19-8	active	1.2981	N#CC(=C1SCC(c2ccc(Cl)cc2Cl)S1)n1ccnc1	0.965278	1	3	1	1	1	1	1	1	2.23	2	0	92.21	352.961
258	Butoconazole nitrate	64872-77-1	active	13.7615	Clc1ccc(CCC(Cn2ccnc2)Sc2c(Cl)cccc2Cl)cc1	0.841772	3	4	1	1	1	1	1	1	2.89	1	0	43.12	410.018
258	Econazole nitrate	24169-02-6	active	0.679556	Clc1ccc(COC(Cn2ccnc2)c2ccc(Cl)cc2Cl)cc1	0.717514	8	4	1	1	1	1	1	1	2.78	2	0	27.05	380.025
258	Imazalil, Imazalil sulfate	35554-44-0, 58594-72-2	active	0.683702	C=CCOC(Cn1ccnc1)c1ccc(Cl)cc1Cl	0.734104	6	4	1	1	1	1	1	1	2.45	2	0	27.05	296.048
258	Isoconazole	27523-40-6	active	10.1235	Clc1ccc(C(Cn2ccnc2)OCc2c(Cl)cccc2Cl)c(Cl)c1	0.713483	9	4	1	1	1	1	1	1	2.67	2	0	27.05	413.986
258	Lanoconazole	101530-10-3	active	3.10171	N#CC(=C1SCC(c2ccccc2Cl)S1)n1ccnc1	0.965278	1	3	1	1	1	1	1	1	2.34	2	0	92.21	319
258	Miconazole	22916-47-8	active	7.73866	Clc1ccc(COC(Cn2ccnc2)c2ccc(Cl)cc2Cl)c(Cl)c1	0.713483	10	4	1	1	1	1	1	1	2.67	2	0	27.05	413.986
258	Oxiconazole nitrate	64211-46-7	active	2.66032	Clc1ccc(CON=C(Cn2ccnc2)c2ccc(Cl)cc2Cl)c(Cl)c1	0.735632	5	4	1	1	1	1	1	1	2.56	1	0	39.41	426.981
258	Sertaconazole nitrate	99592-39-9	active	5.07379	Clc1ccc(C(Cn2ccnc2)OCc2csc3c(Cl)cccc23)c(Cl)c1	0.702564	11	4	1	1	1	1	1	1	2.89	2	0	55.29	435.997
258	Sulconazole nitrate	61318-91-0	active	3.08081	Clc1ccc(CSC(Cn2ccnc2)c2ccc(Cl)cc2Cl)cc1	0.882353	2	4	1	1	1	1	1	1	2.78	1	0	43.12	396.002
258	Tioconazole	65899-73-2	active	5.5157	Clc1ccc(C(Cn2ccnc2)OCc2ccsc2Cl)c(Cl)c1	0.740541	4	4	1	1	1	1	1	1	2.45	2	0	55.29	385.981
261	Butoconazole nitrate	64872-77-1	active	13.7615	Clc1ccc(CCC(Cn2ccnc2)Sc2c(Cl)cccc2Cl)cc1	0.75	9	4	1	1	1	1	1	1	2.89	1	0	43.12	410.018
261	Econazole nitrate	24169-02-6	active	0.679556	Clc1ccc(COC(Cn2ccnc2)c2ccc(Cl)cc2Cl)cc1	0.993789	2	4	1	1	1	1	1	1	2.78	2	0	27.05	380.025
261	Imazalil, Imazalil sulfate	35554-44-0, 58594-72-2	active	0.683702	C=CCOC(Cn1ccnc1)c1ccc(Cl)cc1Cl	0.968944	3	4	1	1	1	1	1	1	2.45	2	0	27.05	296.048
261	Isoconazole	27523-40-6	active	10.1235	Clc1ccc(C(Cn2ccnc2)OCc2c(Cl)cccc2Cl)c(Cl)c1	1	1	4	1	1	1	1	1	1	2.67	2	0	27.05	413.986
261	Luliconazole	187164-19-8	active	1.2981	N#CC(=C1SCC(c2ccc(Cl)cc2Cl)S1)n1ccnc1	0.713483	15	4	1	1	1	1	1	1	2.23	2	0	92.21	352.961
261	Oxiconazole nitrate	64211-46-7	active	2.66032	Clc1ccc(CON=C(Cn2ccnc2)c2ccc(Cl)cc2Cl)c(Cl)c1	0.89881	4	4	1	1	1	1	1	1	2.56	1	0	39.41	426.981
261	Prochloraz	67747-09-5	active	1.38364	CCCN(CCOc1c(Cl)cc(Cl)cc1Cl)C(=O)n1ccnc1	0.739362	12	4	1	1	1	1	1	1	2.23	3	0	47.36	375.031
261	Sertaconazole nitrate	99592-39-9	active	5.07379	Clc1ccc(C(Cn2ccnc2)OCc2csc3c(Cl)cccc23)c(Cl)c1	0.846561	6	4	1	1	1	1	1	1	2.89	2	0	55.29	435.997
261	Sulconazole nitrate	61318-91-0	active	3.08081	Clc1ccc(CSC(Cn2ccnc2)c2ccc(Cl)cc2Cl)cc1	0.794118	7	4	1	1	1	1	1	1	2.78	1	0	43.12	396.002
261	Tioconazole	65899-73-2	active	5.5157	Clc1ccc(C(Cn2ccnc2)OCc2ccsc2Cl)c(Cl)c1	0.872928	5	4	1	1	1	1	1	1	2.45	2	0	55.29	385.981
261	Etaconazole	60207-93-4	active	26.278	CCC1COC(Cn2cncn2)(c2ccc(Cl)cc2Cl)O1	0.741573	10	4	1	1	1	0	1	0.8	2.23	4	0	49.17	327.054
261	Propiconazole	60207-90-1	active	31.1995	CCCC1COC(Cn2cncn2)(c2ccc(Cl)cc2Cl)O1	0.73743	13	4	1	1	1	0	1	0.8	2.34	4	0	49.17	341.07
262	Butoconazole nitrate	64872-77-1	active	13.7615	Clc1ccc(CCC(Cn2ccnc2)Sc2c(Cl)cccc2Cl)cc1	0.763006	8	4	1	1	1	1	1	1	2.89	1	0	43.12	410.018
262	Econazole nitrate	24169-02-6	active	0.679556	Clc1ccc(COC(Cn2ccnc2)c2ccc(Cl)cc2Cl)cc1	0.892857	3	4	1	1	1	1	1	1	2.78	2	0	27.05	380.025
262	Imazalil, Imazalil sulfate	35554-44-0, 58594-72-2	active	0.683702	C=CCOC(Cn1ccnc1)c1ccc(Cl)cc1Cl	0.869048	4	4	1	1	1	1	1	1	2.45	2	0	27.05	296.048
262	Isoconazole	27523-40-6	active	10.1235	Clc1ccc(C(Cn2ccnc2)OCc2c(Cl)cccc2Cl)c(Cl)c1	0.89881	1	4	1	1	1	1	1	1	2.67	2	0	27.05	413.986
262	Luliconazole	187164-19-8	active	1.2981	N#CC(=C1SCC(c2ccc(Cl)cc2Cl)S1)n1ccnc1	0.735632	9	4	1	1	1	1	1	1	2.23	2	0	92.21	352.961
262	Miconazole	22916-47-8	active	7.73866	Clc1ccc(COC(Cn2ccnc2)c2ccc(Cl)cc2Cl)c(Cl)c1	0.89881	2	4	1	1	1	1	1	1	2.67	2	0	27.05	413.986
262	Sertaconazole nitrate	99592-39-9	active	5.07379	Clc1ccc(C(Cn2ccnc2)OCc2csc3c(Cl)cccc23)c(Cl)c1	0.765306	7	4	1	1	1	1	1	1	2.89	2	0	55.29	435.997
262	Sulconazole nitrate	61318-91-0	active	3.08081	Clc1ccc(CSC(Cn2ccnc2)c2ccc(Cl)cc2Cl)cc1	0.808383	5	4	1	1	1	1	1	1	2.78	1	0	43.12	396.002
262	Tioconazole	65899-73-2	active	5.5157	Clc1ccc(C(Cn2ccnc2)OCc2ccsc2Cl)c(Cl)c1	0.787234	6	4	1	1	1	1	1	1	2.45	2	0	55.29	385.981
263	Econazole nitrate	24169-02-6	active	0.679556	Clc1ccc(COC(Cn2ccnc2)c2ccc(Cl)cc2Cl)cc1	0.743316	4	4	1	1	1	1	1	1	2.78	2	0	27.05	380.025
263	Imazalil, Imazalil sulfate	35554-44-0, 58594-72-2	active	0.683702	C=CCOC(Cn1ccnc1)c1ccc(Cl)cc1Cl	0.759563	3	4	1	1	1	1	1	1	2.45	2	0	27.05	296.048
263	Isoconazole	27523-40-6	active	10.1235	Clc1ccc(C(Cn2ccnc2)OCc2c(Cl)cccc2Cl)c(Cl)c1	0.739362	5	4	1	1	1	1	1	1	2.67	2	0	27.05	413.986
263	Miconazole	22916-47-8	active	7.73866	Clc1ccc(COC(Cn2ccnc2)c2ccc(Cl)cc2Cl)c(Cl)c1	0.739362	6	4	1	1	1	1	1	1	2.67	2	0	27.05	413.986
264	Butoconazole nitrate	64872-77-1	active	13.7615	Clc1ccc(CCC(Cn2ccnc2)Sc2c(Cl)cccc2Cl)cc1	0.772487	6	4	1	1	1	1	1	1	2.89	1	0	43.12	410.018
264	Econazole nitrate	24169-02-6	active	0.679556	Clc1ccc(COC(Cn2ccnc2)c2ccc(Cl)cc2Cl)cc1	0.851064	2	4	1	1	1	1	1	1	2.78	2	0	27.05	380.025
264	Imazalil, Imazalil sulfate	35554-44-0, 58594-72-2	active	0.683702	C=CCOC(Cn1ccnc1)c1ccc(Cl)cc1Cl	0.829787	5	4	1	1	1	1	1	1	2.45	2	0	27.05	296.048
264	Isoconazole	27523-40-6	active	10.1235	Clc1ccc(C(Cn2ccnc2)OCc2c(Cl)cccc2Cl)c(Cl)c1	0.846561	3	4	1	1	1	1	1	1	2.67	2	0	27.05	413.986
264	Luliconazole	187164-19-8	active	1.2981	N#CC(=C1SCC(c2ccc(Cl)cc2Cl)S1)n1ccnc1	0.702564	9	4	1	1	1	1	1	1	2.23	2	0	92.21	352.961
264	Miconazole	22916-47-8	active	7.73866	Clc1ccc(COC(Cn2ccnc2)c2ccc(Cl)cc2Cl)c(Cl)c1	0.846561	4	4	1	1	1	1	1	1	2.67	2	0	27.05	413.986
264	Oxiconazole nitrate	64211-46-7	active	2.66032	Clc1ccc(CON=C(Cn2ccnc2)c2ccc(Cl)cc2Cl)c(Cl)c1	0.765306	8	4	1	1	1	1	1	1	2.56	1	0	39.41	426.981
264	Sulconazole nitrate	61318-91-0	active	3.08081	Clc1ccc(CSC(Cn2ccnc2)c2ccc(Cl)cc2Cl)cc1	0.765957	7	4	1	1	1	1	1	1	2.78	1	0	43.12	396.002
264	Tioconazole	65899-73-2	active	5.5157	Clc1ccc(C(Cn2ccnc2)OCc2ccsc2Cl)c(Cl)c1	0.926316	1	4	1	1	1	1	1	1	2.45	2	0	55.29	385.981
265	Butoconazole nitrate	64872-77-1	active	13.7615	Clc1ccc(CCC(Cn2ccnc2)Sc2c(Cl)cccc2Cl)cc1	0.94	1	4	1	1	1	1	1	1	2.89	1	0	43.12	410.018
265	Econazole nitrate	24169-02-6	active	0.679556	Clc1ccc(COC(Cn2ccnc2)c2ccc(Cl)cc2Cl)cc1	0.798817	5	4	1	1	1	1	1	1	2.78	2	0	27.05	380.025
265	Imazalil, Imazalil sulfate	35554-44-0, 58594-72-2	active	0.683702	C=CCOC(Cn1ccnc1)c1ccc(Cl)cc1Cl	0.775148	9	4	1	1	1	1	1	1	2.45	2	0	27.05	296.048
265	Isoconazole	27523-40-6	active	10.1235	Clc1ccc(C(Cn2ccnc2)OCc2c(Cl)cccc2Cl)c(Cl)c1	0.794118	6	4	1	1	1	1	1	1	2.67	2	0	27.05	413.986
265	Luliconazole	187164-19-8	active	1.2981	N#CC(=C1SCC(c2ccc(Cl)cc2Cl)S1)n1ccnc1	0.882353	2	4	1	1	1	1	1	1	2.23	2	0	92.21	352.961
265	Miconazole	22916-47-8	active	7.73866	Clc1ccc(COC(Cn2ccnc2)c2ccc(Cl)cc2Cl)c(Cl)c1	0.794118	7	4	1	1	1	1	1	1	2.67	2	0	27.05	413.986
265	Oxiconazole nitrate	64211-46-7	active	2.66032	Clc1ccc(CON=C(Cn2ccnc2)c2ccc(Cl)cc2Cl)c(Cl)c1	0.808383	4	4	1	1	1	1	1	1	2.56	1	0	39.41	426.981
265	Sertaconazole nitrate	99592-39-9	active	5.07379	Clc1ccc(C(Cn2ccnc2)OCc2csc3c(Cl)cccc23)c(Cl)c1	0.765957	10	4	1	1	1	1	1	1	2.89	2	0	55.29	435.997
265	Tioconazole	65899-73-2	active	5.5157	Clc1ccc(C(Cn2ccnc2)OCc2ccsc2Cl)c(Cl)c1	0.788889	8	4	1	1	1	1	1	1	2.45	2	0	55.29	385.981
266	Benperidol	2062-84-2	inactive		O=C(CCCN1CCC(n2c(=O)[nH]c3ccccc32)CC1)c1ccc(F)cc1	0.95	1	21	0	0	0	1	0	1	3.22	2	1	58.1	381.185
266	Domperidone	57808-66-9	inactive		O=c1[nH]c2ccccc2n1CCCN1CCC(n2c(=O)[nH]c3cc(Cl)ccc32)CC1	0.723618	12	21	0	0	0	1	0	1	3	1	2	78.82	425.162
266	Pimozide	2062-78-4	inactive		O=c1[nH]c2ccccc2n1C1CCN(CCCC(c2ccc(F)cc2)c2ccc(F)cc2)CC1	0.833333	3	21	0	0	0	1	0	1	3.88	1	1	41.03	461.228
267	Butoconazole nitrate	64872-77-1	active	13.7615	Clc1ccc(CCC(Cn2ccnc2)Sc2c(Cl)cccc2Cl)cc1	0.775956	8	4	1	1	1	1	1	1	2.89	1	0	43.12	410.018
267	Econazole nitrate	24169-02-6	active	0.679556	Clc1ccc(COC(Cn2ccnc2)c2ccc(Cl)cc2Cl)cc1	0.877778	2	4	1	1	1	1	1	1	2.78	2	0	27.05	380.025
267	Imazalil, Imazalil sulfate	35554-44-0, 58594-72-2	active	0.683702	C=CCOC(Cn1ccnc1)c1ccc(Cl)cc1Cl	0.876404	3	4	1	1	1	1	1	1	2.45	2	0	27.05	296.048
267	Isoconazole	27523-40-6	active	10.1235	Clc1ccc(C(Cn2ccnc2)OCc2c(Cl)cccc2Cl)c(Cl)c1	0.872928	4	4	1	1	1	1	1	1	2.67	2	0	27.05	413.986
267	Luliconazole	187164-19-8	active	1.2981	N#CC(=C1SCC(c2ccc(Cl)cc2Cl)S1)n1ccnc1	0.740541	9	4	1	1	1	1	1	1	2.23	2	0	92.21	352.961
267	Miconazole	22916-47-8	active	7.73866	Clc1ccc(COC(Cn2ccnc2)c2ccc(Cl)cc2Cl)c(Cl)c1	0.872928	5	4	1	1	1	1	1	1	2.67	2	0	27.05	413.986
267	Oxiconazole nitrate	64211-46-7	active	2.66032	Clc1ccc(CON=C(Cn2ccnc2)c2ccc(Cl)cc2Cl)c(Cl)c1	0.787234	7	4	1	1	1	1	1	1	2.56	1	0	39.41	426.981
267	Sertaconazole nitrate	99592-39-9	active	5.07379	Clc1ccc(C(Cn2ccnc2)OCc2csc3c(Cl)cccc23)c(Cl)c1	0.926316	1	4	1	1	1	1	1	1	2.89	2	0	55.29	435.997
267	Sulconazole nitrate	61318-91-0	active	3.08081	Clc1ccc(CSC(Cn2ccnc2)c2ccc(Cl)cc2Cl)cc1	0.788889	6	4	1	1	1	1	1	1	2.78	1	0	43.12	396.002
273	Econazole nitrate	24169-02-6	active	0.679556	Clc1ccc(COC(Cn2ccnc2)c2ccc(Cl)cc2Cl)cc1	0.745763	8	4	1	1	1	1	1	0.8	2.78	2	0	27.05	380.025
273	Imazalil, Imazalil sulfate	35554-44-0, 58594-72-2	active	0.683702	C=CCOC(Cn1ccnc1)c1ccc(Cl)cc1Cl	0.763006	5	4	1	1	1	1	1	0.8	2.45	2	0	27.05	296.048
273	Isoconazole	27523-40-6	active	10.1235	Clc1ccc(C(Cn2ccnc2)OCc2c(Cl)cccc2Cl)c(Cl)c1	0.741573	9	4	1	1	1	1	1	0.8	2.67	2	0	27.05	413.986
273	Miconazole	22916-47-8	active	7.73866	Clc1ccc(COC(Cn2ccnc2)c2ccc(Cl)cc2Cl)c(Cl)c1	0.741573	10	4	1	1	1	1	1	0.8	2.67	2	0	27.05	413.986
273	Penconazole	66246-88-6	active	14.2208	CCCC(Cn1cncn1)c1ccc(Cl)cc1Cl	0.756579	6	4	1	1	1	1	1	0.8	2.34	2	0	30.71	283.064
273	Propiconazole	60207-90-1	active	31.1995	CCCC1COC(Cn2cncn2)(c2ccc(Cl)cc2Cl)O1	0.993333	1	4	1	1	1	0	1	1	2.34	4	0	49.17	341.07
273	Tetraconazole	112281-77-3	active	7.36097	FC(F)C(F)(F)OCC(Cn1cncn1)c1ccc(Cl)cc1Cl	0.803797	3	4	1	1	1	0	1	1	1.79	3	0	39.94	371.022
274	Myclobutanil	88671-89-0	active	5.01537	CCCCC(C#N)(Cn1cncn1)c1ccc(Cl)cc1	0.959677	1	3	1	1	1	1	1	1	2.56	3	0	54.5	288.114
276	Tebuconazole	107534-96-3	active	33.413	CC(C)(C)C(O)(CCc1ccc(Cl)cc1)Cn1cncn1	0.940741	1	16	1	1	1	1	1	1	2.67	3	1	50.94	307.145
276	Triticonazole	131983-72-7	inactive		CC1(C)CCC(=Cc2ccc(Cl)cc2)C1(O)Cn1cncn1	0.928058	2	16	1	1	1	0	1	0.8	2.78	3	1	50.94	317.129
277	Apafant	105219-56-5	inactive		Cc1nnc2n1-c1sc(CCC(=O)N3CCOCC3)cc1C(c1ccccc1Cl)=NC2	0.841026	3	15	0	1	1	0	1	1	2.89	6	0	100.85	455.118
279	Fenbuconazole	114369-43-6	active	33.082	N#CC(CCc1ccc(Cl)cc1)(Cn1cncn1)c1ccccc1	0.959677	1	3	1	1	1	1	1	1	3	3	0	54.5	336.114
280	Etaconazole	60207-93-4	active	26.278	CCC1COC(Cn2cncn2)(c2ccc(Cl)cc2Cl)O1	0.756579	8	4	1	1	1	0	1	0.8	2.23	4	0	49.17	327.054
280	Propiconazole	60207-90-1	active	31.1995	CCCC1COC(Cn2cncn2)(c2ccc(Cl)cc2Cl)O1	0.751634	11	4	1	1	1	0	1	0.8	2.34	4	0	49.17	341.07
280	Tetraconazole	112281-77-3	active	7.36097	FC(F)C(F)(F)OCC(Cn1cncn1)c1ccc(Cl)cc1Cl	0.854015	2	4	1	1	1	0	1	0.8	1.79	3	0	39.94	371.022
281	Econazole nitrate	24169-02-6	active	0.679556	Clc1ccc(COC(Cn2ccnc2)c2ccc(Cl)cc2Cl)cc1	0.741573	9	4	1	1	1	1	1	0.8	2.78	2	0	27.05	380.025
281	Imazalil, Imazalil sulfate	35554-44-0, 58594-72-2	active	0.683702	C=CCOC(Cn1ccnc1)c1ccc(Cl)cc1Cl	0.758621	5	4	1	1	1	1	1	0.8	2.45	2	0	27.05	296.048
281	Isoconazole	27523-40-6	active	10.1235	Clc1ccc(C(Cn2ccnc2)OCc2c(Cl)cccc2Cl)c(Cl)c1	0.73743	11	4	1	1	1	1	1	0.8	2.67	2	0	27.05	413.986
281	Miconazole	22916-47-8	active	7.73866	Clc1ccc(COC(Cn2ccnc2)c2ccc(Cl)cc2Cl)c(Cl)c1	0.73743	12	4	1	1	1	1	1	0.8	2.67	2	0	27.05	413.986
281	Etaconazole	60207-93-4	active	26.278	CCC1COC(Cn2cncn2)(c2ccc(Cl)cc2Cl)O1	0.993333	1	4	1	1	1	0	1	1	2.23	4	0	49.17	327.054
281	Penconazole	66246-88-6	active	14.2208	CCCC(Cn1cncn1)c1ccc(Cl)cc1Cl	0.751634	7	4	1	1	1	1	1	0.8	2.34	2	0	30.71	283.064
281	Tetraconazole	112281-77-3	active	7.36097	FC(F)C(F)(F)OCC(Cn1cncn1)c1ccc(Cl)cc1Cl	0.798742	3	4	1	1	1	0	1	1	1.79	3	0	39.94	371.022
282	Ipconazole	125225-28-7	active	3.96725	CC(C)C1CCC(Cc2ccc(Cl)cc2)C1(O)Cn1cncn1	0.940741	1	16	1	1	1	1	1	1	2.89	3	1	50.94	333.161
282	Triticonazole	131983-72-7	inactive		CC1(C)CCC(=Cc2ccc(Cl)cc2)C1(O)Cn1cncn1	0.927007	2	16	1	1	1	0	1	0.8	2.78	3	1	50.94	317.129
283	Etaconazole	60207-93-4	active	26.278	CCC1COC(Cn2cncn2)(c2ccc(Cl)cc2Cl)O1	0.803797	3	4	1	1	1	0	1	1	2.23	4	0	49.17	327.054
283	Penconazole	66246-88-6	active	14.2208	CCCC(Cn1cncn1)c1ccc(Cl)cc1Cl	0.854015	1	4	1	1	1	1	1	0.8	2.34	2	0	30.71	283.064
283	Propiconazole	60207-90-1	active	31.1995	CCCC1COC(Cn2cncn2)(c2ccc(Cl)cc2Cl)O1	0.798742	4	4	1	1	1	0	1	1	2.34	4	0	49.17	341.07
284	Triadimenol	55219-65-3	active	25.708	CC(C)(C)C(O)C(Oc1ccc(Cl)cc1)n1cncn1	0.880503	1	16	1	1	1	0	0	1	2.34	3	1	60.17	295.109
285	Triadimefon	43121-43-3	active	54.4273	CC(C)(C)C(=O)C(Oc1ccc(Cl)cc1)n1cncn1	0.880503	1	16	1	1	1	0	0	1	2.34	3	0	57.01	293.093
286	2-Amino-4-phenylthiazole hydrobromide hydrate	52253-69-7	active	6.33284	Nc1nc(-c2ccccc2)cs1	0.879433	1	5	1	0	0	0	0	1	2.12	2	1	67.15	176.041
287	2-Amino-4-(p-nitrophenyl)thiazole	2104-09-8	active	9.78715	Nc1nc(-c2ccc([N+](=O)[O-])cc2)cs1	0.879433	2	5	1	0	0	0	0	1	1.79	2	1	110.29	221.026
288	2-Amino-6-methoxybenzothiazole	1747-60-0	active	6.60073	COc1ccc2nc(N)sc2c1	0.703297	13	1	1	0	0	0	0	1	1.9	2	1	76.38	180.036
288	2-Aminobenzothiazole	136-95-8	active	31.1995	Nc1nc2ccccc2s1	0.844595	2	1	1	0	0	0	0	1	1.9	2	1	67.15	150.025
288	2-Amino-4-chlorobenzothiazole	19952-47-7	inactive		Nc1nc2c(Cl)cccc2s1	0.753086	8	1	1	0	0	0	0	1	1.79	2	1	67.15	183.986
288	2-Amino-4-methylbenzothiazole	1477-42-5	inactive		Cc1cccc2sc(N)nc12	0.893333	1	1	1	0	0	0	0	1	2.01	2	1	67.15	164.041
289	Methabenzthiazuron	18691-97-9	active	2.08733	CNC(=O)N(C)c1nc2ccccc2s1	0.730337	7	1	1	0	1	0	0	1	2.01	4	1	73.47	221.062
289	Riluzole	1744-22-5	active	9.43918	Nc1nc2ccc(OC(F)(F)F)cc2s1	0.935673	3	1	1	0	1	0	0	1	1.57	2	1	76.38	234.007
289	Tioxidazole	61570-90-9	active	0.87418	CCCOc1ccc2nc(NC(=O)OC)sc2c1	0.943503	2	1	1	0	1	0	0	1	2.12	4	1	88.69	266.073
290	2-Amino-5,6-dimethylbenzothiazole	29927-08-0	active	1.23089	Cc1cc2nc(N)sc2cc1C	0.703297	10	1	1	0	0	0	0	1	2.12	2	1	67.15	178.056
290	2-Aminobenzothiazole	136-95-8	active	31.1995	Nc1nc2ccccc2s1	0.773006	6	1	1	0	0	0	0	1	1.9	2	1	67.15	150.025
290	2-Amino-4-methoxybenzothiazole	5464-79-9	inactive		COc1cccc2sc(N)nc12	0.918129	4	1	1	0	0	0	0	1	1.9	2	1	76.38	180.036
290	2-Amino-4-methylbenzothiazole	1477-42-5	inactive		Cc1cccc2sc(N)nc12	0.724138	8	1	1	0	0	0	0	1	2.01	2	1	67.15	164.041
291	2-Amino-5,6-dimethylbenzothiazole	29927-08-0	active	1.23089	Cc1cc2nc(N)sc2cc1C	0.844595	8	1	1	0	0	0	0	1	2.12	2	1	67.15	178.056
291	2-Amino-6-methoxybenzothiazole	1747-60-0	active	6.60073	COc1ccc2nc(N)sc2c1	0.773006	12	1	1	0	0	0	0	1	1.9	2	1	76.38	180.036
291	2-Amino-4-chlorobenzothiazole	19952-47-7	inactive		Nc1nc2c(Cl)cccc2s1	0.878571	3	1	1	0	0	0	0	1	1.79	2	1	67.15	183.986
291	2-Amino-4-methoxybenzothiazole	5464-79-9	inactive		COc1cccc2sc(N)nc12	0.732143	17	1	1	0	0	0	0	1	1.9	2	1	76.38	180.036
291	2-Amino-4-methylbenzothiazole	1477-42-5	inactive		Cc1cccc2sc(N)nc12	0.878571	4	1	1	0	0	0	0	1	2.01	2	1	67.15	164.041
298	2-Amino-6-ethoxybenzothiazole	94-45-1	active	1.70889	CCOc1ccc2nc(N)sc2c1	0.730337	15	1	1	0	1	0	0	1	2.01	2	1	76.38	194.051
298	Riluzole	1744-22-5	active	9.43918	Nc1nc2ccc(OC(F)(F)F)cc2s1	0.723164	19	1	1	0	1	0	0	1	1.57	2	1	76.38	234.007
298	Tioxidazole	61570-90-9	active	0.87418	CCCOc1ccc2nc(NC(=O)OC)sc2c1	0.747253	12	1	1	0	1	0	0	1	2.12	4	1	88.69	266.073
301	2-Amino-6-ethoxybenzothiazole	94-45-1	active	1.70889	CCOc1ccc2nc(N)sc2c1	0.935673	2	1	1	0	1	0	0	1	2.01	2	1	76.38	194.051
301	Methabenzthiazuron	18691-97-9	active	2.08733	CNC(=O)N(C)c1nc2ccccc2s1	0.723164	7	1	1	0	1	0	0	1	2.01	4	1	73.47	221.062
301	Tioxidazole	61570-90-9	active	0.87418	CCCOc1ccc2nc(NC(=O)OC)sc2c1	0.883978	3	1	1	0	1	0	0	1	2.12	4	1	88.69	266.073
303	2-Amino-6-ethoxybenzothiazole	94-45-1	active	1.70889	CCOc1ccc2nc(N)sc2c1	0.943503	1	1	1	0	1	0	0	1	2.01	2	1	76.38	194.051
303	Methabenzthiazuron	18691-97-9	active	2.08733	CNC(=O)N(C)c1nc2ccccc2s1	0.747253	7	1	1	0	1	0	0	1	2.01	4	1	73.47	221.062
303	Riluzole	1744-22-5	active	9.43918	Nc1nc2ccc(OC(F)(F)F)cc2s1	0.883978	4	1	1	0	1	0	0	1	1.57	2	1	76.38	234.007
323	Etizolam	40054-69-1	active	23.7101	CCc1cc2c(s1)-n1c(C)nnc1CN=C2c1ccccc1Cl	0.947059	1	15	1	1	1	0	0	1	2.67	3	0	71.31	342.071
324	Brotizolam	57801-81-7	active	11.8832	Cc1nnc2n1-c1sc(Br)cc1C(c1ccccc1Cl)=NC2	0.947059	2	15	1	1	1	0	0	1	2.34	3	0	71.31	391.95

## Sheet: Predictions
Table 4. Predictions for each TC using the IntS approach
Target ID			Names	CAS_NOs	Assay outcome	AC50	Flag	VEGA SMILES (RDKit Mol)	Moleculas not converted	PREDICTION	TYPE OF PREDICTION	No. of active chemicals in the category	No. of inactive chemicals in the category
3			2-Amino-4-chlorobenzothiazole	19952-47-7	inactive		Monazole	Nc1nc2c(Cl)cccc2s1		active	FALSE POSITIVE	2	1
4			2-Amino-4-methoxybenzothiazole	5464-79-9	inactive		Monazole	COc1cccc2sc(N)nc12		active	FALSE POSITIVE	2	1
5			2-Amino-4-methylbenzothiazole	1477-42-5	inactive		Monazole	Cc1cccc2sc(N)nc12		active	FALSE POSITIVE	3	2
24			Clomethiazole	533-45-9	inactive		Monazole	Cc1ncsc1CCCl		inactive	TRUE NEGATIVE	0	1
42			Paliperidone	144598-75-4	inactive		Monazole	Cc1nc2n(c(=O)c1CCN1CCC(c3noc4cc(F)ccc34)CC1)CCCC2O		inactive	TRUE NEGATIVE	0	1
46			Risperidone	106266-06-2	inactive		Monazole	Cc1nc2n(c(=O)c1CCN1CCC(c3noc4cc(F)ccc34)CC1)CCCC2		inactive	TRUE NEGATIVE	0	1
47			Ritanserin	87051-43-2	inactive		Monazole	Cc1nc2sccn2c(=O)c1CCN1CCC(=C(c2ccc(F)cc2)c2ccc(F)cc2)CC1		inactive	TRUE NEGATIVE	0	1
56			Thiamine thiozole	137-00-8	inactive		Monazole	Cc1ncsc1CCO		inactive	TRUE NEGATIVE	0	1
82			Alosetron hydrochloride	122852-69-1	inactive		Diazole	Cc1nc[nH]c1CN1CCc2c(c3ccccc3n2C)C1=O		inactive	TRUE NEGATIVE	0	2
83			Alpidem	82626-01-5	inactive		Diazole	CCCN(CCC)C(=O)Cc1c(-c2ccc(Cl)cc2)nc2ccc(Cl)cn12		inactive	TRUE NEGATIVE	0	1
89			Benperidol	2062-84-2	inactive		Diazole	O=C(CCCN1CCC(n2c(=O)[nH]c3ccccc32)CC1)c1ccc(F)cc1		inactive	TRUE NEGATIVE	1	3
101			Clemizole hydrochloride	1163-36-6	inactive		Diazole	Clc1ccc(Cn2c(CN3CCCC3)nc3ccccc32)cc1		inactive	TRUE NEGATIVE	0	1
105			Deracoxib	169590-41-4	inactive		Diazole	COc1ccc(-c2cc(C(F)F)nn2-c2ccc(S(N)(=O)=O)cc2)cc1F		inactive	TRUE NEGATIVE	0	2
108			Domperidone	57808-66-9	inactive		Diazole	O=c1[nH]c2ccccc2n1CCCN1CCC(n2c(=O)[nH]c3cc(Cl)ccc32)CC1		inactive	TRUE NEGATIVE	1	3
122			Etomidate	33125-97-2	inactive		Diazole	CCOC(=O)c1cncn1C(C)c1ccccc1		inactive	TRUE NEGATIVE	0	1
125			FR140423	151506-44-4	inactive		Diazole	COc1ccc(-n2nc(C(F)F)cc2-c2ccc(S(C)=O)cc2)cc1		inactive	TRUE NEGATIVE	0	2
126			Fabesetron	129300-27-2	inactive		Diazole	Cc1[nH]cnc1CC1CCc2c(C)c3ccccc3n2C1=O		inactive	TRUE NEGATIVE	0	2
132			Flumazenil	78755-81-4	inactive		Diazole	CCOC(=O)c1ncn2c1CN(C)C(=O)c1cc(F)ccc1-2		inactive	TRUE NEGATIVE	0	2
138			Granisetron hydrochloride	107007-99-8	inactive		Diazole	CN1C2CCCC1CC(NC(=O)c1nn(C)c3ccccc13)C2		inactive	TRUE NEGATIVE	0	1
145			Iomazenil	127985-21-1	inactive		Diazole	CCOC(=O)c1ncn2c1CN(C)C(=O)c1c(I)cccc1-2		inactive	TRUE NEGATIVE	0	2
159			Metomidate hydrochloride	35944-74-2	inactive		Diazole	COC(=O)c1cncn1C(C)c1ccccc1		inactive	TRUE NEGATIVE	0	1
162			Mizolastine	108612-45-9	inactive		Diazole	CN(c1nccc(=O)[nH]1)C1CCN(c2nc3ccccc3n2Cc2ccc(F)cc2)CC1		inactive	TRUE NEGATIVE	0	1
167			Nizofenone	54533-86-7	inactive		Diazole	CCN(CC)Cc1nccn1-c1ccc([N+](=O)[O-])cc1C(=O)c1ccccc1Cl		inactive	TRUE NEGATIVE	0	1
169			Ondansetron, Ondansetron hydrochloride dihydrate	99614-02-5, 103639-04-9	inactive		Diazole	Cc1nccn1CC1CCc2c(c3ccccc3n2C)C1=O		inactive	TRUE NEGATIVE	0	1
176			Pentoxifylline	6493-05-6	inactive		Diazole	CC(=O)CCCCn1c(=O)c2c(ncn2C)n(C)c1=O		inactive	TRUE NEGATIVE	0	1
178			Pimozide	2062-78-4	inactive		Diazole	O=c1[nH]c2ccccc2n1C1CCN(CCCC(c2ccc(F)cc2)c2ccc(F)cc2)CC1		inactive	TRUE NEGATIVE	1	2
180			Propentofylline	55242-55-2	inactive		Diazole	CCCn1cnc2c1c(=O)n(CCCCC(C)=O)c(=O)n2C		inactive	TRUE NEGATIVE	0	1
187			Ramosetron hydrochloride	132907-72-3	inactive		Diazole	Cn1cc(C(=O)C2CCc3[nH]cnc3C2)c2ccccc21		inactive	TRUE NEGATIVE	0	2
212			Apafant	105219-56-5	inactive		Triazole	Cc1nnc2n1-c1sc(CCC(=O)N3CCOCC3)cc1C(c1ccccc1Cl)=NC2		active	FALSE POSITIVE	1	0
223			Paclobutrazol	76738-62-0	inactive		Triazole	CC(C)(C)C(O)C(Cc1ccc(Cl)cc1)n1cncn1		inactive	TRUE NEGATIVE	0	1
229			Trazodone hydrochloride	25332-39-2	inactive		Triazole	O=c1n(CCCN2CCN(c3cccc(Cl)c3)CC2)nc2ccccn12		inactive	TRUE NEGATIVE	0	1
231			Triticonazole	131983-72-7	inactive		Triazole	CC1(C)CCC(=Cc2ccc(Cl)cc2)C1(O)Cn1cncn1		active	FALSE POSITIVE	2	1
238			1,3-Didecyl-2-methylimidazolium chloride	70862-65-6	active antagonist	3.575745032	Diazole	CCCCCCCCCCn1cc[n+](CCCCCCCCCC)c1C		active	TRUE POSITIVE	3	0
239			1-Decyl-3-methylimidazolium chloride, 1-Decyl-3-methylimidazolium hexafluorophosphate, 1-Decyl-3-methylimidazolium trifluoromethanesulfonate	171058-18-7, 362043-46-7, 412009-62-2	active antagonist	13.37107504	Diazole	CCCCCCCCCCn1cc[n+](C)c1		active	TRUE POSITIVE	1	0
240			1-Dodecyl-3-methylimidazolium hexafluorophosphate, 1-Dodecyl-3-methylimidazolium tetrafluoroborate, 1-Dodecyl-3-methylimidazolium trifluoromethanesulfonate	219947-93-0, 244193-59-7, 404001-52-1	active antagonist	3.559685519	Diazole	CCCCCCCCCCCCn1cc[n+](C)c1		active	TRUE POSITIVE	1	0
241			1-Hexadecyl-3-methylimidazolium chloride, 1-Hexadecyl-3-methylimidazolium tetrafluoroborate	61546-01-8, 244193-64-4	active antagonist	7.014787544	Diazole	CCCCCCCCCCCCCCCCn1cc[n+](C)c1		active	TRUE POSITIVE	3	0
242			1-Methyl-3-octadecylimidazolium hexafluorophosphate	219947-96-3	active antagonist	3.164232471	Diazole	CCCCCCCCCCCCCCCCCCn1cc[n+](C)c1		active	TRUE POSITIVE	3	0
244			1-Methyl-3-tetradecylimidazolium chloride	171058-21-2	active antagonist	4.44676399	Diazole	CCCCCCCCCCCCCCn1cc[n+](C)c1		active	TRUE POSITIVE	3	0
248			Butoconazole nitrate	64872-77-1	active antagonist	13.76149096	Diazole	Clc1ccc(CCC(Cn2ccnc2)Sc2c(Cl)cccc2Cl)cc1		active	TRUE POSITIVE	9	0
251			Econazole nitrate	24169-02-6	active antagonist	0.67955585	Diazole	Clc1ccc(COC(Cn2ccnc2)c2ccc(Cl)cc2Cl)cc1		active	TRUE POSITIVE	12	0
253			Imazalil, Imazalil sulfate	35554-44-0, 58594-72-2	active antagonist	0.683702011	Diazole	C=CCOC(Cn1ccnc1)c1ccc(Cl)cc1Cl		active	TRUE POSITIVE	12	0
255			Isoconazole	27523-40-6	active antagonist	10.12353423	Diazole	Clc1ccc(C(Cn2ccnc2)OCc2c(Cl)cccc2Cl)c(Cl)c1		active	TRUE POSITIVE	12	0
256			Lanoconazole	101530-10-3	active antagonist	3.101706799	Diazole	N#CC(=C1SCC(c2ccccc2Cl)S1)n1ccnc1		active	TRUE POSITIVE	1	0
258			Luliconazole	187164-19-8	active antagonist	1.298099343	Diazole	N#CC(=C1SCC(c2ccc(Cl)cc2Cl)S1)n1ccnc1		active	TRUE POSITIVE	10	0
261			Miconazole	22916-47-8	active antagonist	7.738655062	Diazole	Clc1ccc(COC(Cn2ccnc2)c2ccc(Cl)cc2Cl)c(Cl)c1		active	TRUE POSITIVE	12	0
262			Oxiconazole nitrate	64211-46-7	active antagonist	2.6603212	Diazole	Clc1ccc(CON=C(Cn2ccnc2)c2ccc(Cl)cc2Cl)c(Cl)c1		active	TRUE POSITIVE	9	0
263			Prochloraz	67747-09-5	active antagonist	1.383638746	Diazole	CCCN(CCOc1c(Cl)cc(Cl)cc1Cl)C(=O)n1ccnc1		active	TRUE POSITIVE	4	0
264			Sertaconazole nitrate	99592-39-9	active antagonist	5.073786117	Diazole	Clc1ccc(C(Cn2ccnc2)OCc2csc3c(Cl)cccc23)c(Cl)c1		active	TRUE POSITIVE	9	0
265			Sulconazole nitrate	61318-91-0	active antagonist	3.080814071	Diazole	Clc1ccc(CSC(Cn2ccnc2)c2ccc(Cl)cc2Cl)cc1		active	TRUE POSITIVE	9	0
266			Timiperone	57648-21-2	active antagonist	18.12455735	Diazole	O=C(CCCN1CCC(n2c(=S)[nH]c3ccccc32)CC1)c1ccc(F)cc1		inactive	FALSE NEGATIVE	0	3
267			Tioconazole	65899-73-2	active antagonist	5.515701337	Diazole	Clc1ccc(C(Cn2ccnc2)OCc2ccsc2Cl)c(Cl)c1		active	TRUE POSITIVE	9	0
273			Etaconazole	60207-93-4	active antagonist	26.27796574	Triazole	CCC1COC(Cn2cncn2)(c2ccc(Cl)cc2Cl)O1		active	TRUE POSITIVE	7	0
274			Fenbuconazole	114369-43-6	active antagonist	33.08199884	Triazole	N#CC(CCc1ccc(Cl)cc1)(Cn1cncn1)c1ccccc1		active	TRUE POSITIVE	1	0
276			Ipconazole	125225-28-7	active antagonist	3.967251205	Triazole	CC(C)C1CCC(Cc2ccc(Cl)cc2)C1(O)Cn1cncn1		not_defined	NOT_DEFINED	1	1
277			Israpafant	117279-73-9	active antagonist	23.71013766	Triazole	Cc1nnc2n1-c1sc(CCc3ccc(CC(C)C)cc3)cc1C(c1ccccc1Cl)=NC2C		inactive	FALSE NEGATIVE	0	1
279			Myclobutanil	88671-89-0	active antagonist	5.015372462	Triazole	CCCCC(C#N)(Cn1cncn1)c1ccc(Cl)cc1		active	TRUE POSITIVE	1	0
280			Penconazole	66246-88-6	active antagonist	14.22083428	Triazole	CCCC(Cn1cncn1)c1ccc(Cl)cc1Cl		active	TRUE POSITIVE	3	0
281			Propiconazole	60207-90-1	active antagonist	31.19953934	Triazole	CCCC1COC(Cn2cncn2)(c2ccc(Cl)cc2Cl)O1		active	TRUE POSITIVE	7	0
282			Tebuconazole	107534-96-3	active antagonist	33.41299372	Triazole	CC(C)(C)C(O)(CCc1ccc(Cl)cc1)Cn1cncn1		not_defined	NOT_DEFINED	1	1
283			Tetraconazole	112281-77-3	active antagonist	7.360970032	Triazole	FC(F)C(F)(F)OCC(Cn1cncn1)c1ccc(Cl)cc1Cl		active	TRUE POSITIVE	3	0
284			Triadimefon	43121-43-3	active antagonist	54.42727188	Triazole	CC(C)(C)C(=O)C(Oc1ccc(Cl)cc1)n1cncn1		active	TRUE POSITIVE	1	0
285			Triadimenol	55219-65-3	active antagonist	25.70797877	Triazole	CC(C)(C)C(O)C(Oc1ccc(Cl)cc1)n1cncn1		active	TRUE POSITIVE	1	0
286			2-Amino-4-(p-nitrophenyl)thiazole	2104-09-8	active agonist	9.787152462	Monazole	Nc1nc(-c2ccc([N+](=O)[O-])cc2)cs1		active	TRUE POSITIVE	1	0
287			2-Amino-4-phenylthiazole hydrobromide hydrate	52253-69-7	active agonist	6.332838637	Monazole	Nc1nc(-c2ccccc2)cs1		active	TRUE POSITIVE	1	0
288			2-Amino-5,6-dimethylbenzothiazole	29927-08-0	active agonist	1.230887115	Monazole	Cc1cc2nc(N)sc2cc1C		not_defined	NOT_DEFINED	2	2
289			2-Amino-6-ethoxybenzothiazole	94-45-1	active agonist	1.708886166	Monazole	CCOc1ccc2nc(N)sc2c1		active	TRUE POSITIVE	3	0
290			2-Amino-6-methoxybenzothiazole	1747-60-0	active agonist	6.60072656	Monazole	COc1ccc2nc(N)sc2c1		not_defined	NOT_DEFINED	2	2
291			2-Aminobenzothiazole	136-95-8	active agonist	31.19953934	Monazole	Nc1nc2ccccc2s1		inactive	FALSE NEGATIVE	2	3
298			Methabenzthiazuron	18691-97-9	active agonist	2.087333014	Monazole	CNC(=O)N(C)c1nc2ccccc2s1		active	TRUE POSITIVE	3	0
301			Riluzole	1744-22-5	active agonist	9.439175816	Monazole	Nc1nc2ccc(OC(F)(F)F)cc2s1		active	TRUE POSITIVE	3	0
303			Tioxidazole	61570-90-9	active agonist	0.87417975	Monazole	CCCOc1ccc2nc(NC(=O)OC)sc2c1		active	TRUE POSITIVE	3	0
323			Brotizolam	57801-81-7	active agonist	11.8832183	Triazole	Cc1nnc2n1-c1sc(Br)cc1C(c1ccccc1Cl)=NC2		active	TRUE POSITIVE	1	0
324			Etizolam	40054-69-1	active agonist	23.71013766	Triazole	CCc1cc2c(s1)-n1c(C)nnc1CN=C2c1ccccc1Cl		active	TRUE POSITIVE	1	0
0			2,2'-Dithiobisbenzothiazole	120-78-5	inactive		Monazole	c1ccc2sc(SSc3nc4ccccc4s3)nc2c1			NOT_PREDICTED
1			2-(2-Methylpropyl)thiazole	18640-74-9	inactive		Monazole	CC(C)Cc1nccs1			NOT_PREDICTED
2			2-Acetylthiazole	24295-03-2	inactive		Monazole	CC(=O)c1nccs1			NOT_PREDICTED
6			2-Amino-4-thiazoleacetic acid	29676-71-9	inactive		Monazole	Nc1nc(CC(=O)O)cs1			NOT_PREDICTED
7			2-Aminothiazole	96-50-4	inactive		Monazole	Nc1nccs1			NOT_PREDICTED
8			2-Benzoxazolinone	59-49-4	inactive		Monazole	O=c1[nH]c2ccccc2o1			NOT_PREDICTED
9			2-Bromobenzothiazole	2516-40-7	inactive		Monazole	Brc1nc2ccccc2s1			NOT_PREDICTED
10			2-Methylbenzothiazole	120-75-2	inactive		Monazole	Cc1nc2ccccc2s1			NOT_PREDICTED
11			5-Acetyl-2,4-dimethylthiazole	38205-60-6	inactive		Monazole	CC(=O)c1sc(C)nc1C			NOT_PREDICTED
12			5-Methyl-3-isoxazolamine	1072-67-9	inactive		Monazole	Cc1cc(N)no1			NOT_PREDICTED
13			6-Chloro-2,3-dihydrobenzoxazol-2-one	19932-84-4	inactive		Monazole	O=c1[nH]c2ccc(Cl)cc2o1			NOT_PREDICTED
14			Aztreonam	78110-38-0	inactive		Monazole	CC1C(NC(=O)C(=NOC(C)(C)C(=O)O)c2csc(N)n2)C(=O)N1S(=O)(=O)O			NOT_PREDICTED
15			Benzothiazole	95-16-9	inactive		Monazole	c1ccc2scnc2c1			NOT_PREDICTED
16			Carumonam sodium	86832-68-0	inactive		Monazole	NC(=O)OCC1C(NC(=O)C(=NOCC(=O)O)c2csc(N)n2)C(=O)N1S(=O)(=O)O			NOT_PREDICTED
17			Cefdinir	91832-40-5	inactive		Monazole	C=CC1=C(C(=O)O)N2C(=O)C(NC(=O)C(=NO)c3csc(N)n3)C2SC1			NOT_PREDICTED
18			Cefepime chloride hydrochloride hydrate	123171-59-5	inactive		Monazole	CON=C(C(=O)NC1C(=O)N2C(C(=O)O)=C(C[N+]3(C)CCCC3)CSC12)c1csc(N)n1			NOT_PREDICTED
19			Cefetamet pivoxil HCl	111696-23-2	inactive		Monazole	CON=C(C(=O)NC1C(=O)N2C(C(=O)OCOC(=O)C(C)(C)C)=C(C)CSC12)c1csc(N)n1			NOT_PREDICTED
20			Cefixime	79350-37-1	inactive		Monazole	C=CC1=C(C(=O)O)N2C(=O)C(NC(=O)C(=NOCC(=O)O)c3csc(N)n3)C2SC1			NOT_PREDICTED
21			Ceftiofur	80370-57-6	inactive		Monazole	CON=C(C(=O)NC1C(=O)N2C(C(=O)O)=C(CSC(=O)c3ccco3)CSC12)c1csc(N)n1			NOT_PREDICTED
22			Ceftizoxime sodium	68401-82-1	inactive		Monazole	CON=C(C(=O)NC1C(=O)N2C(C(=O)O)=CCSC12)c1csc(N)n1			NOT_PREDICTED
23			Chlorzoxazone	95-25-0	inactive		Monazole	O=c1[nH]c2cc(Cl)ccc2o1			NOT_PREDICTED
25			Clothianidin	210880-92-5	inactive		Monazole	CNC(=N[N+](=O)[O-])NCc1cnc(Cl)s1			NOT_PREDICTED
26			Cloxacillin sodium	642-78-4	inactive		Monazole	Cc1onc(-c2ccccc2Cl)c1C(=O)NC1C(=O)N2C1SC(C)(C)C2C(=O)O			NOT_PREDICTED
27			Epothilone B	152044-54-7	inactive		Monazole	CC(=Cc1csc(C)n1)C1CC2OC2(C)CCCC(C)C(O)C(C)C(=O)C(C)(C)C(O)CC(=O)O1			NOT_PREDICTED
28			Famotidine	76824-35-6	inactive		Monazole	NC(N)=Nc1nc(CSCCC(N)=NS(N)(=O)=O)cs1			NOT_PREDICTED
29			Fenclozic acid	17969-20-9	inactive		Monazole	O=C(O)Cc1csc(-c2ccc(Cl)cc2)n1			NOT_PREDICTED
30			Hymexazol	10004-44-1	inactive		Monazole	Cc1cc(=O)[nH]o1			NOT_PREDICTED
31			Isoxaben	82558-50-7	inactive		Monazole	CCC(C)(CC)c1cc(NC(=O)c2c(OC)cccc2OC)on1			NOT_PREDICTED
32			Isoxaflutole	141112-29-0	inactive		Monazole	CS(=O)(=O)c1cc(C(F)(F)F)ccc1C(=O)c1cnoc1C1CC1			NOT_PREDICTED
33			Isoxathion	18854-01-8	inactive		Monazole	CCOP(=S)(OCC)Oc1cc(-c2ccccc2)on1			NOT_PREDICTED
34			Isoxicam	34552-84-6	inactive		Monazole	Cc1cc(NC(=O)C2=C(O)c3ccccc3S(=O)(=O)N2C)no1			NOT_PREDICTED
35			Lintitript	136381-85-6	inactive		Monazole	O=C(O)Cn1c(C(=O)Nc2nc(-c3ccccc3Cl)cs2)cc2ccccc21			NOT_PREDICTED
36			Meloxicam	71125-38-7	inactive		Monazole	Cc1cnc(NC(=O)C2=C(O)c3ccccc3S(=O)(=O)N2C)s1			NOT_PREDICTED
37			Mofezolac	78967-07-4	inactive		Monazole	COc1ccc(-c2noc(CC(=O)O)c2-c2ccc(OC)cc2)cc1			NOT_PREDICTED
38			N-Acetyl sulfamethoxazole	21312-10-7	inactive		Monazole	CC(=O)Nc1ccc(S(=O)(=O)Nc2cc(C)on2)cc1			NOT_PREDICTED
39			Niridazole	61-57-4	inactive		Monazole	O=C1NCCN1c1ncc([N+](=O)[O-])s1			NOT_PREDICTED
40			Nithiamide	140-40-9	inactive		Monazole	CC(=O)Nc1ncc([N+](=O)[O-])s1			NOT_PREDICTED
41			Oxaprozin	21256-18-8	inactive		Monazole	O=C(O)CCc1nc(-c2ccccc2)c(-c2ccccc2)o1			NOT_PREDICTED
43			Pamicogrel	101001-34-7	inactive		Monazole	CCOC(=O)Cn1cccc1-c1nc(-c2ccc(OC)cc2)c(-c2ccc(OC)cc2)s1			NOT_PREDICTED
44			Phthalylsulfathiazole	85-73-4	inactive		Monazole	O=C(O)c1ccccc1C(=O)Nc1ccc(S(=O)(=O)Nc2nccs2)cc1			NOT_PREDICTED
45			Pramipexole	104632-26-0	inactive		Monazole	CCCNC1CCc2nc(N)sc2C1			NOT_PREDICTED
48			Ritonavir	155213-67-5	inactive		Monazole	CC(C)c1nc(CN(C)C(=O)NC(C(=O)NC(Cc2ccccc2)CC(O)C(Cc2ccccc2)NC(=O)OCc2cncs2)C(C)C)cs1			NOT_PREDICTED
49			Romazarit	109543-76-2	inactive		Monazole	Cc1nc(-c2ccc(Cl)cc2)oc1COC(C)(C)C(=O)O			NOT_PREDICTED
50			Succinylsulfathiazole	116-43-8	inactive		Monazole	O=C(O)CCC(=O)Nc1ccc(S(=O)(=O)Nc2nccs2)cc1			NOT_PREDICTED
51			Sulfamethoxazole	723-46-6	inactive		Monazole	Cc1cc(NS(=O)(=O)c2ccc(N)cc2)no1			NOT_PREDICTED
52			Sulfathiazole	72-14-0	inactive		Monazole	Nc1ccc(S(=O)(=O)Nc2nccs2)cc1			NOT_PREDICTED
53			Sulfisoxazole	127-69-5	inactive		Monazole	Cc1noc(NS(=O)(=O)c2ccc(N)cc2)c1C			NOT_PREDICTED
54			Talipexole	101626-70-4	inactive		Monazole	C=CCN1CCc2nc(N)sc2CC1			NOT_PREDICTED
55			Thiamethoxam	153719-23-4	inactive		Monazole	CN1COCN(Cc2cnc(Cl)s2)C1=N[N+](=O)[O-]			NOT_PREDICTED
57			Tiotidine	69014-14-8	inactive		Monazole	CNC(=NC#N)NCCSCc1csc(N=C(N)N)n1			NOT_PREDICTED
58			Valdecoxib	181695-72-7	inactive		Monazole	Cc1onc(-c2ccccc2)c1-c1ccc(S(N)(=O)=O)cc1			NOT_PREDICTED
59			Zonisamide	68291-97-4	inactive		Monazole	NS(=O)(=O)Cc1noc2ccccc12			NOT_PREDICTED
60			Zoxazolamine	61-80-3	inactive		Monazole	Nc1nc2cc(Cl)ccc2o1			NOT_PREDICTED
61			(3,5-Dimethyl-1H-pyrazol-1-yl)methanol	85264-33-1	inactive		Diazole	Cc1cc(C)n(CO)n1			NOT_PREDICTED
62			1,2-Dimethyl-5-nitroimidazole	551-92-8	inactive		Diazole	Cc1ncc([N+](=O)[O-])n1C			NOT_PREDICTED
63			1-Benzyl-3-methylimidazolium chloride	36443-80-8	inactive		Diazole	C[n+]1ccn(Cc2ccccc2)c1			NOT_PREDICTED
64			1-Hexyl-3-methylimidazolium chloride, 1-Hexyl-3-methylimidazolium hexafluorophosphate, 1-Hexyl-3-methylimidazolium tetrafluoroborate, 1-Hexyl-3-methylimidazolium trifluoromethanesulfonate	171058-17-6, 304680-35-1, 244193-50-8, 460345-16-8	inactive		Diazole	CCCCCCn1cc[n+](C)c1			NOT_PREDICTED
65			2',3'-Dideoxyadenosine	4097-22-7	inactive		Diazole	Nc1ncnc2c1ncn2C1CCC(CO)O1			NOT_PREDICTED
66			2-Aminobenzimidazole	934-32-7	inactive		Diazole	Nc1nc2ccccc2[nH]1			NOT_PREDICTED
67			4,5-Diphenylimidazole	668-94-0	inactive		Diazole	c1ccc(-c2nc[nH]c2-c2ccccc2)cc1			NOT_PREDICTED
68			4-Dimethylaminoantipyrine	58-15-1	inactive		Diazole	Cc1c(N(C)C)c(=O)n(-c2ccccc2)n1C			NOT_PREDICTED
69			4-Methylimidazole	822-36-6	inactive		Diazole	Cc1c[nH]cn1			NOT_PREDICTED
70			4-Methylpyrazole hydrochloride	56010-88-9	inactive		Diazole	Cc1cn[nH]c1			NOT_PREDICTED
71			5-(5-Nitro-2-furyl)-1,3,4-oxadiazole-2-ol	2122-86-3	inactive		Diazole	O=[N+]([O-])c1ccc(-c2nnc(O)o2)o1			NOT_PREDICTED
72			5-Chloro-2-methyl-1H-benzimidazole	2818-69-1	inactive		Diazole	Cc1nc2ccc(Cl)cc2[nH]1			NOT_PREDICTED
73			5-Nitroindazole	5401-94-5	inactive		Diazole	O=[N+]([O-])c1ccc2[nH]ncc2c1			NOT_PREDICTED
74			6-Nitrobenzimidazole	94-52-0	inactive		Diazole	O=[N+]([O-])c1ccc2[nH]cnc2c1			NOT_PREDICTED
75			8-Bromotheophylline	10381-75-6	inactive		Diazole	Cn1c(=O)c2[nH]c(Br)nc2n(C)c1=O			NOT_PREDICTED
76			Acetazolamide	59-66-5	inactive		Diazole	CC(=O)Nc1nnc(S(N)(=O)=O)s1			NOT_PREDICTED
77			Acibenzolar-S-methyl	135158-54-2	inactive		Diazole	CSC(=O)c1cccc2nnsc12			NOT_PREDICTED
78			Acyclovir	59277-89-3	inactive		Diazole	Nc1nc2c(ncn2COCCO)c(=O)[nH]1			NOT_PREDICTED
79			Adenosine	58-61-7	inactive		Diazole	Nc1ncnc2c1ncn2C1OC(CO)C(O)C1O			NOT_PREDICTED
80			Adenosine-5-phosphate	61-19-8	inactive		Diazole	Nc1ncnc2c1ncn2C1OC(COP(=O)(O)O)C(O)C1O			NOT_PREDICTED
81			Allopurinol	315-30-0	inactive		Diazole	Oc1ncnc2[nH]ncc12			NOT_PREDICTED
84			Ampyrone	83-07-8	inactive		Diazole	Cc1c(N)c(=O)n(-c2ccccc2)n1C			NOT_PREDICTED
85			Anagrelide hydrochloride	58579-51-4	inactive		Diazole	Oc1cn2c(n1)Nc1ccc(Cl)c(Cl)c1C2			NOT_PREDICTED
86			Atipamezole	104054-27-5	inactive		Diazole	CCC1(c2cnc[nH]2)Cc2ccccc2C1			NOT_PREDICTED
87			Bendamustine	16506-27-7	inactive		Diazole	Cn1c(CCCC(=O)O)nc2cc(N(CCCl)CCCl)ccc21			NOT_PREDICTED
88			Bendazac sodium	23255-99-4	inactive		Diazole	O=C(O)COc1nn(Cc2ccccc2)c2ccccc12			NOT_PREDICTED
90			Benzimidazole	51-17-2	inactive		Diazole	c1ccc2[nH]cnc2c1			NOT_PREDICTED
91			Benznidazole	22994-85-0	inactive		Diazole	O=C(Cn1ccnc1[N+](=O)[O-])NCc1ccccc1			NOT_PREDICTED
92			Benzydamine hydrochloride	132-69-4	inactive		Diazole	CN(C)CCCOc1nn(Cc2ccccc2)c2ccccc12			NOT_PREDICTED
93			Bretazenil	84379-13-5	inactive		Diazole	CC(C)(C)OC(=O)c1ncn2c1C1CCCN1C(=O)c1c(Br)cccc1-2			NOT_PREDICTED
94			Caffeine, Caffeine, citrated	58-08-2, 69-22-7	inactive		Diazole	Cn1c(=O)c2c(ncn2C)n(C)c1=O			NOT_PREDICTED
95			Carbimazole	22232-54-8	inactive		Diazole	CCOC(=O)n1ccn(C)c1=S			NOT_PREDICTED
96			Cefoselis sulfate	122841-12-7	inactive		Diazole	CON=C(C(=O)NC1C(=O)N2C(C(=O)O)=C(C[n+]3ccc(N)n3CCO)CSC12)c1csc(N)n1			NOT_PREDICTED
97			Cefozopran hydrochloride	113981-44-5	inactive		Diazole	CON=C(C(=O)NC1C(=O)N2C(C(=O)O)=C(C[n+]3ccn4ncccc43)CSC12)c1nsc(N)n1			NOT_PREDICTED
98			Chlormidazole	3689-76-7	inactive		Diazole	Cc1nc2ccccc2n1Cc1ccc(Cl)cc1			NOT_PREDICTED
99			Cimetidine	51481-61-9	inactive		Diazole	CNC(=NC#N)NCCSCc1nc[nH]c1C			NOT_PREDICTED
100			Cladribine	4291-63-8	inactive		Diazole	Nc1nc(Cl)nc2c1ncn2C1CC(O)C(CO)O1			NOT_PREDICTED
102			Dacarbazine	4342-03-4	inactive		Diazole	CN(C)N=Nc1nc[nH]c1C(N)=O			NOT_PREDICTED
103			Dazmegrel	76894-77-4	inactive		Diazole	Cc1c(Cn2ccnc2)c2ccccc2n1CCC(=O)O			NOT_PREDICTED
104			Dazoxiben	78218-09-4	inactive		Diazole	O=C(O)c1ccc(OCCn2ccnc2)cc1			NOT_PREDICTED
106			Dimetilan	644-64-4	inactive		Diazole	Cc1cc(OC(=O)N(C)C)nn1C(=O)N(C)C			NOT_PREDICTED
107			Dipyrone	68-89-3	inactive		Diazole	Cc1c(N(C)CS(=O)(=O)O)c(=O)n(-c2ccccc2)n1C			NOT_PREDICTED
109			Doramapimod	285983-48-4	inactive		Diazole	Cc1ccc(-n2nc(C(C)(C)C)cc2NC(=O)Nc2ccc(OCCN3CCOCC3)c3ccccc23)cc1			NOT_PREDICTED
110			Doxofylline	69975-86-6	inactive		Diazole	Cn1c(=O)c2c(ncn2CC2OCCO2)n(C)c1=O			NOT_PREDICTED
111			Droperidol	548-73-2	inactive		Diazole	O=C(CCCN1CC=C(n2c(=O)[nH]c3ccccc32)CC1)c1ccc(F)cc1			NOT_PREDICTED
112			Dyphylline	479-18-5	inactive		Diazole	Cn1c(=O)c2c(ncn2CC(O)CO)n(C)c1=O			NOT_PREDICTED
113			Enoximone	77671-31-9	inactive		Diazole	CSc1ccc(C(=O)c2[nH]c(=O)[nH]c2C)cc1			NOT_PREDICTED
114			Enprofylline	41078-02-8	inactive		Diazole	CCCn1c(=O)[nH]c(=O)c2[nH]cnc21			NOT_PREDICTED
115			Ensulizole	27503-81-7	inactive		Diazole	O=S(=O)(O)c1ccc2[nH]c(-c3ccccc3)nc2c1			NOT_PREDICTED
116			Entecavir	142217-69-4	inactive		Diazole	C=C1C(CO)C(O)CC1n1cnc2c(=O)[nH]c(N)nc21			NOT_PREDICTED
117			Epirizole	18694-40-1	inactive		Diazole	COc1cc(C)nc(-n2nc(C)cc2OC)n1			NOT_PREDICTED
118			Eprosartan mesylate	144143-96-4	inactive		Diazole	CCCCc1ncc(C=C(Cc2cccs2)C(=O)O)n1Cc1ccc(C(=O)O)cc1			NOT_PREDICTED
119			Etandazole	22668-01-5	inactive		Diazole	O=C(Cn1ccnc1[N+](=O)[O-])NCCO			NOT_PREDICTED
120			Etofylline	519-37-9	inactive		Diazole	Cn1c(=O)c2c(ncn2CCO)n(C)c1=O			NOT_PREDICTED
121			Etofylline clofibrate	54504-70-0	inactive		Diazole	Cn1c(=O)c2c(ncn2CCOC(=O)C(C)(C)Oc2ccc(Cl)cc2)n(C)c1=O			NOT_PREDICTED
123			Etridiazole	2593-15-9	inactive		Diazole	CCOc1nc(C(Cl)(Cl)Cl)ns1			NOT_PREDICTED
124			FD&C Yellow 5	1934-21-0	inactive		Diazole	O=C(O)c1[nH]n(-c2ccc(S(=O)(=O)O)cc2)c(=O)c1N=Nc1ccc(S(=O)(=O)O)cc1			NOT_PREDICTED
127			Famciclovir	104227-87-4	inactive		Diazole	CC(=O)OCC(CCn1cnc2cnc(N)nc21)COC(C)=O			NOT_PREDICTED
128			Famprofazone	22881-35-2	inactive		Diazole	CC(C)c1c(CN(C)C(C)Cc2ccccc2)n(C)n(-c2ccccc2)c1=O			NOT_PREDICTED
129			Fenethylline hydrochloride	1892-80-4	inactive		Diazole	CC(Cc1ccccc1)NCCn1cnc2c1c(=O)n(C)c(=O)n2C			NOT_PREDICTED
130			Fludarabine	21679-14-1	inactive		Diazole	Nc1nc(F)nc2c1ncn2C1OC(CO)C(O)C1O			NOT_PREDICTED
131			Flufenacet	142459-58-3	inactive		Diazole	CC(C)N(C(=O)COc1nnc(C(F)(F)F)s1)c1ccc(F)cc1			NOT_PREDICTED
133			Ganciclovir	82410-32-0	inactive		Diazole	Nc1nc2c(ncn2COC(CO)CO)c(=O)[nH]1			NOT_PREDICTED
134			Glybuzole	1492-02-0	inactive		Diazole	CC(C)(C)c1nnc(NS(=O)(=O)c2ccccc2)s1			NOT_PREDICTED
135			Glysobuzole	3567-08-6	inactive		Diazole	COc1ccc(S(=O)(=O)Nc2nnc(CC(C)C)s2)cc1			NOT_PREDICTED
136			Gonadorelin hydrochloride	51952-41-1	inactive		Diazole	CC(C)CC(NC(=O)CNC(=O)C(Cc1ccc(O)cc1)NC(=O)C(CO)NC(=O)C(Cc1c[nH]c2ccccc12)NC(=O)C(Cc1cnc[nH]1)NC(=O)C1CCC(=O)N1)C(=O)NC(CCCNC(=N)N)C(=O)N1CCCC1C(=O)NCC(N)=O			NOT_PREDICTED
137			Goserelin acetate	145781-92-6	inactive		Diazole	CC(C)CC(NC(=O)C(COC(C)(C)C)NC(=O)C(Cc1ccc(O)cc1)NC(=O)C(CO)NC(=O)C(Cc1c[nH]c2ccccc12)NC(=O)C(Cc1c[nH]cn1)NC(=O)C1CCC(=O)N1)C(=O)NC(CCCNC(=N)N)C(=O)N1CCCC1C(=O)NNC(N)=O			NOT_PREDICTED
139			Ibudilast	50847-11-5	inactive		Diazole	CC(C)C(=O)c1c(C(C)C)nn2ccccc12			NOT_PREDICTED
140			Imidazole	288-32-4	inactive		Diazole	c1c[nH]cn1			NOT_PREDICTED
141			Imiloxan	81167-16-0	inactive		Diazole	CCn1ccnc1CC1COc2ccccc2O1			NOT_PREDICTED
142			Imiquimod	99011-02-6	inactive		Diazole	CC(C)Cn1cnc2c(N)nc3ccccc3c21			NOT_PREDICTED
143			Inosine	58-63-9	inactive		Diazole	OCC1OC(n2cnc3c(O)ncnc32)C(O)C1O			NOT_PREDICTED
144			Iodoantipyrine	129-81-7	inactive		Diazole	Cc1c(I)c(=O)n(-c2ccccc2)n1C			NOT_PREDICTED
146			Ipronidazole	14885-29-1	inactive		Diazole	CC(C)c1ncc([N+](=O)[O-])n1C			NOT_PREDICTED
147			Isbufylline	90162-60-0	inactive		Diazole	CC(C)Cn1cnc2c1c(=O)n(C)c(=O)n2C			NOT_PREDICTED
148			Isradipine	75695-93-1	inactive		Diazole	COC(=O)C1=C(C)NC(C)=C(C(=O)OC(C)C)C1c1cccc2nonc12			NOT_PREDICTED
149			Itasetron	123258-84-4	inactive		Diazole	CN1C2CCC1CC(NC(=O)n1c(=O)[nH]c3ccccc31)C2			NOT_PREDICTED
150			Ketoconazole	65277-42-1	inactive		Diazole	CC(=O)N1CCN(c2ccc(OCC3COC(Cn4ccnc4)(c4ccc(Cl)cc4Cl)O3)cc2)CC1			NOT_PREDICTED
151			Kinetin	525-79-1	inactive		Diazole	c1coc(CNc2[nH]cnc3ncnc2-3)c1			NOT_PREDICTED
152			Leuprolide acetate salt	74381-53-6	inactive		Diazole	CCNC(=O)C1CCCN1C(=O)C(CCCNC(=N)N)NC(=O)C(CC(C)C)NC(=O)C(CC(C)C)NC(=O)C(Cc1ccc(O)cc1)NC(=O)C(CO)NC(=O)C(Cc1c[nH]c2ccccc12)NC(=O)C(Cc1cnc[nH]1)NC(=O)C1CCC(=O)N1			NOT_PREDICTED
153			Lisofylline	6493-06-7	inactive		Diazole	CC(O)CCCCn1c(=O)c2c(ncn2C)n(C)c1=O			NOT_PREDICTED
154			Lonazolac	53808-88-1	inactive		Diazole	O=C(O)Cc1cn(-c2ccccc2)nc1-c1ccc(Cl)cc1			NOT_PREDICTED
155			Lonidamine	50264-69-2	inactive		Diazole	O=C(O)c1nn(Cc2ccc(Cl)cc2Cl)c2ccccc12			NOT_PREDICTED
156			Mebendazole	31431-39-7	inactive		Diazole	COC(=O)Nc1nc2cc(C(=O)c3ccccc3)ccc2[nH]1			NOT_PREDICTED
157			Methazolamide	554-57-4	inactive		Diazole	CC(=O)N=c1sc(S(N)(=O)=O)nn1C			NOT_PREDICTED
158			Methimazole	60-56-0	inactive		Diazole	Cn1cc[nH]c1=S			NOT_PREDICTED
160			Metronidazole	443-48-1	inactive		Diazole	Cc1ncc([N+](=O)[O-])n1CCO			NOT_PREDICTED
161			Minodronic acid	180064-38-4	inactive		Diazole	O=P(O)(O)C(O)(Cc1cnc2ccccn12)P(=O)(O)O			NOT_PREDICTED
163			Molsidomine	25717-80-0	inactive		Diazole	CCOC(=O)Nc1c[n+](N2CCOCC2)no1			NOT_PREDICTED
164			N-Benzyladenine	1214-39-7	inactive		Diazole	c1ccc(CNc2[nH]cnc3ncnc2-3)cc1			NOT_PREDICTED
165			Nifenazone	2139-47-1	inactive		Diazole	Cc1c(NC(=O)c2cccnc2)c(=O)n(-c2ccccc2)n1C			NOT_PREDICTED
166			Nitrefazole	21721-92-6	inactive		Diazole	Cc1nc([N+](=O)[O-])cn1-c1ccc([N+](=O)[O-])cc1			NOT_PREDICTED
168			O6-Methylguanine	20535-83-5	inactive		Diazole	COc1nc(N)nc2nc[nH]c12			NOT_PREDICTED
170			Ornidazole	16773-42-5	inactive		Diazole	Cc1ncc([N+](=O)[O-])n1CC(O)CCl			NOT_PREDICTED
171			Oxfendazole	53716-50-0	inactive		Diazole	COC(=O)Nc1nc2cc(S(=O)c3ccccc3)ccc2[nH]1			NOT_PREDICTED
172			Oxibendazole	20559-55-1	inactive		Diazole	CCCOc1ccc2[nH]c(NC(=O)OC)nc2c1			NOT_PREDICTED
173			Oxypurinol	2465-59-0	inactive		Diazole	O=c1[nH]c(=O)c2c[nH]nc2[nH]1			NOT_PREDICTED
174			Ozagrel hydrochloride	78712-43-3	inactive		Diazole	O=C(O)C=Cc1ccc(Cn2ccnc2)cc1			NOT_PREDICTED
175			Penciclovir	39809-25-1	inactive		Diazole	Nc1nc(=O)c2ncn(CCC(CO)CO)c2[nH]1			NOT_PREDICTED
177			Pilocarpine	92-13-7	inactive		Diazole	CCC1C(=O)OCC1Cc1cncn1C			NOT_PREDICTED
179			Procodazole	23249-97-0	inactive		Diazole	O=C(O)CCc1nc2ccccc2[nH]1			NOT_PREDICTED
181			Propyphenazone	479-92-5	inactive		Diazole	Cc1c(C(C)C)c(=O)n(-c2ccccc2)n1C			NOT_PREDICTED
182			Proxazole citrate	132-35-4	inactive		Diazole	CCC(c1ccccc1)c1noc(CCN(CC)CC)n1			NOT_PREDICTED
183			Proxyphylline	603-00-9	inactive		Diazole	CC(O)Cn1cnc2c1c(=O)n(C)c(=O)n2C			NOT_PREDICTED
184			Pyraflufen-ethyl	129630-19-9	inactive		Diazole	CCOC(=O)COc1cc(-c2nn(C)c(OC(F)F)c2Cl)c(F)cc1Cl			NOT_PREDICTED
185			Pyrazophos	13457-18-6	inactive		Diazole	CCOC(=O)c1cn2nc(OP(=S)(OCC)OCC)cc2nc1C			NOT_PREDICTED
186			Ramifenazone	3615-24-5	inactive		Diazole	Cc1c(NC(C)C)c(=O)n(-c2ccccc2)n1C			NOT_PREDICTED
188			Rifaximin	80621-81-4	inactive		Diazole	COC1/C=C\OC2(C)Oc3c(C)c(O)c4c(O)c(c5c(nc6cc(C)ccn65)c4c3C2=O)NC(=O)/C(C)=C/C=C/C(C)C(O)C(C)C(O)C(C)C(OC(C)=O)C1C			NOT_PREDICTED
189			Rimonabant	168273-06-1	inactive		Diazole	Cc1c(C(=O)NN2CCCCC2)nn(-c2ccc(Cl)cc2Cl)c1-c1ccc(Cl)cc1			NOT_PREDICTED
190			Ronidazole	7681-76-7	inactive		Diazole	Cn1c([N+](=O)[O-])cnc1COC(N)=O			NOT_PREDICTED
191			Secnidazole	3366-95-8	inactive		Diazole	Cc1ncc([N+](=O)[O-])n1CC(C)O			NOT_PREDICTED
192			Sildenafil citrate	171599-83-0	inactive		Diazole	CCCc1nn(C)c2c(=O)[nH]c(-c3cc(S(=O)(=O)N4CCN(C)CC4)ccc3OCC)nc12			NOT_PREDICTED
193			Sulfaethidole	94-19-9	inactive		Diazole	CCc1nnc(NS(=O)(=O)c2ccc(N)cc2)s1			NOT_PREDICTED
194			Sulfamethizole	144-82-1	inactive		Diazole	Cc1nnc(NS(=O)(=O)c2ccc(N)cc2)s1			NOT_PREDICTED
195			Sulfaphenazole	526-08-9	inactive		Diazole	Nc1ccc(S(=O)(=O)Nc2ccnn2-c2ccccc2)cc1			NOT_PREDICTED
196			Sulmazole	73384-60-8	inactive		Diazole	COc1cc(S(C)=O)ccc1-c1nc2ncccc2[nH]1			NOT_PREDICTED
197			Telmisartan	144701-48-4	inactive		Diazole	CCCc1nc2c(C)cc(-c3nc4ccccc4n3C)cc2n1Cc1ccc(-c2ccccc2C(=O)O)cc1			NOT_PREDICTED
198			Temozolomide	85622-93-1	inactive		Diazole	Cn1nnc2c(C(N)=O)ncn2c1=O			NOT_PREDICTED
199			Tenatoprazole	113712-98-4	inactive		Diazole	COc1ccc2[nH]c(S(=O)Cc3ncc(C)c(OC)c3C)nc2n1			NOT_PREDICTED
200			Tenofovir disoproxil fumarate	202138-50-9	inactive		Diazole	CC(C)OC(=O)OCOP(=O)(COC(C)Cn1cnc2c(N)ncnc21)OCOC(=O)OC(C)C			NOT_PREDICTED
201			Theobromine	83-67-0	inactive		Diazole	Cn1cnc2c1c(=O)[nH]c(=O)n2C			NOT_PREDICTED
202			Theophylline	58-55-9	inactive		Diazole	Cn1c(=O)c2[nH]cnc2n(C)c1=O			NOT_PREDICTED
203			Timolol, Timolol maleate salt	26839-75-8, 26921-17-5	inactive		Diazole	CC(C)(C)NCC(O)COc1nsnc1N1CCOCC1			NOT_PREDICTED
204			Tinidazole	19387-91-8	inactive		Diazole	CCS(=O)(=O)CCn1c([N+](=O)[O-])cnc1C			NOT_PREDICTED
205			Tizanidine	51322-75-9	inactive		Diazole	Clc1ccc2nsnc2c1NC1=NCCN1			NOT_PREDICTED
206			Uric acid	69-93-2	inactive		Diazole	O=c1[nH]c(=O)c2[nH]c(=O)[nH]c2[nH]1			NOT_PREDICTED
207			cAMP	60-92-4	inactive		Diazole	Nc1ncnc2c1ncn2C1OC2COP(=O)(O)OC2C1O			NOT_PREDICTED
208			phenazone	60-80-0	inactive		Diazole	Cc1cc(=O)n(-c2ccccc2)n1C			NOT_PREDICTED
209			1,2,3-Benzotriazole	95-14-7	inactive		Triazole	c1ccc2[nH]nnc2c1			NOT_PREDICTED
210			1H-Benzotriazol-1-ol	2592-95-2	inactive		Triazole	On1nnc2ccccc21			NOT_PREDICTED
211			1H-Benzotriazole, 5-chloro-	94-97-3	inactive		Triazole	Clc1ccc2[nH]nnc2c1			NOT_PREDICTED
213			Azaconazole	60207-31-0	inactive		Triazole	Clc1ccc(C2(Cn3cncn3)OCCO2)c(Cl)c1			NOT_PREDICTED
214			Bumetrizole	3896-11-5	inactive		Triazole	Cc1cc(-n2nc3ccc(Cl)cc3n2)c(O)c(C(C)(C)C)c1			NOT_PREDICTED
215			Estazolam	29975-16-4	inactive		Triazole	Clc1ccc2c(c1)C(c1ccccc1)=NCc1nncn1-2			NOT_PREDICTED
216			Flucarbazone-sodium	181274-17-9	inactive		Triazole	COc1nn(C(=O)NS(=O)(=O)c2ccccc2OC(F)(F)F)c(=O)n1C			NOT_PREDICTED
217			Fluconazole	86386-73-4	inactive		Triazole	OC(Cn1cncn1)(Cn1cncn1)c1ccc(F)cc1F			NOT_PREDICTED
218			Flumetsulam	98967-40-9	inactive		Triazole	Cc1ccn2nc(S(=O)(=O)Nc3c(F)cccc3F)nc2n1			NOT_PREDICTED
219			Isazofos	42509-80-8	inactive		Triazole	CCOP(=S)(OCC)Oc1nc(Cl)n(C(C)C)n1			NOT_PREDICTED
220			Itraconazole	84625-61-6	inactive		Triazole	CCC(C)n1ncn(-c2ccc(N3CCN(c4ccc(OCC5COC(Cn6cncn6)(c6ccc(Cl)cc6Cl)O5)cc4)CC3)cc2)c1=O			NOT_PREDICTED
221			Maraviroc	376348-65-1	inactive		Triazole	Cc1nnc(C(C)C)n1C1CC2CCC(C1)N2CCC(NC(=O)C1CCC(F)(F)CC1)c1ccccc1			NOT_PREDICTED
222			Octrizole	3147-75-9	inactive		Triazole	CC(C)(C)CC(C)(C)c1ccc(O)c(-n2nc3ccccc3n2)c1			NOT_PREDICTED
224			Penoxsulam	219714-96-2	inactive		Triazole	COc1cnc(OC)n2nc(NS(=O)(=O)c3c(OCC(F)F)cccc3C(F)(F)F)nc12			NOT_PREDICTED
225			Rizatriptan	144034-80-0	inactive		Triazole	CN(C)CCc1c[nH]c2ccc(Cn3cncn3)cc12			NOT_PREDICTED
226			Sulfentrazone	122836-35-5	inactive		Triazole	Cc1nn(-c2cc(NS(C)(=O)=O)c(Cl)cc2Cl)c(=O)n1C(F)F			NOT_PREDICTED
227			Tazobactam sodium	89785-84-2	inactive		Triazole	CC1(Cn2ccnn2)C(C(=O)O)N2C(=O)CC2S1(=O)=O			NOT_PREDICTED
228			Trapidil	15421-84-8	inactive		Triazole	CCN(CC)c1cc(C)nc2ncnn12			NOT_PREDICTED
230			Triazophos	24017-47-8	inactive		Triazole	CCOP(=S)(OCC)Oc1ncn(-c2ccccc2)n1			NOT_PREDICTED
232			Voriconazole	137234-62-9	inactive		Triazole	CC(c1ncncc1F)C(O)(Cn1cncn1)c1ccc(F)cc1F			NOT_PREDICTED
233			Zaprinast	37762-06-4	inactive		Triazole	CCCOc1ccccc1-c1nc2[nH]nnc2c(=O)[nH]1			NOT_PREDICTED
234			propoxycarbazone-sodium	181274-15-7	inactive		Triazole	CCCOc1nn(C(=O)NS(=O)(=O)c2ccccc2C(=O)OC)c(=O)n1C			NOT_PREDICTED
235			Danazol	17230-88-5	active antagonist	57.71097463	Monazole	C#CC1(O)CCC2C3CCC4=Cc5oncc5CC4(C)C3CCC21C			NOT_PREDICTED
236			N-tert-Butyl-2-benzothiazolesulfenamide	95-31-8	active antagonist	42.36881464	Monazole	CC(C)(C)NSc1nc2ccccc2s1			NOT_PREDICTED
237			Phosalone	2310-17-0	active antagonist	51.59080425	Monazole	CCOP(=S)(OCC)SCn1c(=O)oc2cc(Cl)ccc21			NOT_PREDICTED
243			1-Methyl-3-octylimidazolium chloride, 1-Methyl-3-octylimidazolium hexafluorophosphate, 1-Methyl-3-octylimidazolium tetrafluoroborate, 1-Methyl-3-octylimidazolium trifluoromethanesulfonate	64697-40-1, 304680-36-2, 244193-52-0, 403842-84-2	active antagonist	42.25601803	Diazole	CCCCCCCCn1cc[n+](C)c1			NOT_PREDICTED
245			1-[2-(Trifluoromethyl)phenyl]-1H-imidazole	25371-96-4	active antagonist	6.943856577	Diazole	FC(F)(F)c1ccccc1-n1ccnc1			NOT_PREDICTED
246			6-Thioguanine	154-42-7	active antagonist	0.470732356	Diazole	Nc1nc2nc[nH]c2c(=S)[nH]1			NOT_PREDICTED
247			Bifonazole	60628-96-8	active antagonist	0.87417975	Diazole	c1ccc(-c2ccc(C(c3ccccc3)n3ccnc3)cc2)cc1			NOT_PREDICTED
249			Climbazole	38083-17-9	active antagonist	13.33319023	Diazole	CC(C)(C)C(=O)C(Oc1ccc(Cl)cc1)n1ccnc1			NOT_PREDICTED
250			Clofarabine	123318-82-1	active antagonist	1.584652629	Diazole	Nc1nc(Cl)nc2c1ncn2C1OC(CO)C(O)C1F			NOT_PREDICTED
252			Fadrozole hydrochloride	102676-31-3	active antagonist	0.009023255	Diazole	N#Cc1ccc(C2CCCc3cncn32)cc1			NOT_PREDICTED
254			Imazodan	84243-58-3	active antagonist	7.215516244	Diazole	O=C1CCC(c2ccc(-n3ccnc3)cc2)=NN1			NOT_PREDICTED
257			Liarozole hydrochloride	145858-50-0	active antagonist	0.510819431	Diazole	Clc1cccc(C(c2ccc3nc[nH]c3c2)n2ccnc2)c1			NOT_PREDICTED
259			Medetomidine hydrochloride	86347-15-1	active antagonist	29.84929481	Diazole	Cc1cccc(C(C)c2c[nH]cn2)c1C			NOT_PREDICTED
260			Metrifudil	23707-33-7	active antagonist	5.955717307	Diazole	Cc1ccccc1CNc1ncnc2c1ncn2C1OC(CO)C(O)C1O			NOT_PREDICTED
268			Triclabendazole	68786-66-3	active antagonist	23.71013766	Diazole	CSc1nc2cc(Cl)c(Oc3cccc(Cl)c3Cl)cc2[nH]1			NOT_PREDICTED
269			Triflumizole	68694-11-1	active antagonist	0.050406116	Diazole	CCCOCC(=Nc1ccc(Cl)cc1C(F)(F)F)n1ccnc1			NOT_PREDICTED
270			Zaldaride	109826-26-8	active antagonist	29.84929481	Diazole	CC1(CN2CCC(n3c(=O)[nH]c4ccccc43)CC2)OCc2ccccc2-n2cccc21			NOT_PREDICTED
271			Anastrozole	120511-73-1	active antagonist	0.296680243	Triazole	CC(C)(C#N)c1cc(Cn2cncn2)cc(C(C)(C)C#N)c1			NOT_PREDICTED
272			Carfentrazone-ethyl	128639-02-1	active antagonist	54.48267328	Triazole	CCOC(=O)C(Cl)Cc1cc(-n2nc(C)n(C(F)F)c2=O)c(F)cc1Cl			NOT_PREDICTED
275			Flutriafol	76674-21-0	active antagonist	48.55773367	Triazole	OC(Cn1cncn1)(c1ccc(F)cc1)c1ccccc1F			NOT_PREDICTED
278			Letrozole	112809-51-5	active antagonist	0.017324691	Triazole	N#Cc1ccc(C(c2ccc(C#N)cc2)n2cncn2)cc1			NOT_PREDICTED
292			Arotinolol hydrochloride	68377-91-3	active agonist	22.38381333	Monazole	CC(C)(C)NCC(O)CSc1nc(-c2ccc(C(N)=O)s2)cs1			NOT_PREDICTED
293			Cefodizime sodium	86329-79-5	active agonist	29.84929481	Monazole	CON=C(C(=O)NC1C(=O)N2C(C(=O)O)=C(CSc3nc(C)c(CC(=O)O)s3)CSC12)c1csc(N)n1			NOT_PREDICTED
294			Diamthazole	95-27-2	active agonist	22.38381333	Monazole	CCN(CC)CCOc1ccc2nc(N(C)C)sc2c1			NOT_PREDICTED
295			Fanetizole	79069-94-6	active agonist	1.496008549	Monazole	c1ccc(CCNc2nc(-c3ccccc3)cs2)cc1			NOT_PREDICTED
296			Febuxostat	144060-53-7	active agonist	0.036163246	Monazole	Cc1nc(-c2ccc(OCC(C)C)c(C#N)c2)sc1C(=O)O			NOT_PREDICTED
297			Leflunomide	75706-12-6	active agonist	1.800247248	Monazole	Cc1oncc1C(=O)Nc1ccc(C(F)(F)F)cc1			NOT_PREDICTED
299			Nitazoxanide	55981-09-4	active agonist	0.455268297	Monazole	CC(=O)Oc1ccccc1C(=O)Nc1ncc([N+](=O)[O-])s1			NOT_PREDICTED
300			Parecoxib sodium	198470-85-8	active agonist	26.603212	Monazole	CCC(=O)NS(=O)(=O)c1ccc(-c2c(-c3ccccc3)noc2C)cc1			NOT_PREDICTED
302			Tenonitrozole	3810-35-3	active agonist	0.595571731	Monazole	O=C(Nc1ncc([N+](=O)[O-])s1)c1cccs1			NOT_PREDICTED
304			6-Mercaptopurine	50-44-2	active agonist	6.263651938	Diazole	S=c1[nH]cnc2[nH]cnc12			NOT_PREDICTED
305			Abacavir	136470-78-5	active agonist	2.6603212	Diazole	Nc1nc(NC2CC2)c2ncn(C3C=CC(CO)C3)c2n1			NOT_PREDICTED
306			Acadesine	2627-69-2	active agonist	24.63773287	Diazole	NC(=O)c1ncn(C2OC(CO)C(O)C2O)c1N			NOT_PREDICTED
307			Adenine	73-24-5	active agonist	5.515701337	Diazole	Nc1ncnc2[nH]cnc12			NOT_PREDICTED
308			Albendazole	54965-21-8	active agonist	1.180317435	Diazole	CCCSc1ccc2[nH]c(NC(=O)OC)nc2c1			NOT_PREDICTED
309			Azathioprine	446-86-6	active agonist	10.42256963	Diazole	Cn1cnc([N+](=O)[O-])c1Sc1ncnc2nc[nH]c12			NOT_PREDICTED
310			Cambendazole	26097-80-3	active agonist	3.480172269	Diazole	CC(C)OC(=O)Nc1ccc2[nH]c(-c3cscn3)nc2c1			NOT_PREDICTED
311			Carbendazim	10605-21-7	active agonist	43.27712569	Diazole	COC(=O)Nc1nc2ccccc2[nH]1			NOT_PREDICTED
312			Fenbendazole	43210-67-9	active agonist	1.051959022	Diazole	COC(=O)Nc1nc2cc(Sc3ccccc3)ccc2[nH]1			NOT_PREDICTED
313			Furafylline	80288-49-9	active agonist	29.84929481	Diazole	Cc1nc2c([nH]1)c(=O)n(C)c(=O)n2Cc1ccco1			NOT_PREDICTED
314			Lansoprazole	103577-45-3	active agonist	12.34811718	Diazole	Cc1c(OCC(F)(F)F)ccnc1CS(=O)c1nc2ccccc2[nH]1			NOT_PREDICTED
315			N-Benzyl-9-(tetrahydro-2H-pyran-2-yl)adenine	2312-73-4	active agonist	2.73060203	Diazole	c1ccc(CNc2ncnc3c2ncn3C2CCCCO2)cc1			NOT_PREDICTED
316			Nocodazole	31430-18-9	active agonist	2.511505164	Diazole	COC(=O)Nc1nc2cc(C(=O)c3cccs3)ccc2[nH]1			NOT_PREDICTED
317			Parbendazole	14255-87-9	active agonist	2.181049334	Diazole	CCCCc1ccc2[nH]c(NC(=O)OC)nc2c1			NOT_PREDICTED
318			Pifexole	27199-40-2	active agonist	1.496008549	Diazole	Clc1ccccc1-c1nc(-c2ccncc2)no1			NOT_PREDICTED
319			Thiabendazole	148-79-8	active agonist	5.009363789	Diazole	c1ccc2[nH]c(-c3cscn3)nc2c1			NOT_PREDICTED
320			thioinosine	574-25-4	active agonist	5.731488281	Diazole	OCC1OC(n2cnc3c(S)ncnc32)C(O)C1O			NOT_PREDICTED
321			2-(2H-Benzotriazol-2-yl)-4-methylphenol	2440-22-4	active agonist	1.673447504	Triazole	Cc1ccc(O)c(-n2nc3ccccc3n2)c1			NOT_PREDICTED
322			Alprazolam	28981-97-7	active agonist	4.21632496	Triazole	Cc1nnc2n1-c1ccc(Cl)cc1C(c1ccccc1)=NC2			NOT_PREDICTED
325			Ribavirin	36791-04-5	active agonist	2.564569459	Triazole	NC(=O)c1ncn(C2OC(CO)C(O)C2O)n1			NOT_PREDICTED

## Sheet: Statistics
Table 5. Classification matrix and classification performance metrics of the workflow using the IntS approach
FALSE NEGATIVE	FALSE POSITIVE	NOT PREDICTED	NOT_DEFINED	TRUE NEGATIVE	TRUE POSITIVE
3	5	253	4	27	34
Sensitivity	Specificity	Accuracy	Error_rate	Unpredictedr_rate
0.918919	0.84375	0.884058	0.115942	0.788344

## Sheet: Sources matching TC activity
Table 6. Ratio of analogues matching/not_matching the activity of the target (non-unique count)
CAS_Nos (Target)	active	inactive		Assay outcome			Number of sources matching the target activity	Number of sources not matching the target activity
19952-47-7	2	1		inactive		active	44	13
5464-79-9	2	1		inactive		inactive	167	13
1477-42-5	3	2		inactive
533-45-9	0	1		inactive			211	26	total
144598-75-4	0	1		inactive				0.1232	ratio
106266-06-2	0	1		inactive
87051-43-2	0	1		inactive
137-00-8	0	1		inactive
122852-69-1	0	2		inactive
82626-01-5	0	1		inactive
2062-84-2	1	3		inactive
1163-36-6	0	1		inactive
169590-41-4	0	2		inactive
57808-66-9	1	3		inactive
33125-97-2	0	1		inactive
151506-44-4	0	2		inactive
129300-27-2	0	2		inactive
78755-81-4	0	2		inactive
107007-99-8	0	1		inactive
127985-21-1	0	2		inactive
35944-74-2	0	1		inactive
108612-45-9	0	1		inactive
54533-86-7	0	1		inactive
99614-02-5, 103639-04-9	0	1		inactive
6493-05-6	0	1		inactive
2062-78-4	1	2		inactive
55242-55-2	0	1		inactive
132907-72-3	0	2		inactive
105219-56-5	1	0		inactive
76738-62-0	0	1		inactive
25332-39-2	0	1		inactive
131983-72-7	2	1		inactive
70862-65-6	0	0		active
171058-18-7, 362043-46-7, 412009-62-2	1	0		active
219947-93-0, 244193-59-7, 404001-52-1	1	0		active
61546-01-8, 244193-64-4	3	0		active
219947-96-3	3	0		active
171058-21-2	3	0		active
64872-77-1	9	0		active
24169-02-6	12	0		active
35554-44-0, 58594-72-2	12	0		active
27523-40-6	12	0		active
101530-10-3	1	0		active
187164-19-8	10	0		active
22916-47-8	12	0		active
64211-46-7	9	0		active
67747-09-5	4	0		active
99592-39-9	9	0		active
61318-91-0	9	0		active
57648-21-2	0	3		active
65899-73-2	9	0		active
60207-93-4	7	0		active
114369-43-6	1	0		active
125225-28-7	1	1		active
117279-73-9	0	1		active
88671-89-0	1	0		active
66246-88-6	3	0		active
60207-90-1	7	0		active
107534-96-3	1	1		active
112281-77-3	3	0		active
43121-43-3	1	0		active
55219-65-3	1	0		active
2104-09-8	1	0		active
52253-69-7	1	0		active
29927-08-0	2	2		active
94-45-1	3	0		active
1747-60-0	2	2		active
136-95-8	2	3		active
18691-97-9	3	0		active
1744-22-5	3	0		active
61570-90-9	3	0		active
57801-81-7	1	0		active
40054-69-1	1	0		active
120-78-5	NA	NA		inactive
18640-74-9	NA	NA		inactive
24295-03-2	NA	NA		inactive
29676-71-9	NA	NA		inactive
96-50-4	NA	NA		inactive
59-49-4	NA	NA		inactive
2516-40-7	NA	NA		inactive
120-75-2	NA	NA		inactive
38205-60-6	NA	NA		inactive
1072-67-9	NA	NA		inactive
19932-84-4	NA	NA		inactive
78110-38-0	NA	NA		inactive
95-16-9	NA	NA		inactive
86832-68-0	NA	NA		inactive
91832-40-5	NA	NA		inactive
123171-59-5	NA	NA		inactive
111696-23-2	NA	NA		inactive
79350-37-1	NA	NA		inactive
80370-57-6	NA	NA		inactive
68401-82-1	NA	NA		inactive
95-25-0	NA	NA		inactive
210880-92-5	NA	NA		inactive
642-78-4	NA	NA		inactive
152044-54-7	NA	NA		inactive
76824-35-6	NA	NA		inactive
17969-20-9	NA	NA		inactive
10004-44-1	NA	NA		inactive
82558-50-7	NA	NA		inactive
141112-29-0	NA	NA		inactive
18854-01-8	NA	NA		inactive
34552-84-6	NA	NA		inactive
136381-85-6	NA	NA		inactive
71125-38-7	NA	NA		inactive
78967-07-4	NA	NA		inactive
21312-10-7	NA	NA		inactive
61-57-4	NA	NA		inactive
140-40-9	NA	NA		inactive
21256-18-8	NA	NA		inactive
101001-34-7	NA	NA		inactive
85-73-4	NA	NA		inactive
104632-26-0	NA	NA		inactive
155213-67-5	NA	NA		inactive
109543-76-2	NA	NA		inactive
116-43-8	NA	NA		inactive
723-46-6	NA	NA		inactive
72-14-0	NA	NA		inactive
127-69-5	NA	NA		inactive
101626-70-4	NA	NA		inactive
153719-23-4	NA	NA		inactive
69014-14-8	NA	NA		inactive
181695-72-7	NA	NA		inactive
68291-97-4	NA	NA		inactive
61-80-3	NA	NA		inactive
85264-33-1	NA	NA		inactive
551-92-8	NA	NA		inactive
36443-80-8	NA	NA		inactive
171058-17-6, 304680-35-1, 244193-50-8, 460345-16-8	NA	NA		inactive
4097-22-7	NA	NA		inactive
934-32-7	NA	NA		inactive
668-94-0	NA	NA		inactive
58-15-1	NA	NA		inactive
822-36-6	NA	NA		inactive
56010-88-9	NA	NA		inactive
2122-86-3	NA	NA		inactive
2818-69-1	NA	NA		inactive
5401-94-5	NA	NA		inactive
94-52-0	NA	NA		inactive
10381-75-6	NA	NA		inactive
59-66-5	NA	NA		inactive
135158-54-2	NA	NA		inactive
59277-89-3	NA	NA		inactive
58-61-7	NA	NA		inactive
61-19-8	NA	NA		inactive
315-30-0	NA	NA		inactive
83-07-8	NA	NA		inactive
58579-51-4	NA	NA		inactive
104054-27-5	NA	NA		inactive
16506-27-7	NA	NA		inactive
23255-99-4	NA	NA		inactive
51-17-2	NA	NA		inactive
22994-85-0	NA	NA		inactive
132-69-4	NA	NA		inactive
84379-13-5	NA	NA		inactive
58-08-2, 69-22-7	NA	NA		inactive
22232-54-8	NA	NA		inactive
122841-12-7	NA	NA		inactive
113981-44-5	NA	NA		inactive
3689-76-7	NA	NA		inactive
51481-61-9	NA	NA		inactive
4291-63-8	NA	NA		inactive
4342-03-4	NA	NA		inactive
76894-77-4	NA	NA		inactive
78218-09-4	NA	NA		inactive
644-64-4	NA	NA		inactive
68-89-3	NA	NA		inactive
285983-48-4	NA	NA		inactive
69975-86-6	NA	NA		inactive
548-73-2	NA	NA		inactive
479-18-5	NA	NA		inactive
77671-31-9	NA	NA		inactive
41078-02-8	NA	NA		inactive
27503-81-7	NA	NA		inactive
142217-69-4	NA	NA		inactive
18694-40-1	NA	NA		inactive
144143-96-4	NA	NA		inactive
22668-01-5	NA	NA		inactive
519-37-9	NA	NA		inactive
54504-70-0	NA	NA		inactive
2593-15-9	NA	NA		inactive
1934-21-0	NA	NA		inactive
104227-87-4	NA	NA		inactive
22881-35-2	NA	NA		inactive
1892-80-4	NA	NA		inactive
21679-14-1	NA	NA		inactive
142459-58-3	NA	NA		inactive
82410-32-0	NA	NA		inactive
1492-02-0	NA	NA		inactive
3567-08-6	NA	NA		inactive
51952-41-1	NA	NA		inactive
145781-92-6	NA	NA		inactive
50847-11-5	NA	NA		inactive
288-32-4	NA	NA		inactive
81167-16-0	NA	NA		inactive
99011-02-6	NA	NA		inactive
58-63-9	NA	NA		inactive
129-81-7	NA	NA		inactive
14885-29-1	NA	NA		inactive
90162-60-0	NA	NA		inactive
75695-93-1	NA	NA		inactive
123258-84-4	NA	NA		inactive
65277-42-1	NA	NA		inactive
525-79-1	NA	NA		inactive
74381-53-6	NA	NA		inactive
6493-06-7	NA	NA		inactive
53808-88-1	NA	NA		inactive
50264-69-2	NA	NA		inactive
31431-39-7	NA	NA		inactive
554-57-4	NA	NA		inactive
60-56-0	NA	NA		inactive
443-48-1	NA	NA		inactive
180064-38-4	NA	NA		inactive
25717-80-0	NA	NA		inactive
1214-39-7	NA	NA		inactive
2139-47-1	NA	NA		inactive
21721-92-6	NA	NA		inactive
20535-83-5	NA	NA		inactive
16773-42-5	NA	NA		inactive
53716-50-0	NA	NA		inactive
20559-55-1	NA	NA		inactive
2465-59-0	NA	NA		inactive
78712-43-3	NA	NA		inactive
39809-25-1	NA	NA		inactive
92-13-7	NA	NA		inactive
23249-97-0	NA	NA		inactive
479-92-5	NA	NA		inactive
132-35-4	NA	NA		inactive
603-00-9	NA	NA		inactive
129630-19-9	NA	NA		inactive
13457-18-6	NA	NA		inactive
3615-24-5	NA	NA		inactive
80621-81-4	NA	NA		inactive
168273-06-1	NA	NA		inactive
7681-76-7	NA	NA		inactive
3366-95-8	NA	NA		inactive
171599-83-0	NA	NA		inactive
94-19-9	NA	NA		inactive
144-82-1	NA	NA		inactive
526-08-9	NA	NA		inactive
73384-60-8	NA	NA		inactive
144701-48-4	NA	NA		inactive
85622-93-1	NA	NA		inactive
113712-98-4	NA	NA		inactive
202138-50-9	NA	NA		inactive
83-67-0	NA	NA		inactive
58-55-9	NA	NA		inactive
26839-75-8, 26921-17-5	NA	NA		inactive
19387-91-8	NA	NA		inactive
51322-75-9	NA	NA		inactive
69-93-2	NA	NA		inactive
60-92-4	NA	NA		inactive
60-80-0	NA	NA		inactive
95-14-7	NA	NA		inactive
2592-95-2	NA	NA		inactive
94-97-3	NA	NA		inactive
60207-31-0	NA	NA		inactive
3896-11-5	NA	NA		inactive
29975-16-4	NA	NA		inactive
181274-17-9	NA	NA		inactive
86386-73-4	NA	NA		inactive
98967-40-9	NA	NA		inactive
42509-80-8	NA	NA		inactive
84625-61-6	NA	NA		inactive
376348-65-1	NA	NA		inactive
3147-75-9	NA	NA		inactive
219714-96-2	NA	NA		inactive
144034-80-0	NA	NA		inactive
122836-35-5	NA	NA		inactive
89785-84-2	NA	NA		inactive
15421-84-8	NA	NA		inactive
24017-47-8	NA	NA		inactive
137234-62-9	NA	NA		inactive
37762-06-4	NA	NA		inactive
181274-15-7	NA	NA		inactive
17230-88-5	NA	NA		active
95-31-8	NA	NA		active
2310-17-0	NA	NA		active
64697-40-1, 304680-36-2, 244193-52-0, 403842-84-2	NA	NA		active
25371-96-4	NA	NA		active
154-42-7	NA	NA		active
60628-96-8	NA	NA		active
38083-17-9	NA	NA		active
123318-82-1	NA	NA		active
102676-31-3	NA	NA		active
84243-58-3	NA	NA		active
145858-50-0	NA	NA		active
86347-15-1	NA	NA		active
23707-33-7	NA	NA		active
68786-66-3	NA	NA		active
68694-11-1	NA	NA		active
109826-26-8	NA	NA		active
120511-73-1	NA	NA		active
128639-02-1	NA	NA		active
76674-21-0	NA	NA		active
112809-51-5	NA	NA		active
68377-91-3	NA	NA		active
86329-79-5	NA	NA		active
95-27-2	NA	NA		active
79069-94-6	NA	NA		active
144060-53-7	NA	NA		active
75706-12-6	NA	NA		active
55981-09-4	NA	NA		active
198470-85-8	NA	NA		active
3810-35-3	NA	NA		active
50-44-2	NA	NA		active
136470-78-5	NA	NA		active
2627-69-2	NA	NA		active
73-24-5	NA	NA		active
54965-21-8	NA	NA		active
446-86-6	NA	NA		active
26097-80-3	NA	NA		active
10605-21-7	NA	NA		active
43210-67-9	NA	NA		active
80288-49-9	NA	NA		active
103577-45-3	NA	NA		active
2312-73-4	NA	NA		active
31430-18-9	NA	NA		active
14255-87-9	NA	NA		active
27199-40-2	NA	NA		active
148-79-8	NA	NA		active
574-25-4	NA	NA		active
2440-22-4	NA	NA		active
28981-97-7	NA	NA		active
36791-04-5	NA	NA		active
